# Supplementary material for: The LEDGIN GS-9822 inhibits HIV-2 infection and enhances HIV-2 latency
Source: Microbiol Spectr. 2026 Apr 27;14(6):e01699-25. doi: 10.1128/spectrum.01699-25 (PMC13228034; doi:10.1128/spectrum.01699-25)
Supplement: Data S1 — HIV-2 GFP genomic integration sites. [file spectrum.01699-25-s0001.xlsx]

## Sheet: Sheet1
	seqnames	start	end	width	strand	sampleName	siteID	chr	position	type	onco.100k	boundary.dist	start.dist	general.width	gene.width	within_refSeq_gene	refSeq_counts.10k	refSeq_counts.100k	refSeq_counts.1M	GC.100	GC.1k	GC.10k	GC.100k	GC.1M	CpG_counts.1k	CpG_counts.10k	CpG_density.10k	CpG_density.100k	CpG_density.1M	DNaseI_count.1k	DNaseI_count.10k	DNaseI_count.100k	DNaseI_count.1M
1	chr1	179536	179536	1	-	HIV2GFP 50nM GS-9822	100073410	chr1	179536	match	FALSE	0.267868539479067	NA	183325	NA	FALSE	0	1	29	NA	NA	NA	0.43788	0.426383525168308	0	0	0	0	0.000007	0	0	3	28
2	chr1	678694	678694	1	+	HIV2GFP 100nM GS-9822	100073692	chr1	678694	insertion	FALSE	0.330686987511952	0.330686987511952	34513	NA	FALSE	0	2	60	0.54	0.491	0.4339	0.435	0.506933375744271	0	0	0	0.00001	0.000067	0	1	7	328
3	chr1	778271	778271	1	+	HIV2GFP 0nM GS-9822	100071793	chr1	778271	insertion	FALSE	0.202786817908939	0.797213182091061	31649	31649	TRUE	5	9	88	0.58	0.45	0.4622	0.45059	0.525119258641364	1	1	0.0001	0.00004	0.000083	0	4	39	407
4	chr1	778272	778272	1	+	HIV2GFP 0nM GS-9822	100071794	chr1	778272	insertion	FALSE	0.202755221334007	0.797244778665993	31649	31649	TRUE	5	9	88	0.58	0.449	0.4621	0.45058	0.525118688286707	1	1	0.0001	0.00004	0.000083	0	4	39	407
5	chr1	778273	778273	1	+	HIV2GFP 0nM GS-9822	100071795	chr1	778273	insertion	FALSE	0.202723624759076	0.797276375240924	31649	31649	TRUE	5	9	88	0.59	0.448	0.4621	0.45058	0.525119204075205	1	1	0.0001	0.00004	0.000083	0	4	39	407
6	chr1	778274	778274	1	+	HIV2GFP 0nM GS-9822	100071796	chr1	778274	insertion	FALSE	0.202692028184145	0.797307971815855	31649	31649	TRUE	5	9	88	0.58	0.449	0.462	0.45057	0.525119719862581	1	1	0.0001	0.00004	0.000083	0	4	39	407
7	chr1	778275	778275	1	+	HIV2GFP 0nM GS-9822	100071797	chr1	778275	insertion	FALSE	0.202660431609214	0.797339568390786	31649	31649	TRUE	5	9	88	0.58	0.449	0.4619	0.45058	0.525119149509282	1	1	0.0001	0.00004	0.000083	0	4	39	407
8	chr1	925221	925221	1	-	HIV2GFP 100nM GS-9822	100052729	chr1	925221	match	FALSE	0.104938271604938	0.104938271604938	1134	1134	TRUE	2	15	113	0.79	0.756	0.6572	0.62049	0.546206315789474	1	1	0.0001	0.00016	0.000098	3	14	83	507
9	chr1	930594	930594	1	+	HIV2GFP 100nM GS-9822	100052344	chr1	930594	insertion	FALSE	0.392118814836928	NA	13399	NA	FALSE	0	15	113	0.7	0.618	0.5973	0.62273	0.546041052631579	0	1	0.0001	0.00016	0.000097	2	13	81	509
10	chr1	930594	930594	1	+	HIV2GFP 100nM GS-9822	100073693	chr1	930594	insertion	FALSE	0.392118814836928	NA	13399	NA	FALSE	0	15	113	0.7	0.618	0.5973	0.62273	0.546041052631579	0	1	0.0001	0.00016	0.000097	2	13	81	509
11	chr1	930595	930595	1	+	HIV2GFP 100nM GS-9822	100052345	chr1	930595	insertion	FALSE	0.392193447272184	NA	13399	NA	FALSE	0	15	113	0.7	0.619	0.5973	0.62273	0.54604	0	1	0.0001	0.00016	0.000097	2	13	81	509
12	chr1	930595	930595	1	+	HIV2GFP 100nM GS-9822	100073694	chr1	930595	insertion	FALSE	0.392193447272184	NA	13399	NA	FALSE	0	15	113	0.7	0.619	0.5973	0.62273	0.54604	0	1	0.0001	0.00016	0.000097	2	13	81	509
13	chr1	930596	930596	1	+	HIV2GFP 100nM GS-9822	100052346	chr1	930596	insertion	FALSE	0.392268079707441	NA	13399	NA	FALSE	0	15	113	0.7	0.619	0.5974	0.62273	0.546038947368421	0	1	0.0001	0.00016	0.000097	2	13	81	509
14	chr1	930596	930596	1	+	HIV2GFP 100nM GS-9822	100073695	chr1	930596	insertion	FALSE	0.392268079707441	NA	13399	NA	FALSE	0	15	113	0.7	0.619	0.5974	0.62273	0.546038947368421	0	1	0.0001	0.00016	0.000097	2	13	81	509
15	chr1	930597	930597	1	+	HIV2GFP 100nM GS-9822	100052347	chr1	930597	insertion	FALSE	0.392342712142697	NA	13399	NA	FALSE	0	15	113	0.7	0.619	0.5974	0.62274	0.546037894736842	0	1	0.0001	0.00016	0.000097	2	13	81	509
16	chr1	930597	930597	1	+	HIV2GFP 100nM GS-9822	100073696	chr1	930597	insertion	FALSE	0.392342712142697	NA	13399	NA	FALSE	0	15	113	0.7	0.619	0.5974	0.62274	0.546037894736842	0	1	0.0001	0.00016	0.000097	2	13	81	509
17	chr1	930598	930598	1	+	HIV2GFP 100nM GS-9822	100052348	chr1	930598	insertion	FALSE	0.392417344577954	NA	13399	NA	FALSE	0	15	113	0.69	0.62	0.5974	0.62274	0.546037894736842	0	1	0.0001	0.00016	0.000097	2	13	81	509
18	chr1	930598	930598	1	+	HIV2GFP 100nM GS-9822	100073697	chr1	930598	insertion	FALSE	0.392417344577954	NA	13399	NA	FALSE	0	15	113	0.69	0.62	0.5974	0.62274	0.546037894736842	0	1	0.0001	0.00016	0.000097	2	13	81	509
19	chr1	944391	944391	1	-	HIV2GFP 0nM GS-9822	100072470	chr1	944391	match	FALSE	0.174014336917563	0.825985663082437	5580	NA	FALSE	3	14	116	0.5	0.673	0.6347	0.62154	0.54724	1	2	0.0002	0.00018	0.000099	1	14	86	514
20	chr1	957961	957961	1	-	HIV2GFP 0nM GS-9822	100072464	chr1	957961	match	FALSE	0.350020836227254	0.350020836227254	35995	35995	TRUE	3	11	116	0.68	0.683	0.6489	0.6246	0.549191578947368	1	2	0.0002	0.00018	0.000103	2	9	89	517
21	chr1	1188602	1188602	1	-	HIV2GFP 0nM GS-9822	100071862	chr1	1188602	insertion	FALSE	0.473750188035902	0.526249811964098	19943	19943	TRUE	4	23	146	0.5	0.462	0.5459	0.62502	0.572934	0	1	0.0001	0.00017	0.000131	1	10	73	632
22	chr1	1255899	1255899	1	-	HIV2GFP 50nM GS-9822	100073455	chr1	1255899	match	FALSE	0.261435165757449	0.738564834242551	2383	NA	FALSE	4	27	146	0.63	0.645	0.6432	0.63372	0.57625	0	4	0.0004	0.00014	0.000131	3	12	88	660
23	chr1	1332608	1332608	1	-	HIV2GFP 50nM GS-9822	100073452	chr1	1332608	match	FALSE	0.00647132841991731	0.993528671580083	11126	NA	FALSE	2	34	139	0.68	0.681	0.534	0.56201	0.578502	1	1	0.0001	0.0001	0.000129	3	13	75	686
24	chr1	1527151	1527151	1	-	HIV2GFP 100nM GS-9822	100052496	chr1	1527151	match	TRUE	0.318333761892517	0.318333761892517	7778	7778	TRUE	2	18	134	0.59	0.633	0.6518	0.56648	0.567643	0	1	0.0001	0.00012	0.000116	0	11	69	606
25	chr1	1689437	1689437	1	-	HIV2GFP 100nM GS-9822	100052566	chr1	1689437	match	TRUE	0.412951388888889	0.412951388888889	28800	28800	TRUE	5	23	128	0.49	0.495	0.4738	0.51455	0.561329	0	0	0	0.00007	0.000104	2	12	58	612
26	chr1	1786755	1786755	1	+	HIV2GFP 0nM GS-9822	100071798	chr1	1786755	insertion	FALSE	0.242254399727793	0.242254399727793	105802	105802	TRUE	3	5	105	0.53	0.45	0.4606	0.48974	0.557851	0	0	0	0.00002	0.000101	1	9	71	587
27	chr1	1786759	1786759	1	+	HIV2GFP 0nM GS-9822	100071799	chr1	1786759	insertion	FALSE	0.242216593259107	0.242216593259107	105802	105802	TRUE	3	5	105	0.54	0.449	0.4606	0.48974	0.557851	0	0	0	0.00002	0.000101	1	9	71	587
28	chr1	2013563	2013563	1	+	HIV2GFP 50nM GS-9822	100052286	chr1	2013563	match	FALSE	0.164063762184286	0.164063762184286	111414	111414	TRUE	8	10	93	0.61	0.557	0.5966	0.56962	0.568269	0	1	0.0001	0.00012	0.000101	1	3	47	601
29	chr1	2023656	2023656	1	-	HIV2GFP 50nM GS-9822	100073591	chr1	2023656	match	FALSE	0.254653813703843	0.254653813703843	111414	111414	TRUE	9	9	93	0.4	0.511	0.5592	0.56066	0.568452	0	1	0.0001	0.0001	0.000102	0	3	46	599
30	chr1	2233571	2233571	1	+	HIV2GFP 100nM GS-9822	100074230	chr1	2233571	match	TRUE	0.186520518162877	0.186520518162877	11039	NA	FALSE	1	4	60	0.66	0.665	0.6385	0.60334	0.57518	0	2	0.0002	0.00012	0.000083	3	10	69	513
31	chr1	2442121	2442121	1	+	HIV2GFP 0nM GS-9822	100071890	chr1	2442121	match	TRUE	0.319712070874862	0.319712070874862	18060	18060	TRUE	2	9	54	0.57	0.595	0.5846	0.63382	0.583891578947368	0	4	0.0004	0.00017	0.000082	0	5	62	428
32	chr1	2472127	2472127	1	-	HIV2GFP 0nM GS-9822	100071863	chr1	2472127	insertion	TRUE	0.348732062119127	0.651267937880873	96653	96653	TRUE	1	18	54	0.56	0.57	0.6284	0.61029	0.580738947368421	0	1	0.0001	0.00016	0.000077	1	10	76	418
33	chr1	2474974	2474974	1	-	HIV2GFP 0nM GS-9822	100072685	chr1	2474974	match	TRUE	0.319276173527982	0.680723826472018	96653	96653	TRUE	3	18	54	0.66	0.673	0.6097	0.6061	0.580811578947368	0	0	0	0.00015	0.000077	0	5	75	419
34	chr1	3062558	3062558	1	-	HIV2GFP 100nM GS-9822	100073739	chr1	3062558	match	FALSE	0.235320868715469	0.235320868715469	369419	369419	TRUE	2	3	18	0.39	0.451	0.5381	0.57949	0.578609473684211	1	1	0.0001	0.00009	0.000062	0	2	52	352
35	chr1	3117367	3117367	1	-	HIV2GFP 50nM GS-9822	100073130	chr1	3117367	match	FALSE	0.383686274934424	0.383686274934424	369419	369419	TRUE	2	2	25	0.29	0.412	0.559	0.56679	0.577283157894737	0	0	0	0.00008	0.000063	0	2	41	376
36	chr1	3808192	3808192	1	+	HIV2GFP 50nM GS-9822	100073266	chr1	3808192	match	FALSE	0.0907338473810157	0.0907338473810157	15044	15044	TRUE	2	11	42	0.47	0.572	0.5257	0.522219478274432	0.531907446808511	1	1	0.0001	0.00006	0.000039	2	10	37	359
37	chr1	4105114	4105114	1	-	HIV2GFP 100nM GS-9822	100052346	chr1	4105114	match	FALSE	0.419205296571897	0.419205296571897	459467	NA	FALSE	0	0	37	0.42	0.427	0.495	0.49006	0.494165957446809	0	0	0	0.00002	0.000016	0	0	14	243
38	chr1	4707416	4707416	1	-	HIV2GFP 200nM GS-9822	100053400	chr1	4707416	match	FALSE	0.326478820134287	0.673521179865713	137914	137914	TRUE	2	2	4	0.57	0.568	0.5334	0.5192	0.464638	0	0	0	0.00002	0.000004	0	3	32	210
39	chr1	4751985	4751985	1	-	HIV2GFP 100nM GS-9822	100074133	chr1	4751985	match	FALSE	0.00331365923691576	0.996686340763084	137914	137914	TRUE	1	2	4	0.32	0.368	0.4676	0.47444	0.466583	0	0	0	0.00001	0.000004	0	2	23	214
40	chr1	5290692	5290692	1	+	HIV2GFP 100nM GS-9822	100052602	chr1	5290692	match	FALSE	0.492507841694758	0.492507841694758	1092876	NA	FALSE	0	0	0	0.51	0.539	0.4697	0.463698970686244	0.459829473684211	0	0	0	0	0.000002	0	0	15	206
41	chr1	5320856	5320856	1	-	HIV2GFP 200nM GS-9822	100074819	chr1	5320856	match	FALSE	0.479891588798729	0.479891588798729	1092876	NA	FALSE	0	0	0	0.51	0.473	0.4466	0.45689427483881	0.462625263157895	0	0	0	0	0.000002	0	1	8	207
42	chr1	5390762	5390762	1	-	HIV2GFP 200nM GS-9822	100075136	chr1	5390762	match	FALSE	0.415926418001676	0.415926418001676	1092876	NA	FALSE	0	0	5	0.49	0.5	0.4891	0.492483030554005	0.46894	0	0	0	0	0.000004	0	0	17	234
43	chr1	5522096	5522096	1	-	HIV2GFP 0nM GS-9822	100072530	chr1	5522096	match	FALSE	0.295753589611264	0.295753589611264	1092876	NA	FALSE	0	0	9	0.5	0.396	0.4058	0.45869	0.478641052631579	0	0	0	0	0.000006	0	0	16	300
44	chr1	5562699	5562699	1	+	HIV2GFP 50nM GS-9822	100052106	chr1	5562699	match	FALSE	0.258601158777391	0.258601158777391	1092876	NA	FALSE	0	0	11	0.43	0.497	0.4817	0.43715	0.485355789473684	0	0	0	0	0.000008	0	1	17	317
45	chr1	5622579	5622579	1	+	HIV2GFP 50nM GS-9822	100051686	chr1	5622579	match	FALSE	0.203809947331628	0.203809947331628	1092876	NA	FALSE	0	0	12	0.47	0.494	0.4716	0.47216	0.492847368421053	0	0	0	0	0.00001	0	3	44	333
46	chr1	5846705	5846705	1	-	HIV2GFP 0nM GS-9822	100072136	chr1	5846705	match	FALSE	0.00962851521814605	0.990371484781854	129615	129615	TRUE	5	5	23	0.63	0.599	0.5714	0.53692	0.516320604399033	0	0	0	0.00002	0.000025	0	3	40	452
47	chr1	6000698	6000698	1	-	HIV2GFP 200nM GS-9822	100053095	chr1	6000698	insertion	FALSE	0.233869406939772	0.233869406939772	108505	108505	TRUE	1	10	42	0.5	0.503	0.5086	0.54081	0.525904	0	0	0	0.00003	0.000038	0	3	70	538
48	chr1	6000698	6000698	1	-	HIV2GFP 200nM GS-9822	100074576	chr1	6000698	insertion	FALSE	0.233869406939772	0.233869406939772	108505	108505	TRUE	1	10	42	0.5	0.503	0.5086	0.54081	0.525904	0	0	0	0.00003	0.000038	0	3	70	538
49	chr1	6066524	6066524	1	-	HIV2GFP 0nM GS-9822	100072303	chr1	6066524	match	TRUE	0.312932920984573	0.687067079015427	55293	55293	TRUE	6	7	48	0.53	0.567	0.5539	0.55934	0.529979	0	0	0	0.00004	0.00004	1	5	64	563
50	chr1	6313058	6313058	1	+	HIV2GFP 200nM GS-9822	100074716	chr1	6313058	match	FALSE	0.489246689061354	0.489246689061354	129495	129495	TRUE	4	4	70	0.51	0.542	0.5443	0.53539	0.526256	0	0	0	0.00001	0.000045	2	4	59	623
51	chr1	6707262	6707262	1	-	HIV2GFP 100nM GS-9822	100053014	chr1	6707262	match	FALSE	0.00562630844382414	NA	22928	NA	FALSE	2	3	55	0.39	0.477	0.4787	0.45963	0.496766	0	0	0	0.00001	0.000032	3	6	48	536
52	chr1	6805966	6805966	1	+	HIV2GFP 100nM GS-9822	100073698	chr1	6805966	insertion	TRUE	0.0384718156815372	0.0384718156815372	984253	984253	TRUE	12	13	51	0.35	0.332	0.3535	0.41776	0.485531	0	0	0	0.00001	0.000024	1	5	60	513
53	chr1	6829216	6829216	1	+	HIV2GFP 200nM GS-9822	100053059	chr1	6829216	insertion	TRUE	0.0620937909257071	0.0620937909257071	984253	984253	TRUE	12	12	51	0.3	0.36	0.4183	0.4118	0.483739	0	0	0	0	0.000024	0	0	52	514
54	chr1	6829216	6829216	1	+	HIV2GFP 200nM GS-9822	100074540	chr1	6829216	insertion	TRUE	0.0620937909257071	0.0620937909257071	984253	984253	TRUE	12	12	51	0.3	0.36	0.4183	0.4118	0.483739	0	0	0	0	0.000024	0	0	52	514
55	chr1	6925119	6925119	1	+	HIV2GFP 200nM GS-9822	100053177	chr1	6925119	match	FALSE	0.159531136811369	0.159531136811369	984253	984253	TRUE	5	5	48	0.43	0.46	0.4847	0.48751	0.480093	0	0	0	0.00001	0.00002	1	2	50	479
56	chr1	6973588	6973588	1	-	HIV2GFP 200nM GS-9822	100074907	chr1	6973588	match	FALSE	0.208775589203183	0.208775589203183	984253	984253	TRUE	5	5	35	0.41	0.358	0.4339	0.47886	0.477372	0	0	0	0.00001	0.000013	1	2	31	475
57	chr1	7012616	7012616	1	-	HIV2GFP 0nM GS-9822	100051594	chr1	7012616	match	FALSE	0.248427995647461	0.248427995647461	984253	984253	TRUE	5	5	31	0.32	0.318	0.4252	0.47682	0.47629	0	0	0	0.00001	0.000011	0	1	20	464
58	chr1	7022840	7022840	1	+	HIV2GFP 400nM GS-9822	100075291	chr1	7022840	match	FALSE	0.258815568761284	0.258815568761284	984253	984253	TRUE	5	5	31	0.31	0.405	0.4614	0.47519	0.477152	0	0	0	0.00001	0.000011	0	3	20	471
59	chr1	7116480	7116480	1	+	HIV2GFP 200nM GS-9822	100053584	chr1	7116480	match	FALSE	0.353953709056513	0.353953709056513	984253	984253	TRUE	5	5	20	0.32	0.385	0.4262	0.47187	0.475976	0	0	0	0	0.000004	0	2	33	453
60	chr1	7127499	7127499	1	+	HIV2GFP 0nM GS-9822	100072346	chr1	7127499	match	FALSE	0.365149001323847	0.365149001323847	984253	984253	TRUE	5	5	19	0.39	0.457	0.4835	0.46336	0.476513	0	0	0	0	0.000004	0	2	33	455
61	chr1	7279552	7279552	1	+	HIV2GFP 0nM GS-9822	100071847	chr1	7279552	match	FALSE	0.480365312577152	0.519634687422848	984253	984253	TRUE	5	5	37	0.49	0.421	0.473	0.44445	0.479621	0	0	0	0	0.000008	0	13	54	446
62	chr1	7377771	7377771	1	-	HIV2GFP 100nM GS-9822	100052683	chr1	7377771	match	FALSE	0.380574913157491	0.619425086842509	984253	984253	TRUE	5	8	32	0.6	0.399	0.3979	0.49955	0.481226	0	0	0	0	0.000009	0	4	34	422
63	chr1	7484148	7484148	1	+	HIV2GFP 50nM GS-9822	100073380	chr1	7484148	match	FALSE	0.272495994424198	0.727504005575802	984253	984253	TRUE	5	5	35	0.63	0.546	0.5632	0.53184	0.477752	0	0	0	0	0.000011	1	4	66	421
64	chr1	7578657	7578657	1	-	HIV2GFP 50nM GS-9822	100052132	chr1	7578657	match	FALSE	0.176474951054251	0.823525048945749	984253	984253	TRUE	5	5	36	0.6	0.575	0.4808	0.53157	0.473167	0	0	0	0	0.000011	0	1	54	498
65	chr1	7797523	7797523	1	-	HIV2GFP 100nM GS-9822	100074034	chr1	7797523	match	TRUE	0.498790103540799	0.501209896459201	60749	60749	TRUE	7	29	37	0.26	0.327	0.3837	0.42138	0.476227	0	0	0	0.00004	0.000013	0	2	34	554
66	chr1	8198027	8198027	1	-	HIV2GFP 400nM GS-9822	100053701	chr1	8198027	match	FALSE	0.00167144453622273	0.00167144453622273	102905	NA	FALSE	1	1	40	0.53	0.493	0.5056	0.47678	0.440549	0	2	0.0002	0.00002	0.000019	1	13	70	628
67	chr1	8441939	8441939	1	+	HIV2GFP 100nM GS-9822	100074320	chr1	8441939	match	FALSE	0.229752211780688	0.770247788219312	465236	465236	TRUE	2	5	19	0.28	0.329	0.4142	0.43279	0.444831	0	0	0	0.00001	0.000016	1	12	78	700
68	chr1	8464790	8464790	1	-	HIV2GFP 100nM GS-9822	100052392	chr1	8464790	insertion	FALSE	0.278869219063013	0.721130780936987	465236	465236	TRUE	2	4	19	0.37	0.408	0.3926	0.42533	0.445239	0	0	0	0	0.000015	1	6	68	700
69	chr1	8464790	8464790	1	-	HIV2GFP 100nM GS-9822	100073748	chr1	8464790	insertion	FALSE	0.278869219063013	0.721130780936987	465236	465236	TRUE	2	4	19	0.37	0.408	0.3926	0.42533	0.445239	0	0	0	0	0.000015	1	6	68	700
70	chr1	8476847	8476847	1	+	HIV2GFP 200nM GS-9822	100074605	chr1	8476847	match	FALSE	0.304785098315694	0.695214901684306	465236	465236	TRUE	3	3	17	0.21	0.379	0.4102	0.41872	0.445366	0	0	0	0	0.000015	3	12	70	697
71	chr1	8518445	8518445	1	+	HIV2GFP 50nM GS-9822	100072831	chr1	8518445	insertion	FALSE	0.39419778349053	0.60580221650947	465236	465236	TRUE	2	3	21	0.56	0.417	0.3947	0.40579	0.448295	0	0	0	0	0.000014	0	9	62	662
72	chr1	8518445	8518445	1	+	HIV2GFP 50nM GS-9822	100051619	chr1	8518445	insertion	FALSE	0.39419778349053	0.60580221650947	465236	465236	TRUE	2	3	21	0.56	0.417	0.3947	0.40579	0.448295	0	0	0	0	0.000014	0	9	62	662
73	chr1	8527617	8527617	1	-	HIV2GFP 100nM GS-9822	100052393	chr1	8527617	insertion	FALSE	0.413912508920204	0.586087491079796	465236	465236	TRUE	2	2	22	0.34	0.398	0.374	0.40839	0.449528	0	0	0	0	0.000015	1	9	60	665
74	chr1	8527617	8527617	1	-	HIV2GFP 100nM GS-9822	100073749	chr1	8527617	insertion	FALSE	0.413912508920204	0.586087491079796	465236	465236	TRUE	2	2	22	0.34	0.398	0.374	0.40839	0.449528	0	0	0	0	0.000015	1	9	60	665
75	chr1	8609398	8609398	1	-	HIV2GFP 0nM GS-9822	100072063	chr1	8609398	match	FALSE	0.410303587856486	0.410303587856486	465236	465236	TRUE	2	2	23	0.47	0.435	0.3863	0.40261	0.45269	0	0	0	0	0.000016	2	10	62	666
76	chr1	8753330	8753330	1	-	HIV2GFP 100nM GS-9822	100052830	chr1	8753330	match	TRUE	0.100929420767095	0.100929420767095	465236	465236	TRUE	2	2	27	0.33	0.341	0.4117	0.41478	0.457614	0	0	0	0.00002	0.00002	0	0	55	676
77	chr1	8783745	8783745	1	+	HIV2GFP 0nM GS-9822	100072160	chr1	8783745	match	TRUE	0.0355539984008116	0.0355539984008116	465236	465236	TRUE	2	2	28	0.46	0.508	0.4216	0.43234	0.459418	0	0	0	0.00002	0.00002	0	4	52	696
78	chr1	8829904	8829904	1	+	HIV2GFP 0nM GS-9822	100071818	chr1	8829904	match	TRUE	0.316912290412602	0.316912290412602	43359	NA	FALSE	0	7	27	0.52	0.495	0.5058	0.46971	0.461058	0	0	0	0.00003	0.000014	0	6	91	709
79	chr1	8844882	8844882	1	-	HIV2GFP 100nM GS-9822	100052387	chr1	8844882	match	TRUE	0.0699383728161927	0.930061627183807	17687	17687	TRUE	4	7	27	0.51	0.479	0.5046	0.47784	0.46071	0	0	0	0.00003	0.000014	2	20	102	707
80	chr1	8892050	8892050	1	+	HIV2GFP 100nM GS-9822	100052605	chr1	8892050	match	TRUE	0.447387963566373	0.447387963566373	65983	NA	FALSE	0	9	27	0.45	0.503	0.4852	0.48284	0.464567	0	0	0	0.00001	0.000015	2	9	90	697
81	chr1	9056631	9056631	1	-	HIV2GFP 50nM GS-9822	100051726	chr1	9056631	match	FALSE	0.0615439472276698	0.93845605277233	28045	NA	FALSE	5	7	27	0.62	0.466	0.4935	0.48488	0.475472	0	1	0.0001	0.00002	0.000017	0	8	73	678
82	chr1	9197829	9197829	1	-	HIV2GFP 100nM GS-9822	100073707	chr1	9197829	match	FALSE	0.458911169415292	0.541088830584708	42688	NA	FALSE	0	4	36	0.56	0.526	0.4813	0.50773	0.491597	0	0	0	0.00005	0.000021	1	4	79	680
83	chr1	9281443	9281443	1	+	HIV2GFP 50nM GS-9822	100052342	chr1	9281443	match	FALSE	0.0770375009786268	0.0770375009786268	76638	76638	TRUE	1	3	39	0.52	0.461	0.4972	0.52954	0.498878	0	0	0	0.00002	0.000025	0	9	76	692
84	chr1	9453973	9453973	1	+	HIV2GFP 200nM GS-9822	100074589	chr1	9453973	match	FALSE	0.383196943911359	NA	110468	NA	FALSE	0	2	44	0.43	0.47	0.5184	0.49255	0.501174	0	0	0	0.00002	0.000026	0	5	62	671
85	chr1	9502713	9502713	1	+	HIV2GFP 0nM GS-9822	100072376	chr1	9502713	match	FALSE	0.175589310931673	NA	110468	NA	FALSE	0	1	42	0.59	0.547	0.4963	0.4823	0.50044	0	0	0	0.00002	0.000027	1	4	50	662
86	chr1	9747276	9747276	1	-	HIV2GFP 100nM GS-9822	100052394	chr1	9747276	insertion	TRUE	0.372866626180554	0.627133373819446	95506	95506	TRUE	3	6	39	0.39	0.457	0.5037	0.49159	0.487199	0	1	0.0001	0.00004	0.000022	0	10	69	581
87	chr1	9747276	9747276	1	-	HIV2GFP 100nM GS-9822	100073750	chr1	9747276	insertion	TRUE	0.372866626180554	0.627133373819446	95506	95506	TRUE	3	6	39	0.39	0.457	0.5037	0.49159	0.487199	0	1	0.0001	0.00004	0.000022	0	10	69	581
88	chr1	10084876	10084876	1	-	HIV2GFP 100nM GS-9822	100052395	chr1	10084876	insertion	FALSE	0.467180555836554	0.467180555836554	148281	148281	TRUE	2	2	48	0.27	0.41	0.4108	0.43266	0.464123	0	0	0	0	0.00002	0	2	35	531
89	chr1	10084876	10084876	1	-	HIV2GFP 100nM GS-9822	100073751	chr1	10084876	insertion	FALSE	0.467180555836554	0.467180555836554	148281	148281	TRUE	2	2	48	0.27	0.41	0.4108	0.43266	0.464123	0	0	0	0	0.00002	0	2	35	531
90	chr1	10085016	10085016	1	+	HIV2GFP 0nM GS-9822	100072261	chr1	10085016	match	FALSE	0.468124709167054	0.468124709167054	148281	148281	TRUE	2	2	48	0.24	0.389	0.4126	0.43242	0.464084	0	0	0	0	0.00002	0	2	35	531
91	chr1	10395906	10395906	1	+	HIV2GFP 100nM GS-9822	100073699	chr1	10395906	insertion	FALSE	0.337980231256994	0.662019768743006	21448	21448	TRUE	3	16	36	0.5	0.471	0.4539	0.47711	0.476739	0	0	0	0.00002	0.000024	0	6	46	477
92	chr1	10395906	10395906	1	+	HIV2GFP 0nM GS-9822	100071800	chr1	10395906	insertion	FALSE	0.337980231256994	0.662019768743006	21448	21448	TRUE	3	16	36	0.5	0.471	0.4539	0.47711	0.476739	0	0	0	0.00002	0.000024	0	6	46	477
93	chr1	10395907	10395907	1	+	HIV2GFP 0nM GS-9822	100071801	chr1	10395907	insertion	FALSE	0.337933606863111	0.662066393136889	21448	21448	TRUE	3	16	36	0.51	0.47	0.4538	0.47711	0.47674	0	0	0	0.00002	0.000024	0	6	46	477
94	chr1	10395908	10395908	1	+	HIV2GFP 0nM GS-9822	100071802	chr1	10395908	insertion	FALSE	0.337886982469228	0.662113017530772	21448	21448	TRUE	3	16	36	0.51	0.471	0.4539	0.47711	0.476739	0	0	0	0.00002	0.000024	0	6	46	477
95	chr1	10395909	10395909	1	+	HIV2GFP 0nM GS-9822	100071803	chr1	10395909	insertion	FALSE	0.337840358075345	0.662159641924655	21448	21448	TRUE	3	16	36	0.51	0.472	0.454	0.47711	0.476738	0	0	0	0.00002	0.000024	0	6	46	477
96	chr1	10409059	10409059	1	+	HIV2GFP 100nM GS-9822	100073763	chr1	10409059	match	FALSE	0.40489869972785	0.59510130027215	9921	NA	FALSE	7	17	36	0.73	0.632	0.5255	0.48039	0.477137	0	1	0.0001	0.00004	0.000024	2	7	56	484
97	chr1	10413618	10413618	1	-	HIV2GFP 100nM GS-9822	100052735	chr1	10413618	match	FALSE	0.0105120538217156	0.0105120538217156	21404	21404	TRUE	7	17	36	0.72	0.608	0.5127	0.47984	0.477469	1	1	0.0001	0.00004	0.000024	3	7	53	481
98	chr1	10905797	10905797	1	+	HIV2GFP 0nM GS-9822	100051413	chr1	10905797	insertion	FALSE	0.155640543029915	0.155640543029915	149826	NA	FALSE	0	2	30	0.37	0.428	0.4544	0.51811	0.495667	0	0	0	0.00001	0.000023	1	8	66	506
99	chr1	10905798	10905798	1	+	HIV2GFP 0nM GS-9822	100051414	chr1	10905798	insertion	FALSE	0.155633868620934	0.155633868620934	149826	NA	FALSE	0	2	30	0.37	0.428	0.4543	0.51811	0.495667	0	0	0	0.00001	0.000023	1	8	66	506
100	chr1	10905799	10905799	1	+	HIV2GFP 0nM GS-9822	100051415	chr1	10905799	insertion	FALSE	0.155627194211953	0.155627194211953	149826	NA	FALSE	0	2	30	0.37	0.428	0.4542	0.51812	0.495666	0	0	0	0.00001	0.000023	1	8	66	506
101	chr1	10905801	10905801	1	+	HIV2GFP 0nM GS-9822	100051416	chr1	10905801	insertion	FALSE	0.15561384539399	0.15561384539399	149826	NA	FALSE	0	2	30	0.38	0.429	0.4541	0.51811	0.495665	0	0	0	0.00001	0.000023	1	8	66	506
102	chr1	11076811	11076811	1	+	HIV2GFP 50nM GS-9822	100051709	chr1	11076811	match	TRUE	0.171483564404078	0.171483564404078	33251	33251	TRUE	2	10	21	0.37	0.466	0.4462	0.48066	0.506436	0	0	0	0.00002	0.000024	0	2	44	452
103	chr1	11222470	11222470	1	+	HIV2GFP 200nM GS-9822	100053411	chr1	11222470	match	TRUE	0.145657204022639	0.145657204022639	156017	156017	TRUE	1	5	39	0.58	0.435	0.4656	0.4507	0.501905	0	0	0	0.00002	0.00002	0	2	36	432
104	chr1	11286667	11286667	1	+	HIV2GFP 100nM GS-9822	100073944	chr1	11286667	match	TRUE	0.0247907652728822	0.0247907652728822	179583	NA	FALSE	2	4	41	0.56	0.533	0.5162	0.50059	0.502432	0	0	0	0.00002	0.00002	0	3	54	441
105	chr1	11357329	11357329	1	+	HIV2GFP 100nM GS-9822	100053036	chr1	11357329	match	FALSE	0.418268989826431	0.418268989826431	179583	NA	FALSE	0	0	47	0.59	0.527	0.5043	0.49809	0.499568	0	0	0	0	0.000022	2	3	40	455
106	chr1	11413125	11413125	1	+	HIV2GFP 200nM GS-9822	100053204	chr1	11413125	match	FALSE	0.27103344971406	0.72896655028594	179583	NA	FALSE	0	1	48	0.53	0.529	0.5094	0.5063	0.500037	0	0	0	0.00001	0.000022	0	0	21	454
107	chr1	11696876	11696876	1	-	HIV2GFP 50nM GS-9822	100073463	chr1	11696876	match	FALSE	0.340429893405177	0.659570106594823	34148	34148	TRUE	1	10	46	0.44	0.532	0.5147	0.53349	0.512716	0	0	0	0.00006	0.000025	0	2	67	526
108	chr1	11902694	11902694	1	-	HIV2GFP 400nM GS-9822	100053631	chr1	11902694	insertion	FALSE	0.0672809711861928	0.932719028813807	6837	6837	TRUE	1	3	44	0.41	0.493	0.5233	0.5214	0.499489	0	0	0	0.00002	0.000025	0	6	57	548
109	chr1	11902694	11902694	1	-	HIV2GFP 400nM GS-9822	100075182	chr1	11902694	insertion	FALSE	0.0672809711861928	0.932719028813807	6837	6837	TRUE	1	3	44	0.41	0.493	0.5233	0.5214	0.499489	0	0	0	0.00002	0.000025	0	6	57	548
110	chr1	11902695	11902695	1	-	HIV2GFP 400nM GS-9822	100075183	chr1	11902695	insertion	FALSE	0.0674272341670323	0.932572765832968	6837	6837	TRUE	1	3	44	0.41	0.493	0.5234	0.52141	0.499489	0	0	0	0.00002	0.000025	0	6	57	548
111	chr1	11902696	11902696	1	-	HIV2GFP 400nM GS-9822	100053632	chr1	11902696	insertion	FALSE	0.0675734971478719	0.932426502852128	6837	6837	TRUE	1	3	44	0.4	0.492	0.5235	0.52141	0.499489	0	0	0	0.00002	0.000025	0	6	57	548
112	chr1	11902696	11902696	1	-	HIV2GFP 400nM GS-9822	100075184	chr1	11902696	insertion	FALSE	0.0675734971478719	0.932426502852128	6837	6837	TRUE	1	3	44	0.4	0.492	0.5235	0.52141	0.499489	0	0	0	0.00002	0.000025	0	6	57	548
113	chr1	11902697	11902697	1	-	HIV2GFP 400nM GS-9822	100053633	chr1	11902697	insertion	FALSE	0.0677197601287114	0.932280239871289	6837	6837	TRUE	1	3	44	0.4	0.492	0.5235	0.52142	0.499488	0	0	0	0.00002	0.000025	0	6	57	548
114	chr1	11902697	11902697	1	-	HIV2GFP 400nM GS-9822	100075185	chr1	11902697	insertion	FALSE	0.0677197601287114	0.932280239871289	6837	6837	TRUE	1	3	44	0.4	0.492	0.5235	0.52142	0.499488	0	0	0	0.00002	0.000025	0	6	57	548
115	chr1	11902698	11902698	1	-	HIV2GFP 400nM GS-9822	100053634	chr1	11902698	insertion	FALSE	0.067866023109551	0.932133976890449	6837	6837	TRUE	1	3	44	0.41	0.493	0.5234	0.52142	0.499487	0	0	0	0.00002	0.000025	0	6	57	548
116	chr1	11902698	11902698	1	-	HIV2GFP 400nM GS-9822	100075186	chr1	11902698	insertion	FALSE	0.067866023109551	0.932133976890449	6837	6837	TRUE	1	3	44	0.41	0.493	0.5234	0.52142	0.499487	0	0	0	0.00002	0.000025	0	6	57	548
117	chr1	11919260	11919260	1	+	HIV2GFP 100nM GS-9822	100052790	chr1	11919260	match	FALSE	0.0465446706352123	0.0465446706352123	40821	40821	TRUE	2	5	44	0.55	0.528	0.5263	0.51974	0.498306	0	1	0.0001	0.00003	0.000025	0	5	63	559
118	chr1	12442677	12442677	1	-	HIV2GFP 50nM GS-9822	100072879	chr1	12442677	insertion	FALSE	0.184417684353857	0.815582315646143	282012	282012	TRUE	2	4	38	0.45	0.471	0.4382	0.43472	0.467905	0	0	0	0	0.00001	1	15	94	529
119	chr1	12442677	12442677	1	-	HIV2GFP 50nM GS-9822	100051660	chr1	12442677	insertion	FALSE	0.184417684353857	0.815582315646143	282012	282012	TRUE	2	4	38	0.45	0.471	0.4382	0.43472	0.467905	0	0	0	0	0.00001	1	15	94	529
120	chr1	12622672	12622672	1	+	HIV2GFP 200nM GS-9822	100053128	chr1	12622672	match	TRUE	0.170025427909978	NA	26349	NA	FALSE	1	4	42	0.3	0.413	0.4666	0.48352	0.457869473684211	0	0	0	0.00002	0.000007	1	5	62	414
121	chr1	12626429	12626429	1	-	HIV2GFP 100nM GS-9822	100073784	chr1	12626429	match	TRUE	0.0274393715131504	NA	26349	NA	FALSE	1	4	42	0.36	0.484	0.4623	0.48049	0.457638947368421	0	0	0	0.00002	0.000007	1	3	61	410
122	chr1	12684105	12684105	1	-	HIV2GFP 50nM GS-9822	100052152	chr1	12684105	match	FALSE	0.29774558808528	0.70225441191472	49015	NA	FALSE	0	5	38	0.5	0.468	0.4158	0.43617	0.452577347959863	0	0	0	0	0.000005	0	2	30	344
123	chr1	12904144	12904144	1	-	HIV2GFP 100nM GS-9822	100074370	chr1	12904144	match	FALSE	0.0698294539192267	0.0698294539192267	18001	NA	FALSE	2	6	52	0.41	0.401	0.4664	0.46215	0.46065	0	0	0	0	0.000003	0	0	0	231
124	chr1	12922018	12922018	1	+	HIV2GFP 0nM GS-9822	100072007	chr1	12922018	match	FALSE	0.240841777084957	0.759158222915043	3849	3849	TRUE	3	6	52	0.54	0.481	0.4765	0.45911	0.461897777777778	0	0	0	0	0.000003	0	0	1	216
125	chr1	12945656	12945656	1	+	HIV2GFP 100nM GS-9822	100052611	chr1	12945656	match	FALSE	0.442439128577531	NA	28092	NA	FALSE	0	8	52	0.27	0.47	0.4655	0.462542224446391	0.462976787536167	0	0	0	0	0.000003	0	0	1	186
126	chr1	12994700	12994700	1	+	HIV2GFP 0nM GS-9822	100051452	chr1	12994700	match	FALSE	0.326982705732146	0.673017294267854	60309	60309	TRUE	2	4	50	NA	NA	NA	0.45304	0.463628235294118	0	0	0	0	0.000003	0	0	1	143
127	chr1	13067005	13067005	1	-	HIV2GFP 100nM GS-9822	100073752	chr1	13067005	match	FALSE	0.397326578155746	0.397326578155746	44213	NA	FALSE	0	7	55	0.52	0.491	0.4749	0.457640096697623	0.460151764705882	0	0	0	0	0.000002	0	0	0	97
128	chr1	13299611	13299611	1	-	HIV2GFP 50nM GS-9822	100052272	chr1	13299611	match	FALSE	0.216489499611097	0.783510500388903	3857	3857	TRUE	3	10	52	0.45	0.486	0.4699	0.46103	0.464254117647059	0	0	0	0	0.000004	0	0	0	54
129	chr1	13318139	13318139	1	+	HIV2GFP 100nM GS-9822	100073701	chr1	13318139	match	FALSE	0.215042771829773	0.215042771829773	148696	148696	TRUE	3	9	50	0.61	0.522	0.4532	0.45874	0.463975294117647	0	0	0	0	0.000004	0	0	0	59
130	chr1	13570799	13570799	1	-	HIV2GFP 0nM GS-9822	100072071	chr1	13570799	match	FALSE	0.0688589094997189	0.0688589094997189	3558	3558	TRUE	1	7	41	0.64	0.565	0.4804	0.46289	0.456847777777778	0	0	0	0	0.000006	0	0	0	183
131	chr1	13652009	13652009	1	+	HIV2GFP 50nM GS-9822	100051713	chr1	13652009	match	FALSE	0.410500214404236	0.410500214404236	53637	NA	FALSE	0	2	35	0.6	0.5	0.4606	0.4796	0.455364377922593	0	0	0	0	0.000007	0	0	15	212
132	chr1	13765997	13765997	1	+	HIV2GFP 200nM GS-9822	100053318	chr1	13765997	match	FALSE	0.241437644259028	NA	69753	NA	FALSE	0	4	30	0.4	0.403	0.4474	0.45886	0.451165263157895	0	0	0	0.00003	0.000007	0	2	34	237
133	chr1	14425562	14425562	1	+	HIV2GFP 200nM GS-9822	100053536	chr1	14425562	match	FALSE	0.233784776902887	0.233784776902887	523875	NA	FALSE	0	0	8	0.4	0.364	0.3905	0.40898	0.434334	0	0	0	0	0.000003	0	0	23	394
134	chr1	14784149	14784149	1	+	HIV2GFP 50nM GS-9822	100051691	chr1	14784149	match	FALSE	0.0762012411099485	NA	178711	NA	FALSE	0	3	9	0.5	0.493	0.4673	0.44734	0.457498	0	0	0	0.00001	0.000004	0	2	41	474
135	chr1	15257066	15257066	1	-	HIV2GFP 200nM GS-9822	100053100	chr1	15257066	match	FALSE	0.0832153930479315	0.916784606952069	122237	122237	TRUE	8	8	33	0.56	0.551	0.5258	0.51406	0.48451	0	0	0	0.00001	0.000011	0	5	50	602
136	chr1	15280578	15280578	1	+	HIV2GFP 100nM GS-9822	100074090	chr1	15280578	match	FALSE	0.0703713616207671	0.929628638379233	519359	519359	TRUE	1	9	34	0.44	0.529	0.4986	0.50958	0.485131	0	0	0	0.00001	0.000011	1	2	44	605
137	chr1	15407773	15407773	1	-	HIV2GFP 50nM GS-9822	100052042	chr1	15407773	match	FALSE	0.176646886051669	0.823353113948331	66732	66732	TRUE	6	9	37	0.42	0.457	0.4716	0.46878	0.484949	0	0	0	0.00002	0.000014	1	10	81	610
138	chr1	15669028	15669028	1	-	HIV2GFP 50nM GS-9822	100073471	chr1	15669028	match	TRUE	0.1396484375	0.8603515625	15360	15360	TRUE	1	9	53	0.55	0.518	0.4931	0.49878	0.484661	0	0	0	0	0.000024	2	7	57	619
139	chr1	15811564	15811564	1	+	HIV2GFP 0nM GS-9822	100072767	chr1	15811564	match	FALSE	0.153520952909955	NA	32406	NA	FALSE	1	6	61	0.49	0.491	0.4618	0.45124	0.48865	0	1	0.0001	0.00003	0.000025	0	6	45	602
140	chr1	15815016	15815016	1	-	HIV2GFP 0nM GS-9822	100071982	chr1	15815016	match	FALSE	0.0469974696043942	NA	32406	NA	FALSE	1	6	61	0.47	0.472	0.4701	0.4494	0.488913	0	1	0.0001	0.00003	0.000025	1	9	45	603
141	chr1	15877444	15877444	1	+	HIV2GFP 100nM GS-9822	100073937	chr1	15877444	match	FALSE	0.389983633387889	0.610016366612111	15275	NA	FALSE	0	3	59	0.58	0.472	0.4762	0.46944	0.493396	0	0	0	0.00002	0.000028	1	11	46	625
142	chr1	15928667	15928667	1	-	HIV2GFP 100nM GS-9822	100053001	chr1	15928667	match	FALSE	0.102755203171457	0.897244796828543	50450	50450	TRUE	1	8	54	0.52	0.595	0.6171	0.53747	0.49614	0	2	0.0002	0.00006	0.00003	2	5	73	623
143	chr1	16214608	16214608	1	+	HIV2GFP 100nM GS-9822	100052954	chr1	16214608	match	FALSE	0.269265313454284	0.730734686545716	5567	5567	TRUE	8	21	64	0.62	0.619	0.5835	0.5468	0.493113	0	0	0	0.00001	0.000035	2	8	39	574
144	chr1	16300774	16300774	1	+	HIV2GFP 200nM GS-9822	100053396	chr1	16300774	match	TRUE	0.446759396271086	0.446759396271086	50685	NA	FALSE	0	5	58	0.38	0.434	0.4471	0.54805	0.492341	0	0	0	0.00003	0.000034	1	2	71	578
145	chr1	16421524	16421524	1	+	HIV2GFP 0nM GS-9822	100072407	chr1	16421524	match	FALSE	0.485792321025264	0.485792321025264	19039	NA	FALSE	0	3	60	0.45	0.431	0.5332	0.51066	0.49845	0	2	0.0002	0.00004	0.000041	0	2	73	595
146	chr1	16459900	16459900	1	+	HIV2GFP 50nM GS-9822	100051996	chr1	16459900	match	FALSE	0.132325517554737	0.867674482445263	105641	105641	TRUE	1	3	58	0.53	0.436	0.4244	0.47228	0.493405	0	0	0	0.00003	0.00004	1	1	43	576
147	chr1	16466446	16466446	1	-	HIV2GFP 400nM GS-9822	100053635	chr1	16466446	insertion	FALSE	0.19429009570148	0.80570990429852	105641	105641	TRUE	1	2	58	0.39	0.369	0.4386	0.46584	0.493204	0	0	0	0.00003	0.00004	1	3	39	575
148	chr1	16466446	16466446	1	-	HIV2GFP 400nM GS-9822	100075187	chr1	16466446	insertion	FALSE	0.19429009570148	0.80570990429852	105641	105641	TRUE	1	2	58	0.39	0.369	0.4386	0.46584	0.493204	0	0	0	0.00003	0.00004	1	3	39	575
149	chr1	16492667	16492667	1	+	HIV2GFP 200nM GS-9822	100053060	chr1	16492667	insertion	FALSE	0.442498651091906	0.557501348908094	105641	105641	TRUE	1	1	54	0.47	0.432	0.4398	0.44	0.49167	0	0	0	0	0.00004	1	4	37	564
150	chr1	16492667	16492667	1	+	HIV2GFP 200nM GS-9822	100074541	chr1	16492667	insertion	FALSE	0.442498651091906	0.557501348908094	105641	105641	TRUE	1	1	54	0.47	0.432	0.4398	0.44	0.49167	0	0	0	0	0.00004	1	4	37	564
151	chr1	16594824	16594824	1	+	HIV2GFP 50nM GS-9822	100073146	chr1	16594824	match	FALSE	0.00148524338827137	0.998514756611729	41744	41744	TRUE	9	13	60	0.31	0.493	0.5224	0.48973	0.493449473684211	0	0	0	0.00003	0.000041	1	6	57	528
152	chr1	16784126	16784126	1	-	HIV2GFP 100nM GS-9822	100053026	chr1	16784126	match	FALSE	0.443425315171149	0.556574684828851	51242	51242	TRUE	1	5	48	0.55	0.444	0.4719	0.46253	0.493010526315789	0	0	0	0.00003	0.000045	0	1	60	532
153	chr1	16981859	16981859	1	-	HIV2GFP 200nM GS-9822	100074548	chr1	16981859	match	FALSE	0.193684633950121	0.806315366049879	94468	NA	FALSE	0	2	48	0.53	0.415	0.4459	0.461731965595674	0.489736842105263	0	0	0	0.00003	0.000039	0	0	18	516
154	chr1	17037863	17037863	1	+	HIV2GFP 100nM GS-9822	100074178	chr1	17037863	match	FALSE	0.213479696828556	0.213479696828556	94468	NA	FALSE	0	8	49	NA	NA	NA	0.44614	0.491670526315789	0	0	0	0.00003	0.000039	0	0	22	528
155	chr1	17083048	17083048	1	+	HIV2GFP 0nM GS-9822	100072140	chr1	17083048	match	FALSE	0.316529326223946	0.316529326223946	14441	NA	FALSE	4	9	49	0.54	0.431	0.4203	0.480932053489305	0.493736842105263	0	1	0.0001	0.00007	0.000037	0	3	53	516
156	chr1	17098668	17098668	1	-	HIV2GFP 0nM GS-9822	100072401	chr1	17098668	match	FALSE	0.307463426729482	NA	32264	NA	FALSE	0	9	43	0.47	0.405	0.4373	0.49223	0.494135789473684	0	1	0.0001	0.00007	0.000037	0	8	58	507
157	chr1	17371953	17371953	1	+	HIV2GFP 0nM GS-9822	100072344	chr1	17371953	match	FALSE	0.240513527730782	NA	70337	NA	FALSE	0	2	37	0.44	0.506	0.4411	0.48569	0.506777894736842	0	0	0	0.00001	0.00003	0	8	75	564
158	chr1	17409114	17409114	1	+	HIV2GFP 50nM GS-9822	100052276	chr1	17409114	match	FALSE	0.119985322896282	0.119985322896282	40880	40880	TRUE	1	3	36	0.49	0.51	0.5398	0.50965	0.507048421052632	0	0	0	0	0.000026	2	12	76	549
159	chr1	17466028	17466028	1	-	HIV2GFP 0nM GS-9822	100071895	chr1	17466028	match	FALSE	0.49198804610787	0.50801195389213	35135	35135	TRUE	1	4	34	0.62	0.56	0.4817	0.50903	0.508388421052632	0	0	0	0	0.000022	0	2	65	538
160	chr1	17615227	17615227	1	-	HIV2GFP 50nM GS-9822	100073282	chr1	17615227	match	TRUE	0.285102375599976	0.714897624400024	32918	32918	TRUE	2	3	26	0.44	0.508	0.491	0.51216	0.509426	0	1	0.0001	0.00003	0.000016	0	5	56	531
161	chr1	17809786	17809786	1	+	HIV2GFP 50nM GS-9822	100051990	chr1	17809786	match	FALSE	0.256999906241743	0.256999906241743	117323	117323	TRUE	5	7	19	0.57	0.564	0.5359	0.54733	0.502889	0	0	0	0.00001	0.000012	0	4	59	480
162	chr1	17838614	17838614	1	-	HIV2GFP 50nM GS-9822	100073641	chr1	17838614	match	FALSE	0.266706886366779	0.266706886366779	79563	79563	TRUE	7	7	18	0.57	0.577	0.5459	0.55158	0.502588	0	0	0	0.00001	0.000011	0	3	46	471
163	chr1	18059926	18059926	1	+	HIV2GFP 200nM GS-9822	100053592	chr1	18059926	match	FALSE	0.141584797478541	0.141584797478541	238592	NA	FALSE	0	1	14	0.56	0.469	0.476	0.48099	0.50282	0	0	0	0.00001	0.00001	0	2	29	419
164	chr1	18314501	18314501	1	+	HIV2GFP 400nM GS-9822	100053675	chr1	18314501	match	FALSE	0.0281617815476234	0.0281617815476234	270686	270686	TRUE	1	2	11	0.58	0.53	0.5174	0.50423	0.494046	0	1	0.0001	0.00003	0.000009	1	6	40	330
165	chr1	18471501	18471501	1	-	HIV2GFP 200nM GS-9822	100074765	chr1	18471501	match	FALSE	0.391830386499486	0.608169613500513	270686	270686	TRUE	1	1	7	0.54	0.491	0.502	0.49845	0.490269	0	0	0	0	0.000015	0	0	41	343
166	chr1	18622176	18622176	1	+	HIV2GFP 100nM GS-9822	100074353	chr1	18622176	match	FALSE	0.43546844191086	0.43546844191086	102446	NA	FALSE	0	1	14	0.48	0.472	0.4264	0.47715	0.495848	0	0	0	0.00001	0.000019	2	7	35	364
167	chr1	18983622	18983622	1	+	HIV2GFP 200nM GS-9822	100074838	chr1	18983622	match	TRUE	0.393190935943217	0.393190935943217	90732	NA	FALSE	0	3	27	0.52	0.566	0.4796	0.4941	0.488932	1	1	0.0001	0.00001	0.00002	1	1	27	471
168	chr1	19387754	19387754	1	+	HIV2GFP 200nM GS-9822	100075018	chr1	19387754	match	FALSE	0.159056254926081	0.159056254926081	135757	135757	TRUE	1	9	60	0.35	0.409	0.4118	0.43162	0.487304	0	0	0	0.00001	0.000018	0	2	45	570
169	chr1	19434331	19434331	1	+	HIV2GFP 50nM GS-9822	100073544	chr1	19434331	match	FALSE	0.453757144848738	0.453757144848738	35865	35865	TRUE	7	14	60	0.57	0.503	0.49	0.46347	0.48554	0	0	0	0.00003	0.000017	0	1	44	573
170	chr1	19500224	19500224	1	+	HIV2GFP 0nM GS-9822	100072647	chr1	19500224	match	FALSE	0.224358054798451	0.224358054798451	6971	NA	FALSE	2	23	58	0.59	0.412	0.4577	0.5157	0.486001	0	0	0	0.00005	0.000017	0	1	53	593
171	chr1	19554150	19554150	1	-	HIV2GFP 50nM GS-9822	100072978	chr1	19554150	match	FALSE	0.111027833611556	0.888972166388444	146765	146765	TRUE	4	12	59	0.59	0.516	0.5268	0.52525	0.482174	0	0	0	0.00002	0.000016	1	5	73	603
172	chr1	20192877	20192877	1	-	HIV2GFP 400nM GS-9822	100075272	chr1	20192877	match	TRUE	0.148876435789169	NA	89759	NA	FALSE	0	4	44	0.3	0.386	0.4295	0.4329	0.4705	0	0	0	0	0.000011	0	1	34	476
173	chr1	20234523	20234523	1	+	HIV2GFP 50nM GS-9822	100052160	chr1	20234523	match	FALSE	0.387147806905157	NA	89759	NA	FALSE	0	1	45	0.43	0.416	0.4376	0.42287	0.4713	0	0	0	0	0.000012	1	5	34	473
174	chr1	20406757	20406757	1	-	HIV2GFP 200nM GS-9822	100053588	chr1	20406757	match	FALSE	0.247151602754868	0.247151602754868	47044	NA	FALSE	0	5	36	0.43	0.439	0.4864	0.46849	0.474274	0	0	0	0.00002	0.000013	1	6	62	480
175	chr1	20415975	20415975	1	+	HIV2GFP 0nM GS-9822	100072669	chr1	20415975	match	FALSE	0.443095825184933	0.443095825184933	47044	NA	FALSE	0	5	36	0.44	0.476	0.4426	0.46491	0.474791	0	0	0	0.00002	0.000013	1	6	62	481
176	chr1	20511564	20511564	1	-	HIV2GFP 200nM GS-9822	100075123	chr1	20511564	match	FALSE	0.314812656605093	0.314812656605093	68644	68644	TRUE	2	3	51	0.52	0.526	0.5165	0.49808	0.471646	0	0	0	0.00001	0.000015	0	2	41	469
177	chr1	20586370	20586370	1	-	HIV2GFP 200nM GS-9822	100053209	chr1	20586370	match	FALSE	0.398440444096588	0.601559555903412	68994	68994	TRUE	1	3	50	0.58	0.575	0.4972	0.49102	0.469352	0	0	0	0.00002	0.000014	2	4	46	459
178	chr1	20878956	20878956	1	-	HIV2GFP 100nM GS-9822	100073783	chr1	20878956	match	FALSE	0.293791902804015	0.706208097195985	53994	53994	TRUE	3	9	39	0.45	0.455	0.4877	0.52665	0.450458	0	0	0	0.00005	0.000015	0	3	57	452
179	chr1	20943243	20943243	1	-	HIV2GFP 0nM GS-9822	100071864	chr1	20943243	insertion	FALSE	0.0337546029003955	0.966245397099604	43994	43994	TRUE	12	20	41	0.37	0.412	0.3877	0.47816	0.452006	0	0	0	0.00005	0.000014	0	2	48	443
180	chr1	21078536	21078536	1	+	HIV2GFP 100nM GS-9822	100074098	chr1	21078536	match	FALSE	0.197419901458692	0.802580098541308	370606	370606	TRUE	3	3	39	0.42	0.332	0.3916	0.38307	0.454482	0	0	0	0	0.000014	0	2	35	520
181	chr1	21202774	21202774	1	-	HIV2GFP 100nM GS-9822	100052396	chr1	21202774	insertion	FALSE	0.275358804206442	0.724641195793558	226795	226795	TRUE	4	5	48	0.41	0.403	0.3589	0.391	0.450566	0	0	0	0	0.000017	0	2	34	513
182	chr1	21202774	21202774	1	-	HIV2GFP 100nM GS-9822	100073752	chr1	21202774	insertion	FALSE	0.275358804206442	0.724641195793558	226795	226795	TRUE	4	5	48	0.41	0.403	0.3589	0.391	0.450566	0	0	0	0	0.000017	0	2	34	513
183	chr1	21276392	21276392	1	+	HIV2GFP 0nM GS-9822	100071804	chr1	21276392	insertion	FALSE	0.400039683414537	0.400039683414537	226795	226795	TRUE	4	4	52	0.56	0.416	0.4	0.39218	0.453433	0	0	0	0	0.000016	1	3	44	533
184	chr1	21330514	21330514	1	-	HIV2GFP 50nM GS-9822	100072880	chr1	21330514	insertion	FALSE	0.161401265459997	0.161401265459997	226795	226795	TRUE	3	4	60	0.26	0.413	0.4221	0.40745	0.458685	0	0	0	0.00001	0.000018	1	5	57	527
185	chr1	21330514	21330514	1	-	HIV2GFP 100nM GS-9822	100073753	chr1	21330514	insertion	FALSE	0.161401265459997	0.161401265459997	226795	226795	TRUE	3	4	60	0.26	0.413	0.4221	0.40745	0.458685	0	0	0	0.00001	0.000018	1	5	57	527
186	chr1	21541300	21541300	1	-	HIV2GFP 100nM GS-9822	100074298	chr1	21541300	match	FALSE	0.0256052395618105	0.0256052395618105	128255	128255	TRUE	1	2	46	0.56	0.54	0.5496	0.50735	0.458504	0	1	0.0001	0.00001	0.000019	2	19	98	574
187	chr1	21908718	21908718	1	-	HIV2GFP 0nM GS-9822	100071906	chr1	21908718	match	TRUE	0.296881123292647	0.703118876707353	104621	104621	TRUE	6	15	54	0.34	0.323	0.4053	0.43134	0.498803	0	0	0	0.00002	0.000026	0	4	56	654
188	chr1	21925305	21925305	1	-	HIV2GFP 200nM GS-9822	100053117	chr1	21925305	match	FALSE	0.455424819108974	0.544575180891026	104621	104621	TRUE	7	7	54	0.51	0.401	0.3853	0.41446	0.498562	0	0	0	0	0.000025	2	3	52	651
189	chr1	22044972	22044972	1	-	HIV2GFP 0nM GS-9822	100071922	chr1	22044972	match	TRUE	0.205523738343748	0.794476261656252	115067	115067	TRUE	2	3	50	0.57	0.57	0.5787	0.55073	0.497257	0	0	0	0.00006	0.000025	1	1	43	580
190	chr1	22094110	22094110	1	-	HIV2GFP 50nM GS-9822	100073031	chr1	22094110	match	TRUE	0.367438101280124	0.367438101280124	115067	115067	TRUE	2	2	50	0.55	0.612	0.5709	0.55351	0.497424	0	0	0	0.00003	0.000025	1	5	81	585
191	chr1	22285536	22285536	1	+	HIV2GFP 100nM GS-9822	100052873	chr1	22285536	match	TRUE	0.306338896653786	0.693661103346214	48652	48652	TRUE	3	4	38	0.36	0.39	0.3827	0.4632	0.494795	0	0	0	0.00003	0.000023	0	5	84	585
192	chr1	22510674	22510674	1	+	HIV2GFP 0nM GS-9822	100072483	chr1	22510674	match	FALSE	0.24410670978173	0.24410670978173	185550	NA	FALSE	0	1	37	0.45	0.461	0.448	0.49273	0.503042	0	0	0	0.00002	0.000022	0	1	41	552
193	chr1	22718975	22718975	1	-	HIV2GFP 0nM GS-9822	100072311	chr1	22718975	match	FALSE	0.142005119346338	0.857994880653662	79307	79307	TRUE	3	5	38	0.53	0.468	0.4663	0.47706	0.493883	0	0	0	0.00001	0.000018	0	3	49	523
194	chr1	22857871	22857871	1	-	HIV2GFP 200nM GS-9822	100053445	chr1	22857871	match	FALSE	0.338650160695155	0.661349839304845	8401	8401	TRUE	2	10	30	0.56	0.518	0.5108	0.50815	0.484302	0	0	0	0.00002	0.000013	0	2	43	496
195	chr1	22893088	22893088	1	+	HIV2GFP 200nM GS-9822	100053229	chr1	22893088	match	FALSE	0.342045893376151	0.657954106623849	49201	NA	FALSE	0	11	31	0.5	0.464	0.4574	0.50802	0.482789	0	0	0	0.00003	0.000014	1	3	45	507
196	chr1	23043662	23043662	1	-	HIV2GFP 0nM GS-9822	100072583	chr1	23043662	match	FALSE	0.365125176823537	0.634874823176463	210662	210662	TRUE	4	5	38	0.38	0.518	0.5011	0.51937	0.472249	0	0	0	0	0.000014	0	4	68	507
197	chr1	23066516	23066516	1	-	HIV2GFP 0nM GS-9822	100051497	chr1	23066516	match	FALSE	0.256638596424604	0.743361403575396	210662	210662	TRUE	5	5	41	0.5	0.485	0.5119	0.51545	0.471526	0	0	0	0	0.000014	0	4	55	506
198	chr1	23067516	23067516	1	+	HIV2GFP 50nM GS-9822	100073424	chr1	23067516	match	FALSE	0.251891655827819	0.748108344172181	210662	210662	TRUE	4	5	41	0.35	0.499	0.5112	0.51507	0.471708	0	0	0	0	0.000015	1	6	54	510
199	chr1	23118129	23118129	1	+	HIV2GFP 0nM GS-9822	100051416	chr1	23118129	match	FALSE	0.0116347514027209	0.988365248597279	210662	210662	TRUE	4	5	44	0.55	0.508	0.5291	0.49738	0.471283	0	0	0	0.00001	0.000015	0	4	29	520
200	chr1	23156103	23156103	1	+	HIV2GFP 400nM GS-9822	100075330	chr1	23156103	match	FALSE	0.200817191283293	0.799182808716707	19824	19824	TRUE	1	5	46	0.27	0.392	0.5126	0.47385	0.474632	0	1	0.0001	0.00001	0.000016	0	2	31	523
201	chr1	23202460	23202460	1	+	HIV2GFP 50nM GS-9822	100052328	chr1	23202460	match	FALSE	0.196302051781811	0.196302051781811	37967	NA	FALSE	0	6	46	0.38	0.493	0.4731	0.4367	0.477991	0	0	0	0.00002	0.000017	0	2	52	520
202	chr1	23362744	23362744	1	-	HIV2GFP 0nM GS-9822	100051593	chr1	23362744	match	FALSE	0.0612076485983071	0.0612076485983071	84826	84826	TRUE	2	3	35	0.34	0.421	0.4467	0.44805	0.473434	0	0	0	0.00001	0.000018	1	8	72	590
203	chr1	23513305	23513305	1	-	HIV2GFP 100nM GS-9822	100052769	chr1	23513305	match	FALSE	0.240838489708296	0.759161510291704	39595	39595	TRUE	7	11	45	0.35	0.311	0.3685	0.4072	0.467913	0	0	0	0.00001	0.00002	0	2	37	601
204	chr1	23522434	23522434	1	+	HIV2GFP 100nM GS-9822	100052349	chr1	23522434	insertion	FALSE	0.471397903775729	0.528602096224271	39595	39595	TRUE	7	13	45	0.26	0.351	0.39	0.41121	0.46736	0	0	0	0.00002	0.00002	0	0	48	597
205	chr1	23522434	23522434	1	+	HIV2GFP 100nM GS-9822	100073700	chr1	23522434	insertion	FALSE	0.471397903775729	0.528602096224271	39595	39595	TRUE	7	13	45	0.26	0.351	0.39	0.41121	0.46736	0	0	0	0.00002	0.00002	0	0	48	597
206	chr1	23524130	23524130	1	+	HIV2GFP 0nM GS-9822	100071805	chr1	23524130	insertion	FALSE	0.485768405101654	0.485768405101654	39595	39595	TRUE	7	13	45	0.69	0.372	0.3988	0.41179	0.467346	0	0	0	0.00002	0.00002	0	2	48	598
207	chr1	23563449	23563449	1	+	HIV2GFP 0nM GS-9822	100071952	chr1	23563449	match	FALSE	0.473770334007123	0.526229665992877	10389	10389	TRUE	5	13	45	0.51	0.408	0.4583	0.45229	0.464649	0	1	0.0001	0.00002	0.00002	0	10	65	579
208	chr1	23602668	23602668	1	-	HIV2GFP 100nM GS-9822	100052769	chr1	23602668	match	FALSE	0.482664233576642	0.482664233576642	43840	43840	TRUE	1	8	46	0.38	0.477	0.4825	0.48637	0.463168	0	0	0	0.00003	0.000022	3	10	70	583
209	chr1	23762883	23762883	1	+	HIV2GFP 400nM GS-9822	100053755	chr1	23762883	match	TRUE	0.0634518140673144	NA	67831	NA	FALSE	1	3	51	0.46	0.494	0.5013	0.4956	0.464041	0	2	0.0002	0.00005	0.000022	2	19	97	624
210	chr1	23812233	23812233	1	-	HIV2GFP 200nM GS-9822	100074668	chr1	23812233	match	TRUE	0.209004732349516	NA	67831	NA	FALSE	0	1	48	0.54	0.543	0.4953	0.48837	0.469119	0	0	0	0.00002	0.000022	3	8	80	630
211	chr1	24341972	24341972	1	+	HIV2GFP 0nM GS-9822	100072780	chr1	24341972	match	TRUE	0.0104835258878905	0.0104835258878905	23370	23370	TRUE	1	5	73	0.59	0.577	0.5082	0.49705	0.466866	0	0	0	0.00001	0.000016	1	2	61	565
212	chr1	24374425	24374425	1	+	HIV2GFP 0nM GS-9822	100051541	chr1	24374425	match	TRUE	0.360559212512833	0.360559212512833	33118	33118	TRUE	3	5	121	0.53	0.472	0.4193	0.48116	0.464752	0	0	0	0.00001	0.000016	1	5	52	571
213	chr1	24449305	24449305	1	-	HIV2GFP 400nM GS-9822	100075216	chr1	24449305	match	FALSE	0.357940296843943	0.357940296843943	107666	NA	FALSE	0	1	120	0.41	0.415	0.4736	0.46861	0.466519	0	0	0	0	0.000015	1	6	48	574
214	chr1	24525889	24525889	1	-	HIV2GFP 200nM GS-9822	100053249	chr1	24525889	match	FALSE	0.11688714024598	0.11688714024598	32279	32279	TRUE	4	8	111	0.5	0.434	0.4876	0.48576	0.460719	0	1	0.0001	0.00001	0.000012	0	9	69	561
215	chr1	24607810	24607810	1	+	HIV2GFP 0nM GS-9822	100072116	chr1	24607810	match	FALSE	0.109537169314446	0.109537169314446	58099	58099	TRUE	5	24	113	0.3	0.374	0.387	0.44214	0.461428	0	1	0.0001	0.00002	0.000013	0	6	57	569
216	chr1	24693163	24693163	1	+	HIV2GFP 0nM GS-9822	100051474	chr1	24693163	match	FALSE	0.0931241942415127	0.0931241942415127	23270	NA	FALSE	4	34	102	0.47	0.429	0.4446	0.44133	0.468791	0	0	0	0.00002	0.000012	0	1	47	594
217	chr1	24708383	24708383	1	-	HIV2GFP 0nM GS-9822	100071865	chr1	24708383	insertion	FALSE	0.0582118462636354	0.0582118462636354	29427	29427	TRUE	7	34	102	0.35	0.418	0.4251	0.44485	0.469699	0	0	0	0.00002	0.000012	0	5	52	598
218	chr1	24708385	24708385	1	-	HIV2GFP 0nM GS-9822	100071866	chr1	24708385	insertion	FALSE	0.058279811057872	0.058279811057872	29427	29427	TRUE	7	34	102	0.37	0.418	0.425	0.44486	0.469699	0	0	0	0.00002	0.000012	0	5	52	598
219	chr1	24765953	24765953	1	+	HIV2GFP 100nM GS-9822	100073735	chr1	24765953	match	FALSE	0.202644578426401	0.202644578426401	53241	53241	TRUE	1	12	103	0.47	0.479	0.4629	0.45165	0.473366	0	0	0	0.00001	0.000012	2	7	42	619
220	chr1	24816434	24816434	1	+	HIV2GFP 200nM GS-9822	100074718	chr1	24816434	match	FALSE	0.23632778006711	0.23632778006711	33974	NA	FALSE	0	49	102	0.41	0.377	0.4137	0.44641	0.471645	0	0	0	0.00001	0.000012	0	2	47	627
221	chr1	24818904	24818904	1	+	HIV2GFP 0nM GS-9822	100072810	chr1	24818904	match	FALSE	0.309030435038559	0.309030435038559	33974	NA	FALSE	0	49	102	0.39	0.444	0.4238	0.4444	0.471591	0	0	0	0.00001	0.000012	1	2	45	627
222	chr1	24910751	24910751	1	+	HIV2GFP 200nM GS-9822	100074645	chr1	24910751	match	TRUE	0.467996951430749	0.532003048569251	72165	NA	FALSE	0	49	98	0.51	0.459	0.4924	0.47301	0.469736	0	0	0	0.00001	0.000011	0	5	67	613
223	chr1	24971254	24971254	1	+	HIV2GFP 50nM GS-9822	100072832	chr1	24971254	insertion	TRUE	0.270346808532157	0.270346808532157	98873	98873	TRUE	1	1	115	0.32	0.366	0.3814	0.43535	0.469185	0	0	0	0.00001	0.000016	1	7	64	638
224	chr1	24971254	24971254	1	+	HIV2GFP 50nM GS-9822	100051620	chr1	24971254	insertion	TRUE	0.270346808532157	0.270346808532157	98873	98873	TRUE	1	1	115	0.32	0.366	0.3814	0.43535	0.469185	0	0	0	0.00001	0.000016	1	7	64	638
225	chr1	24995931	24995931	1	-	HIV2GFP 100nM GS-9822	100052397	chr1	24995931	insertion	TRUE	0.480070393332861	0.519929606667139	98873	98873	TRUE	1	1	123	0.42	0.44	0.4627	0.41234	0.469473	0	0	0	0	0.000016	1	6	55	628
226	chr1	24995931	24995931	1	-	HIV2GFP 100nM GS-9822	100073754	chr1	24995931	insertion	TRUE	0.480070393332861	0.519929606667139	98873	98873	TRUE	1	1	123	0.42	0.44	0.4627	0.41234	0.469473	0	0	0	0	0.000016	1	6	55	628
227	chr1	25136477	25136477	1	+	HIV2GFP 0nM GS-9822	100072003	chr1	25136477	match	TRUE	0.421541984732824	0.421541984732824	65500	65500	TRUE	2	4	127	0.57	0.514	0.53	0.53192	0.468777	0	1	0.0001	0.00003	0.000016	1	7	99	604
228	chr1	25175112	25175112	1	+	HIV2GFP 50nM GS-9822	100051693	chr1	25175112	match	TRUE	0.188470218149491	NA	58492	NA	FALSE	0	4	108	0.27	0.334	0.4664	0.52993	0.466699	0	0	0	0.00001	0.000016	0	7	105	601
229	chr1	25550785	25550785	1	+	HIV2GFP 200nM GS-9822	100074865	chr1	25550785	match	FALSE	0.443399367404695	0.556600632595305	24028	24028	TRUE	1	22	55	0.36	0.368	0.4109	0.45204	0.483287	0	0	0	0.00002	0.000016	0	5	42	653
230	chr1	25676670	25676670	1	+	HIV2GFP 0nM GS-9822	100071806	chr1	25676670	insertion	FALSE	0.326282985384715	0.673717014615285	69311	69311	TRUE	2	2	58	0.51	0.428	0.3937	0.43023	0.478448	0	0	0	0.00001	0.000017	1	10	66	630
231	chr1	25676671	25676671	1	+	HIV2GFP 0nM GS-9822	100071807	chr1	25676671	insertion	FALSE	0.3262685576604	0.6737314423396	69311	69311	TRUE	2	2	58	0.51	0.428	0.3937	0.43024	0.478448	0	0	0	0.00001	0.000017	1	10	66	630
232	chr1	25676672	25676672	1	+	HIV2GFP 0nM GS-9822	100071808	chr1	25676672	insertion	FALSE	0.326254129936085	0.673745870063915	69311	69311	TRUE	2	2	58	0.51	0.427	0.3938	0.43023	0.478447	0	0	0	0.00001	0.000017	1	10	66	630
233	chr1	25676673	25676673	1	+	HIV2GFP 0nM GS-9822	100071809	chr1	25676673	insertion	FALSE	0.32623970221177	0.67376029778823	69311	69311	TRUE	2	2	58	0.51	0.428	0.3939	0.43022	0.478448	0	0	0	0.00001	0.000017	1	10	66	630
234	chr1	25676674	25676674	1	+	HIV2GFP 0nM GS-9822	100071810	chr1	25676674	insertion	FALSE	0.326225274487455	0.673774725512545	69311	69311	TRUE	2	2	58	0.5	0.428	0.3939	0.43022	0.478448	0	0	0	0.00001	0.000017	1	10	66	630
235	chr1	25928765	25928765	1	-	HIV2GFP 100nM GS-9822	100052796	chr1	25928765	match	FALSE	0.33495318241081	0.66504681758919	168740	168740	TRUE	2	2	73	0.49	0.517	0.5185	0.5017	0.478656	0	0	0	0.00001	0.000025	2	6	69	623
236	chr1	26180014	26180014	1	+	HIV2GFP 0nM GS-9822	100071811	chr1	26180014	insertion	FALSE	0.447215186568139	0.447215186568139	38297	38297	TRUE	1	2	59	0.58	0.389	0.4593	0.47598	0.488152	0	0	0	0.00001	0.000026	0	5	65	641
237	chr1	26216400	26216400	1	+	HIV2GFP 0nM GS-9822	100072509	chr1	26216400	match	FALSE	0.187760954831091	NA	23711	NA	FALSE	1	5	57	0.63	0.559	0.5196	0.501	0.489753	0	0	0	0.00003	0.000027	3	11	70	637
238	chr1	26234627	26234627	1	-	HIV2GFP 100nM GS-9822	100073954	chr1	26234627	match	FALSE	0.0622234325005106	0.937776567499489	14689	14689	TRUE	3	5	58	0.74	0.65	0.5686	0.50257	0.489514	1	1	0.0001	0.00003	0.000028	3	6	72	631
239	chr1	26452899	26452899	1	-	HIV2GFP 0nM GS-9822	100071867	chr1	26452899	insertion	FALSE	0.439866394673721	0.439866394673721	44609	44609	TRUE	3	9	63	0.57	0.469	0.4566	0.48678	0.484138	0	0	0	0.00003	0.000027	0	1	58	623
240	chr1	26452900	26452900	1	-	HIV2GFP 0nM GS-9822	100071868	chr1	26452900	insertion	FALSE	0.439888811674774	0.439888811674774	44609	44609	TRUE	3	9	63	0.56	0.47	0.4565	0.48677	0.484138	0	0	0	0.00003	0.000027	0	1	58	623
241	chr1	26484375	26484375	1	+	HIV2GFP 100nM GS-9822	100052378	chr1	26484375	match	TRUE	0.0838150289017341	0.916184971098266	35984	35984	TRUE	4	10	63	0.66	0.608	0.574	0.49073	0.482319	0	1	0.0001	0.00002	0.000026	2	18	69	618
242	chr1	26721715	26721715	1	-	HIV2GFP 400nM GS-9822	100075186	chr1	26721715	match	TRUE	0.13409766933996	0.86590233066004	53118	NA	FALSE	0	5	66	0.48	0.473	0.4768	0.50273	0.486675	0	0	0	0.00003	0.000032	0	4	60	617
243	chr1	26746479	26746479	1	-	HIV2GFP 50nM GS-9822	100052121	chr1	26746479	match	TRUE	0.0534539473684211	0.0534539473684211	29184	29184	TRUE	3	4	63	0.54	0.569	0.5457	0.5065	0.485409	0	0	0	0.00002	0.00003	0	11	57	616
244	chr1	27234468	27234468	1	+	HIV2GFP 200nM GS-9822	100053465	chr1	27234468	match	FALSE	0.262221084715791	0.737778915284209	85958	NA	FALSE	0	2	50	0.54	0.533	0.5319	0.51033	0.486775	0	0	0	0.00003	0.000026	0	7	75	650
245	chr1	27303852	27303852	1	+	HIV2GFP 50nM GS-9822	100073407	chr1	27303852	match	FALSE	0.105936040627164	0.894063959372836	56317	56317	TRUE	2	2	46	0.42	0.508	0.5777	0.51292	0.491161	0	0	0	0	0.00003	0	11	80	691
246	chr1	27354873	27354873	1	+	HIV2GFP 0nM GS-9822	100051423	chr1	27354873	match	FALSE	0.00842703695318592	NA	79506	NA	FALSE	2	2	49	0.52	0.457	0.5019	0.49027	0.494393	0	1	0.0001	0.00002	0.000032	1	10	64	711
247	chr1	27369419	27369419	1	+	HIV2GFP 50nM GS-9822	100052294	chr1	27369419	match	FALSE	0.191381782506981	NA	79506	NA	FALSE	0	2	53	0.43	0.465	0.4539	0.47533	0.495548	0	0	0	0.00002	0.000034	1	4	53	722
248	chr1	27392304	27392304	1	+	HIV2GFP 0nM GS-9822	100072608	chr1	27392304	match	FALSE	0.479221693960204	NA	79506	NA	FALSE	0	4	53	0.38	0.457	0.4736	0.4643	0.495859	0	0	0	0.00003	0.000034	2	6	45	715
249	chr1	27491534	27491534	1	+	HIV2GFP 50nM GS-9822	100073388	chr1	27491534	match	FALSE	0.218633876089453	0.781366123910547	74005	74005	TRUE	2	9	56	0.54	0.487	0.5032	0.47392	0.493132	0	0	0	0.00001	0.000034	1	4	44	668
250	chr1	27728133	27728133	1	-	HIV2GFP 200nM GS-9822	100074999	chr1	27728133	match	TRUE	0.11817954942487	0.11817954942487	44077	NA	FALSE	0	4	58	0.59	0.588	0.5525	0.53119	0.482902	0	1	0.0001	0.00005	0.000028	2	10	104	615
251	chr1	28269999	28269999	1	+	HIV2GFP 100nM GS-9822	100052350	chr1	28269999	insertion	FALSE	0.177067838067189	0.177067838067189	100165	100165	TRUE	5	5	67	0.35	0.413	0.3748	0.40137	0.457425	0	0	0	0.00001	0.000024	0	9	58	570
252	chr1	28269999	28269999	1	+	HIV2GFP 100nM GS-9822	100073701	chr1	28269999	insertion	FALSE	0.177067838067189	0.177067838067189	100165	100165	TRUE	5	5	67	0.35	0.413	0.3748	0.40137	0.457425	0	0	0	0.00001	0.000024	0	9	58	570
253	chr1	28341643	28341643	1	+	HIV2GFP 0nM GS-9822	100072079	chr1	28341643	match	FALSE	0.0789365773646802	0.0789365773646802	58528	NA	FALSE	4	4	78	0.44	0.441	0.4594	0.46445	0.45268	0	0	0	0	0.000021	0	7	74	530
254	chr1	28753934	28753934	1	+	HIV2GFP 0nM GS-9822	100071854	chr1	28753934	match	FALSE	0.0687718471387612	0.0687718471387612	25461	25461	TRUE	2	27	82	0.44	0.468	0.4834	0.49082	0.453414	0	1	0.0001	0.00005	0.000019	1	6	73	523
255	chr1	28801547	28801547	1	+	HIV2GFP 100nM GS-9822	100052778	chr1	28801547	match	FALSE	0.0541891891891892	0.0541891891891892	7400	NA	FALSE	2	21	77	0.53	0.509	0.4878	0.47461	0.453795	0	0	0	0.00004	0.000018	2	5	58	500
256	chr1	28845467	28845467	1	+	HIV2GFP 200nM GS-9822	100074662	chr1	28845467	match	FALSE	0.438492063492063	0.561507936507937	5544	5544	TRUE	5	8	79	0.39	0.472	0.4781	0.46811	0.456301	0	1	0.0001	0.00001	0.00002	1	13	36	492
257	chr1	28952315	28952315	1	-	HIV2GFP 100nM GS-9822	100052398	chr1	28952315	insertion	FALSE	0.495705932513095	0.495705932513095	32836	32836	TRUE	3	6	88	0.47	0.424	0.4078	0.45684	0.45777	0	0	0	0.00002	0.00002	1	11	51	490
258	chr1	28952315	28952315	1	-	HIV2GFP 100nM GS-9822	100073755	chr1	28952315	insertion	FALSE	0.495705932513095	0.495705932513095	32836	32836	TRUE	3	6	88	0.47	0.424	0.4078	0.45684	0.45777	0	0	0	0.00002	0.00002	1	11	51	490
259	chr1	28963894	28963894	1	+	HIV2GFP 100nM GS-9822	100053011	chr1	28963894	match	FALSE	0.15166280911195	0.84833719088805	32836	32836	TRUE	3	7	88	0.6	0.509	0.4312	0.46286	0.45785	0	0	0	0.00003	0.000021	0	3	57	494
260	chr1	28976846	28976846	1	-	HIV2GFP 200nM GS-9822	100053599	chr1	28976846	match	FALSE	0.188045478133698	0.188045478133698	42394	NA	FALSE	0	4	88	0.42	0.462	0.4801	0.46906	0.457359	0	1	0.0001	0.00003	0.000021	0	6	55	492
261	chr1	29147294	29147294	1	+	HIV2GFP 0nM GS-9822	100072814	chr1	29147294	match	FALSE	0.223172205036974	0.223172205036974	150646	150646	TRUE	22	22	86	0.43	0.413	0.4102	0.41909	0.46563	0	0	0	0.00001	0.000019	0	1	39	455
262	chr1	29195947	29195947	1	-	HIV2GFP 0nM GS-9822	100071869	chr1	29195947	insertion	FALSE	0.453865353212166	0.546134646787834	150646	150646	TRUE	22	22	86	0.42	0.405	0.3916	0.40062	0.468292	0	0	0	0	0.00002	0	0	31	457
263	chr1	29212794	29212794	1	+	HIV2GFP 0nM GS-9822	100072659	chr1	29212794	match	FALSE	0.342033641782722	0.657966358217278	150646	150646	TRUE	22	22	77	0.47	0.424	0.3874	0.39942	0.468634	0	0	0	0	0.00002	0	2	32	449
264	chr1	29263300	29263300	1	-	HIV2GFP 100nM GS-9822	100052367	chr1	29263300	match	FALSE	0.00677084024799862	0.993229159752001	150646	150646	TRUE	22	22	71	0.4	0.345	0.3923	0.40645	0.468255061425808	0	0	0	0	0.000017	0	1	25	426
265	chr1	29501465	29501465	1	-	HIV2GFP 50nM GS-9822	100073399	chr1	29501465	match	TRUE	0.270649874278625	0.729350125721375	90279	90279	TRUE	4	5	44	0.25	0.408	0.5017	0.50202	0.471885263157895	0	0	0	0.00002	0.000012	1	8	45	389
266	chr1	29591331	29591331	1	-	HIV2GFP 0nM GS-9822	100072592	chr1	29591331	match	FALSE	0.0593067594892505	0.94069324051075	710172	NA	FALSE	0	1	43	0.54	0.577	0.5283	0.47597	0.467516842105263	0	0	0	0	0.000009	0	5	24	359
267	chr1	29615236	29615236	1	-	HIV2GFP 100nM GS-9822	100074257	chr1	29615236	match	FALSE	0.0929676191119898	0.90703238088801	710172	NA	FALSE	0	0	43	0.51	0.502	0.4828	0.47975	0.467288421052632	0	0	0	0	0.000008	2	5	26	350
268	chr1	29654224	29654224	1	+	HIV2GFP 0nM GS-9822	100072435	chr1	29654224	match	FALSE	0.147866995601066	0.852133004398934	710172	NA	FALSE	0	0	43	0.66	0.612	0.5404	0.48676	0.47006	0	0	0	0.00001	0.000008	0	2	32	346
269	chr1	29833228	29833228	1	-	HIV2GFP 100nM GS-9822	100052548	chr1	29833228	match	FALSE	0.399924243704342	0.600075756295658	710172	NA	FALSE	0	0	20	0.36	0.431	0.4743	0.469161074638436	0.480569473684211	0	0	0	0	0.000007	1	6	32	341
270	chr1	30047451	30047451	1	-	HIV2GFP 50nM GS-9822	100052125	chr1	30047451	match	FALSE	0.298426296728117	0.298426296728117	710172	NA	FALSE	0	0	2	0.63	0.562	0.5092	0.46026	0.477636842105263	0	0	0	0	0.000001	1	4	22	264
271	chr1	30092222	30092222	1	-	HIV2GFP 100nM GS-9822	100052477	chr1	30092222	match	FALSE	0.235383822510603	0.235383822510603	710172	NA	FALSE	0	0	1	0.51	0.443	0.4588	0.47311	0.478027368421053	0	0	0	0	0.000001	0	3	20	265
272	chr1	30477030	30477030	1	-	HIV2GFP 400nM GS-9822	100053653	chr1	30477030	match	FALSE	0.287953638609158	0.712046361390842	673664	NA	FALSE	0	0	3	0.5	0.417	0.4861	0.48302	0.477904	0	0	0	0	0.000004	0	1	22	293
273	chr1	30559799	30559799	1	+	HIV2GFP 0nM GS-9822	100072468	chr1	30559799	match	FALSE	0.410817558901767	0.589182441098233	673664	NA	FALSE	0	0	5	0.52	0.515	0.5019	0.47393	0.482134	0	0	0	0	0.000006	0	2	23	378
274	chr1	30630218	30630218	1	-	HIV2GFP 50nM GS-9822	100051969	chr1	30630218	match	FALSE	0.484651102033061	0.484651102033061	673664	NA	FALSE	0	0	7	0.62	0.589	0.5305	0.47559	0.485397	0	0	0	0	0.000006	1	6	31	401
275	chr1	30771302	30771302	1	-	HIV2GFP 50nM GS-9822	100073497	chr1	30771302	match	FALSE	0.275223256697701	0.275223256697701	673664	NA	FALSE	0	0	14	0.63	0.553	0.4929	0.46383	0.480373	0	0	0	0	0.000008	1	11	26	448
276	chr1	30920577	30920577	1	+	HIV2GFP 100nM GS-9822	100074265	chr1	30920577	match	FALSE	0.0536365309709291	0.0536365309709291	673664	NA	FALSE	0	2	13	0.43	0.371	0.4413	0.51598	0.476257	0	0	0	0.00004	0.00001	0	5	59	487
277	chr1	31115715	31115715	1	+	HIV2GFP 100nM GS-9822	100073880	chr1	31115715	match	TRUE	0.0207670577456544	0.979232942254346	39293	39293	TRUE	1	2	27	0.65	0.609	0.5328	0.52015	0.472989	0	0	0	0.00002	0.000013	0	4	61	501
278	chr1	31179042	31179042	1	+	HIV2GFP 100nM GS-9822	100052499	chr1	31179042	match	TRUE	0.0156692397103091	0.984330760289691	134212	134212	TRUE	4	8	32	0.63	0.541	0.4689	0.45947	0.473659	0	0	0	0.00002	0.000014	1	7	59	524
279	chr1	31202637	31202637	1	+	HIV2GFP 50nM GS-9822	100072833	chr1	31202637	insertion	TRUE	0.191473191666915	0.808526808333085	134212	134212	TRUE	2	8	32	0.35	0.363	0.3941	0.4254	0.474104	0	0	0	0.00002	0.000014	0	3	62	533
280	chr1	31202637	31202637	1	+	HIV2GFP 50nM GS-9822	100051621	chr1	31202637	insertion	TRUE	0.191473191666915	0.808526808333085	134212	134212	TRUE	2	8	32	0.35	0.363	0.3941	0.4254	0.474104	0	0	0	0.00002	0.000014	0	3	62	533
281	chr1	31202639	31202639	1	+	HIV2GFP 50nM GS-9822	100072834	chr1	31202639	insertion	TRUE	0.191488093464072	0.808511906535928	134212	134212	TRUE	2	8	32	0.34	0.363	0.3942	0.42541	0.474104	0	0	0	0.00002	0.000014	0	3	62	533
282	chr1	31202639	31202639	1	+	HIV2GFP 50nM GS-9822	100051622	chr1	31202639	insertion	TRUE	0.191488093464072	0.808511906535928	134212	134212	TRUE	2	8	32	0.34	0.363	0.3942	0.42541	0.474104	0	0	0	0.00002	0.000014	0	3	62	533
283	chr1	31202640	31202640	1	+	HIV2GFP 50nM GS-9822	100072835	chr1	31202640	insertion	TRUE	0.19149554436265	0.80850445563735	134212	134212	TRUE	2	8	32	0.34	0.363	0.3941	0.42541	0.474104	0	0	0	0.00002	0.000014	0	3	62	533
284	chr1	31202640	31202640	1	+	HIV2GFP 50nM GS-9822	100051623	chr1	31202640	insertion	TRUE	0.19149554436265	0.80850445563735	134212	134212	TRUE	2	8	32	0.34	0.363	0.3941	0.42541	0.474104	0	0	0	0.00002	0.000014	0	3	62	533
285	chr1	31202641	31202641	1	+	HIV2GFP 50nM GS-9822	100072836	chr1	31202641	insertion	TRUE	0.191502995261228	0.808497004738772	134212	134212	TRUE	2	8	32	0.33	0.362	0.3941	0.42541	0.474104	0	0	0	0.00002	0.000014	0	3	62	533
286	chr1	31202641	31202641	1	+	HIV2GFP 50nM GS-9822	100051624	chr1	31202641	insertion	TRUE	0.191502995261228	0.808497004738772	134212	134212	TRUE	2	8	32	0.33	0.362	0.3941	0.42541	0.474104	0	0	0	0.00002	0.000014	0	3	62	533
287	chr1	31445755	31445755	1	+	HIV2GFP 200nM GS-9822	100075051	chr1	31445755	match	FALSE	0.342134579252781	0.657865420747219	60143	60143	TRUE	1	1	42	0.44	0.51	0.5167	0.50142	0.476087	0	0	0	0.00003	0.000018	0	4	46	618
288	chr1	31503118	31503118	1	-	HIV2GFP 200nM GS-9822	100074863	chr1	31503118	match	FALSE	0.0956808943089431	0.0956808943089431	19680	NA	FALSE	1	12	43	0.43	0.427	0.4424	0.45774	0.477949	0	0	0	0.00002	0.00002	0	1	37	595
289	chr1	31775418	31775418	1	+	HIV2GFP 0nM GS-9822	100051582	chr1	31775418	match	FALSE	0.248569076743429	0.248569076743429	52239	NA	FALSE	0	5	48	0.36	0.429	0.4405	0.45856	0.474546	0	0	0	0.00001	0.000021	0	4	84	587
290	chr1	31803271	31803271	1	+	HIV2GFP 0nM GS-9822	100071927	chr1	31803271	match	FALSE	0.218246903654358	0.781753096345642	52239	NA	FALSE	0	4	48	0.52	0.492	0.4655	0.46025	0.474536	0	0	0	0.00002	0.000021	0	6	75	588
291	chr1	32151307	32151307	1	+	HIV2GFP 200nM GS-9822	100075162	chr1	32151307	match	FALSE	0.209684487291849	0.790315512708151	31948	31948	TRUE	6	6	69	0.3	0.356	0.3765	0.43851	0.482918	0	0	0	0.00002	0.00003	3	8	85	665
292	chr1	32502976	32502976	1	+	HIV2GFP 0nM GS-9822	100071812	chr1	32502976	insertion	TRUE	0.387496060284806	0.387496060284806	34901	34901	TRUE	2	13	97	0.39	0.452	0.478	0.49475	0.469364	0	0	0	0.00005	0.000027	1	8	71	576
293	chr1	32502979	32502979	1	+	HIV2GFP 0nM GS-9822	100071813	chr1	32502979	insertion	TRUE	0.387582017707229	0.387582017707229	34901	34901	TRUE	2	13	97	0.39	0.453	0.4779	0.49476	0.469365	0	0	0	0.00005	0.000027	1	8	71	576
294	chr1	32562457	32562457	1	-	HIV2GFP 400nM GS-9822	100075282	chr1	32562457	match	TRUE	0.225231080300404	0.774768919699596	41544	41544	TRUE	1	14	99	0.46	0.447	0.4686	0.50179	0.467949	0	0	0	0.00005	0.000027	0	3	62	584
295	chr1	32608048	32608048	1	-	HIV2GFP 200nM GS-9822	100074570	chr1	32608048	match	FALSE	0.175383273508001	0.824616726491999	29809	29809	TRUE	6	11	104	0.59	0.486	0.4865	0.49542	0.466324	0	0	0	0.00004	0.000027	0	2	54	571
296	chr1	32679153	32679153	1	+	HIV2GFP 200nM GS-9822	100075077	chr1	32679153	match	FALSE	0.341299730992496	NA	70630	NA	FALSE	0	7	107	0.46	0.455	0.4361	0.45653	0.472035	0	0	0	0.00003	0.000029	0	3	38	552
297	chr1	32689169	32689169	1	+	HIV2GFP 100nM GS-9822	100052989	chr1	32689169	match	FALSE	0.19949030157157	NA	70630	NA	FALSE	0	1	107	0.5	0.429	0.4503	0.4548	0.471655	0	0	0	0.00003	0.000028	0	8	37	552
298	chr1	32790170	32790170	1	-	HIV2GFP 0nM GS-9822	100071870	chr1	32790170	insertion	FALSE	0.188769450499887	0.188769450499887	66515	66515	TRUE	3	3	113	0.39	0.457	0.4526	0.44074	0.473561	0	0	0	0.00001	0.000031	0	1	26	593
299	chr1	32790174	32790174	1	-	HIV2GFP 0nM GS-9822	100071871	chr1	32790174	insertion	FALSE	0.188829587311133	0.188829587311133	66515	66515	TRUE	3	3	113	0.38	0.456	0.4524	0.44072	0.473564	0	0	0	0.00001	0.000031	0	1	26	592
300	chr1	32907085	32907085	1	+	HIV2GFP 100nM GS-9822	100052351	chr1	32907085	insertion	FALSE	0.496757904401216	0.503242095598784	34854	34854	TRUE	3	41	130	0.43	0.387	0.4168	0.4606	0.476052	0	0	0	0.00002	0.000033	0	2	59	598
301	chr1	32907085	32907085	1	+	HIV2GFP 100nM GS-9822	100073702	chr1	32907085	insertion	FALSE	0.496757904401216	0.503242095598784	34854	34854	TRUE	3	41	130	0.43	0.387	0.4168	0.4606	0.476052	0	0	0	0.00002	0.000033	0	2	59	598
302	chr1	32907090	32907090	1	+	HIV2GFP 100nM GS-9822	100052352	chr1	32907090	insertion	FALSE	0.496614448843748	0.503385551156252	34854	34854	TRUE	3	41	130	0.41	0.387	0.4171	0.46061	0.476053	0	0	0	0.00002	0.000033	0	2	59	598
303	chr1	32907090	32907090	1	+	HIV2GFP 100nM GS-9822	100073703	chr1	32907090	insertion	FALSE	0.496614448843748	0.503385551156252	34854	34854	TRUE	3	41	130	0.41	0.387	0.4171	0.46061	0.476053	0	0	0	0.00002	0.000033	0	2	59	598
304	chr1	32907092	32907092	1	+	HIV2GFP 100nM GS-9822	100052353	chr1	32907092	insertion	FALSE	0.496557066620761	0.503442933379239	34854	34854	TRUE	3	41	130	0.41	0.386	0.417	0.4606	0.476053	0	0	0	0.00002	0.000033	0	2	59	598
305	chr1	32907092	32907092	1	+	HIV2GFP 100nM GS-9822	100073704	chr1	32907092	insertion	FALSE	0.496557066620761	0.503442933379239	34854	34854	TRUE	3	41	130	0.41	0.386	0.417	0.4606	0.476053	0	0	0	0.00002	0.000033	0	2	59	598
306	chr1	33098876	33098876	1	-	HIV2GFP 50nM GS-9822	100072879	chr1	33098876	match	FALSE	0.466056670602125	0.466056670602125	3388	NA	FALSE	7	14	114	0.48	0.454	0.4589	0.47916	0.470723	0	0	0	0.00004	0.000029	2	5	53	578
307	chr1	33100890	33100890	1	-	HIV2GFP 50nM GS-9822	100052164	chr1	33100890	match	FALSE	0.0425760986590976	0.957423901340902	10217	10217	TRUE	7	14	113	0.56	0.499	0.4633	0.47862	0.470341	0	0	0	0.00004	0.000028	0	6	49	580
308	chr1	33211214	33211214	1	-	HIV2GFP 100nM GS-9822	100074354	chr1	33211214	match	FALSE	0.190517041502435	0.809482958497565	43130	NA	FALSE	0	12	111	0.68	0.576	0.5275	0.46661	0.468123	1	1	0.0001	0.00002	0.000027	1	5	81	626
309	chr1	33599232	33599232	1	-	HIV2GFP 400nM GS-9822	100075278	chr1	33599232	match	FALSE	0.170699550178378	0.829300449821622	12894	12894	TRUE	3	6	60	0.48	0.437	0.4671	0.46792	0.463337	0	0	0	0.00001	0.000021	2	12	83	511
310	chr1	33935614	33935614	1	+	HIV2GFP 400nM GS-9822	100053667	chr1	33935614	match	FALSE	0.281399719258413	0.718600280741587	651845	651845	TRUE	2	2	20	0.5	0.434	0.4496	0.44295	0.455356	0	0	0	0	0.000011	1	2	18	357
311	chr1	34193830	34193830	1	-	HIV2GFP 200nM GS-9822	100075019	chr1	34193830	match	FALSE	0.322469298682969	0.322469298682969	651845	651845	TRUE	2	2	12	0.38	0.461	0.4804	0.4684	0.448046	0	0	0	0	0.000005	0	0	21	225
312	chr1	34260831	34260831	1	+	HIV2GFP 100nM GS-9822	100074387	chr1	34260831	match	FALSE	0.219682593254531	0.219682593254531	651845	651845	TRUE	2	2	7	0.48	0.472	0.4443	0.45586	0.445365	0	0	0	0	0.000004	0	2	23	197
313	chr1	34280254	34280254	1	+	HIV2GFP 50nM GS-9822	100073172	chr1	34280254	match	FALSE	0.189885632320567	0.189885632320567	651845	651845	TRUE	2	2	7	0.44	0.451	0.4447	0.44839	0.445296	0	0	0	0	0.000004	0	3	20	201
314	chr1	34676247	34676247	1	+	HIV2GFP 200nM GS-9822	100074637	chr1	34676247	match	FALSE	0.486003445305771	0.486003445305771	450468	NA	FALSE	0	0	15	0.44	0.423	0.443	0.44357	0.451508	0	0	0	0	0.000011	0	0	14	232
315	chr1	35112558	35112558	1	+	HIV2GFP 0nM GS-9822	100072109	chr1	35112558	match	FALSE	0.13914194502842	0.86085805497158	64215	64215	TRUE	1	5	29	0.36	0.449	0.4638	0.48458	0.436777	0	0	0	0.00004	0.000016	0	3	41	302
316	chr1	35218628	35218628	1	+	HIV2GFP 400nM GS-9822	100053722	chr1	35218628	match	FALSE	0.384888258247606	0.384888258247606	2819	NA	FALSE	2	3	30	0.43	0.459	0.5171	0.41021	0.433772	0	2	0.0002	0.00003	0.000016	2	12	27	324
317	chr1	35634559	35634559	1	-	HIV2GFP 0nM GS-9822	100071872	chr1	35634559	insertion	FALSE	0.167505705901532	0.832494294098468	153350	153350	TRUE	5	7	37	0.31	0.334	0.3597	0.39809	0.428903	0	0	0	0	0.000018	0	6	30	394
318	chr1	35634561	35634561	1	-	HIV2GFP 0nM GS-9822	100071873	chr1	35634561	insertion	FALSE	0.167492663840887	0.832507336159113	153350	153350	TRUE	5	7	37	0.32	0.333	0.3596	0.39809	0.428903	0	0	0	0	0.000018	0	6	30	394
319	chr1	35634563	35634563	1	-	HIV2GFP 0nM GS-9822	100071874	chr1	35634563	insertion	FALSE	0.167479621780241	0.832520378219759	153350	153350	TRUE	5	7	37	0.31	0.333	0.3596	0.3981	0.428903	0	0	0	0	0.000018	0	6	30	394
320	chr1	35727052	35727052	1	-	HIV2GFP 0nM GS-9822	100071811	chr1	35727052	match	FALSE	0.446873587707405	0.553126412292595	123912	123912	TRUE	1	1	36	0.43	0.371	0.3948	0.41099	0.423676	0	0	0	0	0.000016	1	4	48	386
321	chr1	35755123	35755123	1	+	HIV2GFP 100nM GS-9822	100052427	chr1	35755123	match	FALSE	0.326586609852153	0.326586609852153	123912	123912	TRUE	1	4	36	0.43	0.373	0.3959	0.4201	0.423849	0	0	0	0.00001	0.000016	0	1	52	385
322	chr1	35765693	35765693	1	-	HIV2GFP 50nM GS-9822	100051935	chr1	35765693	match	FALSE	0.241284137129576	0.241284137129576	123912	123912	TRUE	1	5	36	0.41	0.344	0.3975	0.43516	0.424074	0	0	0	0.00003	0.000016	0	1	58	387
323	chr1	36059978	36059978	1	-	HIV2GFP 50nM GS-9822	100051832	chr1	36059978	match	FALSE	0.276196013955167	0.276196013955167	49874	49874	TRUE	2	3	45	0.37	0.386	0.3896	0.42955	0.439895	0	0	0	0.00002	0.000021	0	1	36	438
324	chr1	36213220	36213220	1	+	HIV2GFP 0nM GS-9822	100071814	chr1	36213220	insertion	FALSE	0.310675766469819	0.310675766469819	141395	141395	TRUE	2	3	54	0.25	0.331	0.3506	0.38576	0.454994	0	0	0	0.00001	0.000026	0	0	26	493
325	chr1	36217567	36217567	1	+	HIV2GFP 100nM GS-9822	100052354	chr1	36217567	insertion	FALSE	0.341419427843983	0.341419427843983	141395	141395	TRUE	2	3	54	0.37	0.358	0.3577	0.38478	0.455481	0	0	0	0.00001	0.000026	0	1	24	495
326	chr1	36217567	36217567	1	+	HIV2GFP 100nM GS-9822	100073705	chr1	36217567	insertion	FALSE	0.341419427843983	0.341419427843983	141395	141395	TRUE	2	3	54	0.37	0.358	0.3577	0.38478	0.455481	0	0	0	0.00001	0.000026	0	1	24	495
327	chr1	36480988	36480988	1	-	HIV2GFP 0nM GS-9822	100072358	chr1	36480988	match	TRUE	0.226882863286947	0.226882863286947	80914	80914	TRUE	3	3	44	0.32	0.434	0.4487	0.44949	0.465364	0	0	0	0.00001	0.00002	0	5	52	432
328	chr1	36811400	36811400	1	-	HIV2GFP 0nM GS-9822	100072145	chr1	36811400	match	FALSE	0.287938964549729	0.712061035450271	312212	NA	FALSE	0	0	35	0.66	0.571	0.5467	0.48598	0.491948	0	0	0	0	0.000016	0	2	19	424
329	chr1	37410984	37410984	1	-	HIV2GFP 200nM GS-9822	100053453	chr1	37410984	match	FALSE	0.0380638649043118	0.0380638649043118	293244	NA	FALSE	0	1	23	0.35	0.412	0.4645	0.42608	0.478595	0	0	0	0	0.000008	0	3	19	313
330	chr1	37511751	37511751	1	-	HIV2GFP 200nM GS-9822	100074920	chr1	37511751	match	FALSE	0.381692379042708	0.381692379042708	293244	NA	FALSE	0	0	47	0.58	0.565	0.5158	0.48384	0.480025	0	0	0	0.00001	0.000015	1	4	29	318
331	chr1	37745187	37745187	1	+	HIV2GFP 0nM GS-9822	100051616	chr1	37745187	match	FALSE	0.31312235436404	0.31312235436404	24805	24805	TRUE	6	14	72	0.48	0.459	0.4288	0.46554	0.473603	0	0	0	0.00004	0.000022	0	5	70	392
332	chr1	37838793	37838793	1	+	HIV2GFP 200nM GS-9822	100053365	chr1	37838793	match	TRUE	0.300702941942203	0.699297058057797	15364	NA	FALSE	3	9	74	0.49	0.462	0.4636	0.47249	0.474247	0	1	0.0001	0.00004	0.000023	0	6	38	421
333	chr1	38244884	38244884	1	-	HIV2GFP 100nM GS-9822	100052705	chr1	38244884	match	FALSE	0.153899432054301	NA	7219	NA	FALSE	2	6	69	0.6	0.543	0.5331	0.49191	0.46712	0	1	0.0001	0.00005	0.000022	1	8	67	411
334	chr1	38265945	38265945	1	+	HIV2GFP 0nM GS-9822	100072139	chr1	38265945	match	FALSE	0.15077861952862	0.15077861952862	19008	NA	FALSE	1	6	63	0.55	0.569	0.5183	0.5054	0.466449	0	0	0	0.00005	0.000021	3	10	72	413
335	chr1	38758609	38758609	1	+	HIV2GFP 0nM GS-9822	100051479	chr1	38758609	match	FALSE	0.12127227236913	0.12127227236913	361715	NA	FALSE	0	1	20	0.39	0.441	0.424	0.4472	0.453723	0	0	0	0.00001	0.000009	0	6	52	371
336	chr1	38831493	38831493	1	-	HIV2GFP 100nM GS-9822	100074131	chr1	38831493	match	FALSE	0.322767925023845	0.322767925023845	361715	NA	FALSE	0	0	20	0.32	0.359	0.424	0.4555	0.450143	0	0	0	0.00001	0.000009	0	1	32	375
337	chr1	39314031	39314031	1	+	HIV2GFP 100nM GS-9822	100073810	chr1	39314031	match	TRUE	0.169473046638401	0.830526953361599	49530	NA	FALSE	0	3	31	0.28	0.475	0.4621	0.46577	0.44405	0	0	0	0.00002	0.000013	1	5	78	499
338	chr1	39398068	39398068	1	+	HIV2GFP 200nM GS-9822	100053073	chr1	39398068	match	FALSE	0.187712793941018	0.187712793941018	402972	402972	TRUE	1	1	33	0.51	0.447	0.4331	0.42701	0.447516	0	0	0	0	0.000013	2	7	92	530
339	chr1	39427186	39427186	1	-	HIV2GFP 100nM GS-9822	100052984	chr1	39427186	match	FALSE	0.259970916093426	0.259970916093426	402972	402972	TRUE	1	1	36	0.52	0.477	0.4281	0.43091	0.45005	0	0	0	0	0.000015	0	10	81	544
340	chr1	39464817	39464817	1	+	HIV2GFP 100nM GS-9822	100052355	chr1	39464817	insertion	FALSE	0.353354575504005	0.353354575504005	402972	402972	TRUE	1	1	36	0.51	0.405	0.4282	0.42682	0.450635	0	0	0	0	0.000015	1	5	63	562
341	chr1	39464817	39464817	1	+	HIV2GFP 100nM GS-9822	100073706	chr1	39464817	insertion	FALSE	0.353354575504005	0.353354575504005	402972	402972	TRUE	1	1	36	0.51	0.405	0.4282	0.42682	0.450635	0	0	0	0	0.000015	1	5	63	562
342	chr1	39567150	39567150	1	-	HIV2GFP 200nM GS-9822	100053257	chr1	39567150	match	FALSE	0.392699740924928	0.607300259075072	402972	402972	TRUE	1	1	45	0.4	0.372	0.3997	0.40833	0.454264	0	0	0	0	0.000016	2	8	27	568
343	chr1	39658800	39658800	1	+	HIV2GFP 50nM GS-9822	100072837	chr1	39658800	insertion	FALSE	0.165264584139841	0.834735415860159	402972	402972	TRUE	2	2	54	0.29	0.401	0.3969	0.42041	0.455845	0	0	0	0.00001	0.000016	0	6	62	578
344	chr1	39658800	39658800	1	+	HIV2GFP 0nM GS-9822	100071815	chr1	39658800	insertion	FALSE	0.165264584139841	0.834735415860159	402972	402972	TRUE	2	2	54	0.29	0.401	0.3969	0.42041	0.455845	0	0	0	0.00001	0.000016	0	6	62	578
345	chr1	39658805	39658805	1	+	HIV2GFP 0nM GS-9822	100071816	chr1	39658805	insertion	FALSE	0.165252176329869	0.834747823670131	402972	402972	TRUE	2	2	54	0.31	0.399	0.3969	0.42041	0.455843	0	0	0	0.00001	0.000016	0	6	62	578
346	chr1	39667109	39667109	1	-	HIV2GFP 0nM GS-9822	100071875	chr1	39667109	insertion	FALSE	0.144645285528523	0.855354714471477	402972	402972	TRUE	1	2	54	0.31	0.325	0.3682	0.42132	0.456312	0	0	0	0.00001	0.000016	0	5	63	581
347	chr1	39859439	39859439	1	+	HIV2GFP 400nM GS-9822	100053724	chr1	39859439	match	FALSE	0.0483234714003945	0.0483234714003945	46644	NA	FALSE	1	6	73	0.37	0.45	0.5121	0.49611	0.453694	0	0	0	0.00002	0.000016	1	4	63	582
348	chr1	39998036	39998036	1	-	HIV2GFP 50nM GS-9822	100073286	chr1	39998036	match	FALSE	0.0819340992298952	0.918065900770105	31684	31684	TRUE	7	9	76	0.44	0.513	0.5375	0.48209	0.450894	0	0	0	0.00003	0.00002	0	3	48	528
349	chr1	40328933	40328933	1	-	HIV2GFP 400nM GS-9822	100075289	chr1	40328933	match	FALSE	0.268041237113402	0.268041237113402	24541	24541	TRUE	3	17	85	0.35	0.375	0.425	0.42387	0.44655	0	0	0	0.00003	0.000025	1	4	47	505
350	chr1	40427050	40427050	1	+	HIV2GFP 0nM GS-9822	100071817	chr1	40427050	insertion	TRUE	0.344565285723267	0.344565285723267	79535	79535	TRUE	1	1	84	0.34	0.339	0.3781	0.40046	0.44392	0	0	0	0.00001	0.000024	0	3	32	493
351	chr1	40427051	40427051	1	+	HIV2GFP 0nM GS-9822	100071818	chr1	40427051	insertion	TRUE	0.3445778588043	0.3445778588043	79535	79535	TRUE	1	1	84	0.33	0.339	0.3781	0.40046	0.44392	0	0	0	0.00001	0.000024	0	3	32	493
352	chr1	40454311	40454311	1	+	HIV2GFP 0nM GS-9822	100071819	chr1	40454311	insertion	TRUE	0.312679952222292	0.687320047777708	79535	79535	TRUE	1	3	88	0.3	0.393	0.3884	0.40491	0.442677	0	0	0	0.00002	0.000024	0	3	32	502
353	chr1	40901687	40901687	1	+	HIV2GFP 100nM GS-9822	100074055	chr1	40901687	match	FALSE	0.0500855498522321	0.0500855498522321	45003	45003	TRUE	1	8	58	0.61	0.567	0.5367	0.4699	0.442652	0	1	0.0001	0.00003	0.000023	3	8	68	502
354	chr1	40939866	40939866	1	-	HIV2GFP 100nM GS-9822	100052399	chr1	40939866	insertion	FALSE	0.120609075832956	0.120609075832956	79596	79596	TRUE	5	9	58	0.42	0.443	0.4218	0.44263	0.442254	0	0	0	0.00003	0.000023	2	9	67	499
355	chr1	40939866	40939866	1	-	HIV2GFP 100nM GS-9822	100073756	chr1	40939866	insertion	FALSE	0.120609075832956	0.120609075832956	79596	79596	TRUE	5	9	58	0.42	0.443	0.4218	0.44263	0.442254	0	0	0	0.00003	0.000023	2	9	67	499
356	chr1	40939867	40939867	1	-	HIV2GFP 100nM GS-9822	100052400	chr1	40939867	insertion	FALSE	0.120621639278356	0.120621639278356	79596	79596	TRUE	5	9	58	0.43	0.443	0.4217	0.44263	0.442253	0	0	0	0.00003	0.000023	2	9	67	499
357	chr1	40939867	40939867	1	-	HIV2GFP 100nM GS-9822	100073757	chr1	40939867	insertion	FALSE	0.120621639278356	0.120621639278356	79596	79596	TRUE	5	9	58	0.43	0.443	0.4217	0.44263	0.442253	0	0	0	0.00003	0.000023	2	9	67	499
358	chr1	40939868	40939868	1	-	HIV2GFP 100nM GS-9822	100052401	chr1	40939868	insertion	FALSE	0.120634202723755	0.120634202723755	79596	79596	TRUE	5	9	58	0.42	0.444	0.4217	0.44262	0.442254	0	0	0	0.00003	0.000023	2	9	67	499
359	chr1	40939868	40939868	1	-	HIV2GFP 100nM GS-9822	100073758	chr1	40939868	insertion	FALSE	0.120634202723755	0.120634202723755	79596	79596	TRUE	5	9	58	0.42	0.444	0.4217	0.44262	0.442254	0	0	0	0.00003	0.000023	2	9	67	499
360	chr1	40939869	40939869	1	-	HIV2GFP 100nM GS-9822	100073759	chr1	40939869	insertion	FALSE	0.120646766169154	0.120646766169154	79596	79596	TRUE	5	9	58	0.43	0.445	0.4218	0.44262	0.442254	0	0	0	0.00003	0.000023	2	9	67	499
361	chr1	40939870	40939870	1	-	HIV2GFP 100nM GS-9822	100052402	chr1	40939870	insertion	FALSE	0.120659329614554	0.120659329614554	79596	79596	TRUE	5	9	58	0.43	0.445	0.4219	0.44262	0.442254	0	0	0	0.00003	0.000023	2	9	67	499
362	chr1	40939870	40939870	1	-	HIV2GFP 100nM GS-9822	100073760	chr1	40939870	insertion	FALSE	0.120659329614554	0.120659329614554	79596	79596	TRUE	5	9	58	0.43	0.445	0.4219	0.44262	0.442254	0	0	0	0.00003	0.000023	2	9	67	499
363	chr1	40939870	40939870	1	-	HIV2GFP 0nM GS-9822	100071876	chr1	40939870	insertion	FALSE	0.120659329614554	0.120659329614554	79596	79596	TRUE	5	9	58	0.43	0.445	0.4219	0.44262	0.442254	0	0	0	0.00003	0.000023	2	9	67	499
364	chr1	40952246	40952246	1	-	HIV2GFP 100nM GS-9822	100052403	chr1	40952246	insertion	FALSE	0.0742633118030785	0.0742633118030785	62238	62238	TRUE	6	11	58	0.45	0.359	0.3875	0.43313	0.442202	0	0	0	0.00002	0.000023	0	10	67	499
365	chr1	40952246	40952246	1	-	HIV2GFP 100nM GS-9822	100073761	chr1	40952246	insertion	FALSE	0.0742633118030785	0.0742633118030785	62238	62238	TRUE	6	11	58	0.45	0.359	0.3875	0.43313	0.442202	0	0	0	0.00002	0.000023	0	10	67	499
366	chr1	40984550	40984550	1	-	HIV2GFP 100nM GS-9822	100052647	chr1	40984550	match	FALSE	0.2275390625	0.2275390625	32768	32768	TRUE	7	11	57	0.38	0.359	0.406	0.45254	0.442319	0	0	0	0.00001	0.000024	0	8	71	502
367	chr1	41050245	41050245	1	-	HIV2GFP 100nM GS-9822	100052748	chr1	41050245	match	TRUE	0.497652913563689	0.497652913563689	56666	56666	TRUE	2	10	55	0.51	0.519	0.5262	0.52599	0.442258	0	0	0	0.00006	0.000021	1	6	81	492
368	chr1	41055135	41055135	1	-	HIV2GFP 100nM GS-9822	100052451	chr1	41055135	match	TRUE	0.416051953552395	0.583948046447605	56666	56666	TRUE	2	10	55	0.56	0.539	0.5566	0.52976	0.441505	0	2	0.0002	0.00006	0.000019	0	9	82	489
369	chr1	41084446	41084446	1	+	HIV2GFP 0nM GS-9822	100072616	chr1	41084446	match	TRUE	0.27838454443959	0.27838454443959	20601	NA	FALSE	0	3	54	0.39	0.374	0.4636	0.51266	0.442134	0	0	0	0.00006	0.000018	0	9	81	494
370	chr1	41267950	41267950	1	-	HIV2GFP 200nM GS-9822	100053237	chr1	41267950	match	FALSE	0.0115757420794496	0.98842425792055	215105	215105	TRUE	11	18	40	0.35	0.454	0.4874	0.45392	0.463763	0	0	0	0.00002	0.00002	0	5	53	539
371	chr1	41348194	41348194	1	-	HIV2GFP 200nM GS-9822	100074685	chr1	41348194	match	FALSE	0.384621463936217	0.615378536063783	215105	215105	TRUE	10	10	39	0.38	0.426	0.3973	0.37863	0.468327	0	0	0	0	0.000019	3	4	25	541
372	chr1	41376615	41376615	1	-	HIV2GFP 0nM GS-9822	100051421	chr1	41376615	match	FALSE	0.483252365124009	0.483252365124009	215105	215105	TRUE	10	10	39	0.27	0.318	0.368	0.38264	0.468273	0	0	0	0	0.000019	1	2	31	542
373	chr1	41465158	41465158	1	+	HIV2GFP 50nM GS-9822	100073543	chr1	41465158	match	FALSE	0.0716254852281444	0.0716254852281444	215105	215105	TRUE	5	5	37	0.4	0.373	0.3807	0.40788	0.471716	0	0	0	0.00001	0.000017	1	2	30	562
374	chr1	41492690	41492690	1	-	HIV2GFP 50nM GS-9822	100073599	chr1	41492690	match	FALSE	0.101782131674599	NA	119127	NA	FALSE	0	5	37	0.29	0.365	0.4188	0.43115	0.474443	0	0	0	0.00001	0.000017	0	1	31	574
375	chr1	41718316	41718316	1	-	HIV2GFP 200nM GS-9822	100075049	chr1	41718316	match	TRUE	0.217295650702318	0.782704349297682	5909	5909	TRUE	3	5	27	0.49	0.541	0.5622	0.53409	0.463498	0	0	0	0.00002	0.000011	0	11	72	563
376	chr1	41771029	41771029	1	+	HIV2GFP 50nM GS-9822	100051903	chr1	41771029	match	TRUE	0.0640079697884903	0.93599203021151	412558	412558	TRUE	2	5	20	0.46	0.544	0.5493	0.52487	0.459299	0	0	0	0.00002	0.000009	0	2	54	542
377	chr1	41850254	41850254	1	+	HIV2GFP 0nM GS-9822	100071820	chr1	41850254	insertion	FALSE	0.256041574760397	0.743958425239603	412558	412558	TRUE	2	2	19	0.53	0.54	0.4773	0.47388	0.458558	0	0	0	0.00001	0.00001	1	5	53	539
378	chr1	42148495	42148495	1	-	HIV2GFP 0nM GS-9822	100051428	chr1	42148495	insertion	TRUE	0.3340415161116	0.6659584838884	188746	188746	TRUE	4	4	14	0.3	0.274	0.3869	0.42804	0.450711	0	0	0	0.00001	0.000009	0	4	70	548
379	chr1	42159523	42159523	1	-	HIV2GFP 50nM GS-9822	100051706	chr1	42159523	match	FALSE	0.392469244381338	0.607530755618662	188746	188746	TRUE	4	4	14	0.4	0.417	0.4343	0.42284	0.44961	0	1	0.0001	0.00001	0.000009	1	11	62	545
380	chr1	42362290	42362290	1	+	HIV2GFP 100nM GS-9822	100052356	chr1	42362290	insertion	FALSE	0.250070227708023	NA	117475	NA	FALSE	0	2	25	0.31	0.358	0.3775	0.43755	0.426752	0	0	0	0.00001	0.000008	0	0	32	477
381	chr1	42362290	42362290	1	+	HIV2GFP 100nM GS-9822	100073707	chr1	42362290	insertion	FALSE	0.250070227708023	NA	117475	NA	FALSE	0	2	25	0.31	0.358	0.3775	0.43755	0.426752	0	0	0	0.00001	0.000008	0	0	32	477
382	chr1	42441048	42441048	1	+	HIV2GFP 50nM GS-9822	100072838	chr1	42441048	insertion	FALSE	0.164705365492396	0.835294634507604	159333	159333	TRUE	4	6	29	0.56	0.347	0.3626	0.41862	0.421334	0	0	0	0	0.000009	0	2	48	457
383	chr1	42441048	42441048	1	+	HIV2GFP 0nM GS-9822	100071821	chr1	42441048	insertion	FALSE	0.164705365492396	0.835294634507604	159333	159333	TRUE	4	6	29	0.56	0.347	0.3626	0.41862	0.421334	0	0	0	0	0.000009	0	2	48	457
384	chr1	42441049	42441049	1	+	HIV2GFP 0nM GS-9822	100071822	chr1	42441049	insertion	FALSE	0.164711641656154	0.835288358343846	159333	159333	TRUE	4	6	29	0.56	0.347	0.3625	0.41861	0.421333	0	0	0	0	0.000009	0	2	48	457
385	chr1	42441945	42441945	1	+	HIV2GFP 50nM GS-9822	100072839	chr1	42441945	insertion	FALSE	0.170335084383022	0.829664915616978	159333	159333	TRUE	4	6	29	0.46	0.436	0.3609	0.41675	0.42138	0	0	0	0	0.000009	0	2	48	457
386	chr1	42441945	42441945	1	+	HIV2GFP 50nM GS-9822	100051625	chr1	42441945	insertion	FALSE	0.170335084383022	0.829664915616978	159333	159333	TRUE	4	6	29	0.46	0.436	0.3609	0.41675	0.42138	0	0	0	0	0.000009	0	2	48	457
387	chr1	42441946	42441946	1	+	HIV2GFP 50nM GS-9822	100072840	chr1	42441946	insertion	FALSE	0.170341360546779	0.829658639453221	159333	159333	TRUE	4	6	29	0.46	0.436	0.3609	0.41675	0.421381	0	0	0	0	0.000009	0	2	48	457
388	chr1	42441946	42441946	1	+	HIV2GFP 50nM GS-9822	100051626	chr1	42441946	insertion	FALSE	0.170341360546779	0.829658639453221	159333	159333	TRUE	4	6	29	0.46	0.436	0.3609	0.41675	0.421381	0	0	0	0	0.000009	0	2	48	457
389	chr1	42441947	42441947	1	+	HIV2GFP 50nM GS-9822	100072841	chr1	42441947	insertion	FALSE	0.170347636710537	0.829652363289463	159333	159333	TRUE	4	6	29	0.46	0.436	0.3609	0.41674	0.421382	0	0	0	0	0.000009	0	2	48	457
390	chr1	42441947	42441947	1	+	HIV2GFP 50nM GS-9822	100051627	chr1	42441947	insertion	FALSE	0.170347636710537	0.829652363289463	159333	159333	TRUE	4	6	29	0.46	0.436	0.3609	0.41674	0.421382	0	0	0	0	0.000009	0	2	48	457
391	chr1	42441948	42441948	1	+	HIV2GFP 50nM GS-9822	100072842	chr1	42441948	insertion	FALSE	0.170353912874295	0.829646087125705	159333	159333	TRUE	4	6	29	0.46	0.435	0.3609	0.41674	0.421382	0	0	0	0	0.000009	0	2	48	457
392	chr1	42441948	42441948	1	+	HIV2GFP 50nM GS-9822	100051628	chr1	42441948	insertion	FALSE	0.170353912874295	0.829646087125705	159333	159333	TRUE	4	6	29	0.46	0.435	0.3609	0.41674	0.421382	0	0	0	0	0.000009	0	2	48	457
393	chr1	42441949	42441949	1	+	HIV2GFP 50nM GS-9822	100072843	chr1	42441949	insertion	FALSE	0.170360189038052	0.829639810961948	159333	159333	TRUE	4	6	29	0.45	0.436	0.3608	0.41674	0.421382	0	0	0	0	0.000009	0	2	48	457
394	chr1	42441949	42441949	1	+	HIV2GFP 50nM GS-9822	100051629	chr1	42441949	insertion	FALSE	0.170360189038052	0.829639810961948	159333	159333	TRUE	4	6	29	0.45	0.436	0.3608	0.41674	0.421382	0	0	0	0	0.000009	0	2	48	457
395	chr1	42462811	42462811	1	-	HIV2GFP 200nM GS-9822	100074980	chr1	42462811	match	FALSE	0.301293517350455	0.698706482649545	159333	159333	TRUE	4	4	29	0.55	0.405	0.374	0.3848	0.419931	0	0	0	0	0.000009	0	6	47	443
396	chr1	42471104	42471104	1	+	HIV2GFP 100nM GS-9822	100052357	chr1	42471104	insertion	FALSE	0.353341743392769	0.646658256607231	159333	159333	TRUE	4	4	29	0.39	0.393	0.4009	0.38187	0.419018	0	0	0	0	0.000009	0	1	43	437
397	chr1	42471104	42471104	1	+	HIV2GFP 100nM GS-9822	100073708	chr1	42471104	insertion	FALSE	0.353341743392769	0.646658256607231	159333	159333	TRUE	4	4	29	0.39	0.393	0.4009	0.38187	0.419018	0	0	0	0	0.000009	0	1	43	437
398	chr1	42471105	42471105	1	+	HIV2GFP 100nM GS-9822	100052358	chr1	42471105	insertion	FALSE	0.353348019556526	0.646651980443474	159333	159333	TRUE	4	4	29	0.39	0.393	0.4009	0.38186	0.419017	0	0	0	0	0.000009	0	1	43	437
399	chr1	42471105	42471105	1	+	HIV2GFP 100nM GS-9822	100073709	chr1	42471105	insertion	FALSE	0.353348019556526	0.646651980443474	159333	159333	TRUE	4	4	29	0.39	0.393	0.4009	0.38186	0.419017	0	0	0	0	0.000009	0	1	43	437
400	chr1	42471108	42471108	1	+	HIV2GFP 100nM GS-9822	100052359	chr1	42471108	insertion	FALSE	0.353366848047799	0.646633151952201	159333	159333	TRUE	4	4	29	0.41	0.394	0.4008	0.38185	0.419018	0	0	0	0	0.000009	0	1	43	437
401	chr1	42471108	42471108	1	+	HIV2GFP 100nM GS-9822	100073710	chr1	42471108	insertion	FALSE	0.353366848047799	0.646633151952201	159333	159333	TRUE	4	4	29	0.41	0.394	0.4008	0.38185	0.419018	0	0	0	0	0.000009	0	1	43	437
402	chr1	42484658	42484658	1	-	HIV2GFP 200nM GS-9822	100075008	chr1	42484658	match	FALSE	0.438408866964157	0.561591133035843	159333	159333	TRUE	4	4	35	0.32	0.332	0.3721	0.37989	0.419751	0	0	0	0	0.00001	0	2	42	435
403	chr1	42498690	42498690	1	+	HIV2GFP 50nM GS-9822	100072844	chr1	42498690	insertion	FALSE	0.473524003188291	0.473524003188291	159333	159333	TRUE	4	4	35	0.4	0.377	0.3584	0.38143	0.420451	0	0	0	0	0.00001	3	10	41	431
404	chr1	42498690	42498690	1	+	HIV2GFP 50nM GS-9822	100051630	chr1	42498690	insertion	FALSE	0.473524003188291	0.473524003188291	159333	159333	TRUE	4	4	35	0.4	0.377	0.3584	0.38143	0.420451	0	0	0	0	0.00001	3	10	41	431
405	chr1	42498693	42498693	1	+	HIV2GFP 50nM GS-9822	100072845	chr1	42498693	insertion	FALSE	0.473505174697018	0.473505174697018	159333	159333	TRUE	4	4	35	0.41	0.377	0.3583	0.38144	0.420451	0	0	0	0	0.00001	3	10	41	431
406	chr1	42876319	42876319	1	+	HIV2GFP 200nM GS-9822	100053061	chr1	42876319	insertion	TRUE	0.133109407366449	0.866890592633551	121171	121171	TRUE	4	8	43	0.35	0.385	0.4197	0.42091	0.431388	0	0	0	0.00002	0.000019	0	2	29	481
407	chr1	42876319	42876319	1	+	HIV2GFP 200nM GS-9822	100074542	chr1	42876319	insertion	TRUE	0.133109407366449	0.866890592633551	121171	121171	TRUE	4	8	43	0.35	0.385	0.4197	0.42091	0.431388	0	0	0	0.00002	0.000019	0	2	29	481
408	chr1	42876320	42876320	1	+	HIV2GFP 200nM GS-9822	100053062	chr1	42876320	insertion	TRUE	0.133101154566687	0.866898845433313	121171	121171	TRUE	4	8	43	0.36	0.385	0.4197	0.4209	0.431388	0	0	0	0.00002	0.000019	0	2	29	481
409	chr1	42876320	42876320	1	+	HIV2GFP 200nM GS-9822	100074543	chr1	42876320	insertion	TRUE	0.133101154566687	0.866898845433313	121171	121171	TRUE	4	8	43	0.36	0.385	0.4197	0.4209	0.431388	0	0	0	0.00002	0.000019	0	2	29	481
410	chr1	42876323	42876323	1	+	HIV2GFP 200nM GS-9822	100053063	chr1	42876323	insertion	TRUE	0.1330763961674	0.8669236038326	121171	121171	TRUE	4	8	43	0.38	0.384	0.4195	0.42091	0.431387	0	0	0	0.00002	0.000019	0	2	29	481
411	chr1	42876323	42876323	1	+	HIV2GFP 200nM GS-9822	100074544	chr1	42876323	insertion	TRUE	0.1330763961674	0.8669236038326	121171	121171	TRUE	4	8	43	0.38	0.384	0.4195	0.42091	0.431387	0	0	0	0.00002	0.000019	0	2	29	481
412	chr1	43214468	43214468	1	+	HIV2GFP 50nM GS-9822	100072846	chr1	43214468	insertion	FALSE	0.294035376388318	0.705964623611682	24310	24310	TRUE	1	2	58	0.6	0.482	0.4967	0.49689	0.450632	0	0	0	0.00002	0.000024	1	10	105	495
413	chr1	43214468	43214468	1	+	HIV2GFP 50nM GS-9822	100051631	chr1	43214468	insertion	FALSE	0.294035376388318	0.705964623611682	24310	24310	TRUE	1	2	58	0.6	0.482	0.4967	0.49689	0.450632	0	0	0	0.00002	0.000024	1	10	105	495
414	chr1	43214473	43214473	1	+	HIV2GFP 50nM GS-9822	100072847	chr1	43214473	insertion	FALSE	0.293829699712053	0.706170300287947	24310	24310	TRUE	1	2	58	0.56	0.485	0.4967	0.4969	0.450629	0	0	0	0.00002	0.000024	1	10	105	495
415	chr1	43214473	43214473	1	+	HIV2GFP 50nM GS-9822	100051632	chr1	43214473	insertion	FALSE	0.293829699712053	0.706170300287947	24310	24310	TRUE	1	2	58	0.56	0.485	0.4967	0.4969	0.450629	0	0	0	0.00002	0.000024	1	10	105	495
416	chr1	43214476	43214476	1	+	HIV2GFP 50nM GS-9822	100072848	chr1	43214476	insertion	FALSE	0.293706293706294	0.706293706293706	24310	24310	TRUE	1	2	58	0.57	0.484	0.4966	0.49691	0.450629	0	0	0	0.00002	0.000024	1	10	105	495
417	chr1	43214476	43214476	1	+	HIV2GFP 50nM GS-9822	100051633	chr1	43214476	insertion	FALSE	0.293706293706294	0.706293706293706	24310	24310	TRUE	1	2	58	0.57	0.484	0.4966	0.49691	0.450629	0	0	0	0.00002	0.000024	1	10	105	495
418	chr1	43354872	43354872	1	-	HIV2GFP 200nM GS-9822	100074678	chr1	43354872	match	FALSE	0.19015466893555	0.80984533106445	164545	NA	FALSE	0	3	64	0.46	0.387	0.4001	0.42735	0.468445	0	0	0	0.00002	0.000029	0	3	29	557
419	chr1	43548043	43548043	1	-	HIV2GFP 400nM GS-9822	100075319	chr1	43548043	match	TRUE	0.397884936954852	0.397884936954852	22127	22127	TRUE	2	8	79	0.63	0.579	0.575	0.49942	0.468754	0	1	0.0001	0.00004	0.000026	1	4	55	554
420	chr1	43580579	43580579	1	-	HIV2GFP 0nM GS-9822	100072400	chr1	43580579	match	TRUE	0.270543008169149	0.270543008169149	16648	16648	TRUE	1	15	79	0.54	0.439	0.4761	0.49413	0.468745	0	0	0	0.00006	0.000025	0	6	69	561
421	chr1	43660865	43660865	1	-	HIV2GFP 0nM GS-9822	100072479	chr1	43660865	match	FALSE	0.491693732614337	0.508306267385663	64349	64349	TRUE	2	11	74	0.55	0.573	0.5353	0.48274	0.471891	0	0	0	0.00002	0.000021	2	6	57	585
422	chr1	43735553	43735553	1	+	HIV2GFP 0nM GS-9822	100072692	chr1	43735553	match	FALSE	0.40035381465127	0.59964618534873	71789	NA	FALSE	0	14	106	0.49	0.458	0.4487	0.47197	0.474641	0	0	0	0.00002	0.000026	0	5	67	556
423	chr1	43735699	43735699	1	-	HIV2GFP 100nM GS-9822	100052404	chr1	43735699	insertion	FALSE	0.398320076892003	0.601679923107997	71789	NA	FALSE	0	14	106	0.45	0.42	0.4551	0.47206	0.474636	0	0	0	0.00002	0.000026	0	5	67	557
424	chr1	43735699	43735699	1	-	HIV2GFP 100nM GS-9822	100073762	chr1	43735699	insertion	FALSE	0.398320076892003	0.601679923107997	71789	NA	FALSE	0	14	106	0.45	0.42	0.4551	0.47206	0.474636	0	0	0	0.00002	0.000026	0	5	67	557
425	chr1	43947703	43947703	1	-	HIV2GFP 100nM GS-9822	100073920	chr1	43947703	match	FALSE	0.00228552316182619	0.997714476838174	17939	17939	TRUE	33	33	104	0.52	0.468	0.4848	0.44833	0.476902	0	1	0.0001	0.00001	0.000024	1	12	34	540
426	chr1	43971862	43971862	1	+	HIV2GFP 100nM GS-9822	100053010	chr1	43971862	match	FALSE	0.116574622694243	0.116574622694243	223625	223625	TRUE	30	33	111	0.41	0.447	0.4145	0.43438	0.477384	0	0	0	0.00001	0.000025	0	2	50	537
427	chr1	44089194	44089194	1	+	HIV2GFP 0nM GS-9822	100072238	chr1	44089194	match	FALSE	0.358743432084964	0.641256567915036	223625	223625	TRUE	30	31	106	0.51	0.533	0.4206	0.44757	0.475661	0	0	0	0	0.000022	1	5	64	537
428	chr1	44113231	44113231	1	+	HIV2GFP 400nM GS-9822	100075256	chr1	44113231	match	FALSE	0.251255449972051	0.748744550027949	223625	223625	TRUE	30	31	98	0.51	0.395	0.4755	0.46303	0.474871	0	0	0	0	0.00002	2	8	68	528
429	chr1	44198070	44198070	1	-	HIV2GFP 100nM GS-9822	100052965	chr1	44198070	match	FALSE	0.389645517961372	0.610354482038628	21073	21073	TRUE	1	64	93	0.57	0.478	0.5076	0.5332	0.469738	0	0	0	0.00007	0.00002	0	5	78	514
430	chr1	44237672	44237672	1	-	HIV2GFP 0nM GS-9822	100072762	chr1	44237672	match	FALSE	0.0837907375643225	0.916209262435678	34980	34980	TRUE	15	31	93	0.59	0.585	0.5808	0.53596	0.470263	0	0	0	0.00005	0.00002	0	7	73	500
431	chr1	44385937	44385937	1	-	HIV2GFP 200nM GS-9822	100053335	chr1	44385937	match	FALSE	0.0841743342752544	NA	71839	NA	FALSE	0	2	89	0.24	0.375	0.4122	0.42636	0.465176	0	0	0	0.00001	0.000017	0	2	22	512
432	chr1	44533229	44533229	1	+	HIV2GFP 50nM GS-9822	100052109	chr1	44533229	match	FALSE	0.449362938678191	0.449362938678191	134210	134210	TRUE	5	6	103	0.52	0.487	0.4989	0.47353	0.472612	0	0	0	0	0.000022	1	4	47	518
433	chr1	44699105	44699105	1	+	HIV2GFP 50nM GS-9822	100073564	chr1	44699105	match	TRUE	0.161801838198162	0.161801838198162	227723	227723	TRUE	6	6	80	0.51	0.456	0.4146	0.43633	0.470231	0	0	0	0.00001	0.000023	0	1	38	480
434	chr1	45293400	45293400	1	-	HIV2GFP 50nM GS-9822	100072881	chr1	45293400	insertion	FALSE	0.203688612932226	0.796311387067773	190207	190207	TRUE	1	6	80	0.52	0.461	0.4276	0.42989	0.451287	0	0	0	0.00001	0.000023	0	3	25	432
435	chr1	45293400	45293400	1	-	HIV2GFP 50nM GS-9822	100051661	chr1	45293400	insertion	FALSE	0.203688612932226	0.796311387067773	190207	190207	TRUE	1	6	80	0.52	0.461	0.4276	0.42989	0.451287	0	0	0	0.00001	0.000023	0	3	25	432
436	chr1	45454922	45454922	1	+	HIV2GFP 50nM GS-9822	100073257	chr1	45454922	match	FALSE	0.103366768067089	NA	97304	NA	FALSE	0	1	78	0.5	0.443	0.4279	0.41369	0.441569	0	0	0	0.00001	0.000022	2	3	28	432
437	chr1	45854251	45854251	1	-	HIV2GFP 200nM GS-9822	100075134	chr1	45854251	match	FALSE	0.0832353025564514	0.916764697443549	34853	34853	TRUE	5	11	67	0.28	0.419	0.4471	0.43657	0.42513	0	0	0	0.00002	0.000013	0	7	57	434
438	chr1	45880662	45880662	1	-	HIV2GFP 50nM GS-9822	100072882	chr1	45880662	insertion	FALSE	0.254938375823063	0.745061624176937	59230	59230	TRUE	2	8	68	0.4	0.408	0.4005	0.42543	0.425981	0	0	0	0.00002	0.000014	1	4	59	448
439	chr1	45880662	45880662	1	-	HIV2GFP 50nM GS-9822	100051662	chr1	45880662	insertion	FALSE	0.254938375823063	0.745061624176937	59230	59230	TRUE	2	8	68	0.4	0.408	0.4005	0.42543	0.425981	0	0	0	0.00002	0.000014	1	4	59	448
440	chr1	45880664	45880664	1	-	HIV2GFP 50nM GS-9822	100072883	chr1	45880664	insertion	FALSE	0.254972142495357	0.745027857504643	59230	59230	TRUE	2	8	68	0.42	0.407	0.4006	0.42544	0.42598	0	0	0	0.00002	0.000014	1	4	59	448
441	chr1	45880664	45880664	1	-	HIV2GFP 50nM GS-9822	100051663	chr1	45880664	insertion	FALSE	0.254972142495357	0.745027857504643	59230	59230	TRUE	2	8	68	0.42	0.407	0.4006	0.42544	0.42598	0	0	0	0.00002	0.000014	1	4	59	448
442	chr1	46363479	46363479	1	+	HIV2GFP 50nM GS-9822	100072849	chr1	46363479	insertion	TRUE	0.37600569127753	0.37600569127753	136349	136349	TRUE	13	15	69	0.27	0.393	0.3946	0.4248	0.454582	0	0	0	0.00002	0.00002	0	2	52	505
443	chr1	46363479	46363479	1	+	HIV2GFP 50nM GS-9822	100051634	chr1	46363479	insertion	TRUE	0.37600569127753	0.37600569127753	136349	136349	TRUE	13	15	69	0.27	0.393	0.3946	0.4248	0.454582	0	0	0	0.00002	0.00002	0	2	52	505
444	chr1	46461455	46461455	1	-	HIV2GFP 50nM GS-9822	100051837	chr1	46461455	match	TRUE	0.0733986606636147	0.0733986606636147	26431	NA	FALSE	2	12	76	0.51	0.487	0.4732	0.48895	0.45465	0	0	0	0.00002	0.000021	1	4	52	516
445	chr1	46572401	46572401	1	+	HIV2GFP 0nM GS-9822	100051498	chr1	46572401	match	FALSE	0.257852228537242	0.742147771462758	23401	NA	FALSE	0	10	80	0.49	0.463	0.4494	0.46463	0.454266	0	0	0	0.00002	0.000019	2	9	62	509
446	chr1	46756063	46756063	1	+	HIV2GFP 50nM GS-9822	100051797	chr1	46756063	match	FALSE	0.0995673709950467	0.0995673709950467	15949	NA	FALSE	2	21	93	0.58	0.534	0.5299	0.52757	0.456433	0	0	0	0.00005	0.000019	2	9	64	446
447	chr1	46872163	46872163	1	-	HIV2GFP 100nM GS-9822	100073970	chr1	46872163	match	FALSE	0.0624896677136717	0.0624896677136717	18147	NA	FALSE	4	27	80	0.39	0.41	0.421	0.44811	0.452817	0	0	0	0.00004	0.000019	0	2	58	424
448	chr1	47015087	47015087	1	+	HIV2GFP 200nM GS-9822	100053130	chr1	47015087	match	FALSE	0.277952233801654	NA	79931	NA	FALSE	0	6	87	0.36	0.239	0.3783	0.43193	0.450683	0	0	0	0	0.000018	0	1	29	421
449	chr1	47115153	47115153	1	-	HIV2GFP 100nM GS-9822	100074520	chr1	47115153	match	FALSE	0.410954845680626	0.410954845680626	57381	57381	TRUE	1	1	79	0.38	0.411	0.3938	0.39751	0.446218	0	0	0	0	0.000018	0	1	9	393
450	chr1	47319659	47319659	1	-	HIV2GFP 200nM GS-9822	100053384	chr1	47319659	match	FALSE	0.277364547447542	0.277364547447542	51088	51088	TRUE	1	4	74	0.5	0.47	0.4	0.38706	0.438051	0	0	0	0	0.000018	0	0	17	376
451	chr1	47382545	47382545	1	-	HIV2GFP 400nM GS-9822	100075199	chr1	47382545	match	FALSE	0.442825750793522	0.557174249206478	12287	12287	TRUE	2	5	57	0.62	0.558	0.4801	0.4379	0.437837	0	0	0	0	0.000016	1	1	32	351
452	chr1	47545693	47545693	1	-	HIV2GFP 50nM GS-9822	100073087	chr1	47545693	match	TRUE	0.115229006454801	0.115229006454801	64758	64758	TRUE	7	12	48	0.26	0.463	0.4105	0.42041	0.448744	0	0	0	0.00002	0.000016	1	4	32	346
453	chr1	47839376	47839376	1	-	HIV2GFP 400nM GS-9822	100053706	chr1	47839376	match	FALSE	0.498411685989069	0.498411685989069	319836	NA	FALSE	0	0	28	0.28	0.306	0.4025	0.47772	0.466267	0	0	0	0.00001	0.000018	0	0	38	462
454	chr1	47906756	47906756	1	-	HIV2GFP 0nM GS-9822	100072696	chr1	47906756	match	FALSE	0.287741217373904	0.287741217373904	319836	NA	FALSE	0	0	26	0.59	0.439	0.4041	0.48023	0.464741	0	0	0	0.00001	0.000018	0	1	41	460
455	chr1	47931316	47931316	1	+	HIV2GFP 100nM GS-9822	100073996	chr1	47931316	match	FALSE	0.2109518628297	0.2109518628297	319836	NA	FALSE	0	0	24	0.58	0.485	0.4767	0.46795	0.462081	0	0	0	0.00002	0.000018	0	2	41	448
456	chr1	47964380	47964380	1	+	HIV2GFP 50nM GS-9822	100051850	chr1	47964380	match	FALSE	0.107573881614327	0.107573881614327	319836	NA	FALSE	0	1	26	0.68	0.527	0.4962	0.48821	0.460903	0	1	0.0001	0.00002	0.000017	2	6	46	441
457	chr1	48087023	48087023	1	+	HIV2GFP 50nM GS-9822	100073184	chr1	48087023	match	FALSE	0.372531221238041	0.627468778761959	236858	236858	TRUE	1	1	16	0.51	0.48	0.4901	0.48596	0.456635	0	0	0	0	0.000014	1	4	47	407
458	chr1	48163518	48163518	1	-	HIV2GFP 50nM GS-9822	100052322	chr1	48163518	match	FALSE	0.304511563890601	0.304511563890601	236858	236858	TRUE	1	1	10	0.33	0.41	0.4751	0.47213	0.451015	0	0	0	0	0.000013	1	6	48	385
459	chr1	48458788	48458788	1	-	HIV2GFP 0nM GS-9822	100072153	chr1	48458788	match	FALSE	0.0542606796237	NA	40287	NA	FALSE	2	3	12	0.48	0.471	0.48	0.4361	0.436664	0	0	0	0	0.000005	1	7	38	359
460	chr1	48545039	48545039	1	+	HIV2GFP 400nM GS-9822	100075249	chr1	48545039	match	FALSE	0.0645132102786826	0.935486789721317	176832	176832	TRUE	3	3	18	0.3	0.317	0.3382	0.37033	0.430882	0	0	0	0	0.000005	0	0	7	355
461	chr1	48550157	48550157	1	+	HIV2GFP 50nM GS-9822	100051709	chr1	48550157	match	FALSE	0.0934559355772711	0.906544064422729	176832	176832	TRUE	3	3	18	0.51	0.485	0.3716	0.3683	0.430601	0	0	0	0	0.000005	0	0	7	354
462	chr1	48746469	48746469	1	-	HIV2GFP 50nM GS-9822	100052232	chr1	48746469	match	FALSE	0.406348421139418	0.406348421139418	60645	NA	FALSE	0	8	17	0.31	0.338	0.3985	0.41804	0.414888	0	0	0	0.00001	0.000003	0	1	37	315
463	chr1	48795208	48795208	1	+	HIV2GFP 50nM GS-9822	100051721	chr1	48795208	match	FALSE	0.0161598711287834	0.983840128871217	1491101	1491101	TRUE	5	5	17	0.5	0.453	0.4301	0.43277	0.41127	0	0	0	0	0.000003	1	5	26	291
464	chr1	48897422	48897422	1	+	HIV2GFP 200nM GS-9822	100074847	chr1	48897422	match	FALSE	0.0847092182219716	0.915290781778028	1491101	1491101	TRUE	5	5	17	0.57	0.518	0.4644	0.4477	0.408898	0	0	0	0	0.000003	1	5	45	272
465	chr1	48959494	48959494	1	-	HIV2GFP 200nM GS-9822	100053102	chr1	48959494	match	FALSE	0.126337518384067	0.873662481615933	1491101	1491101	TRUE	5	11	16	0.47	0.495	0.4417	0.44857	0.406548	0	0	0	0	0.000003	0	3	46	258
466	chr1	49074490	49074490	1	+	HIV2GFP 400nM GS-9822	100053751	chr1	49074490	match	FALSE	0.20345905475216	0.79654094524784	1491101	1491101	TRUE	5	5	15	0.51	0.402	0.3885	0.39994	0.403013	0	0	0	0	0.000003	0	4	42	254
467	chr1	49223862	49223862	1	-	HIV2GFP 200nM GS-9822	100074738	chr1	49223862	match	FALSE	0.30363469677775	0.69636530322225	1491101	1491101	TRUE	5	5	13	0.4	0.365	0.368	0.3988	0.402779	0	0	0	0	0.000002	0	0	16	248
468	chr1	49478315	49478315	1	+	HIV2GFP 50nM GS-9822	100052089	chr1	49478315	match	FALSE	0.474282426207212	0.525717573792788	1491101	1491101	TRUE	5	6	13	0.19	0.312	0.3587	0.37523	0.385356	0	0	0	0	0.000002	0	2	12	163
469	chr1	49589503	49589503	1	+	HIV2GFP 200nM GS-9822	100053286	chr1	49589503	match	FALSE	0.451149855040001	0.451149855040001	1491101	1491101	TRUE	5	6	7	0.43	0.379	0.4084	0.37825	0.380055	0	0	0	0	0.000001	0	2	16	119
470	chr1	49640079	49640079	1	-	HIV2GFP 100nM GS-9822	100052365	chr1	49640079	match	FALSE	0.282167850028094	0.717832149971906	97885	97885	TRUE	6	6	7	0.31	0.313	0.3605	0.37453	0.37844	0	0	0	0	0	0	0	14	98
471	chr1	49660529	49660529	1	-	HIV2GFP 50nM GS-9822	100072999	chr1	49660529	match	FALSE	0.491086479031517	0.508913520968483	97885	97885	TRUE	6	6	7	0.34	0.341	0.3715	0.37059	0.378185	0	0	0	0	0	0	1	9	88
472	chr1	49680818	49680818	1	+	HIV2GFP 50nM GS-9822	100073456	chr1	49680818	match	FALSE	0.301639679215406	0.301639679215406	97885	97885	TRUE	6	6	7	0.37	0.338	0.39	0.36746	0.377592	0	0	0	0	0	0	2	7	81
473	chr1	49891800	49891800	1	+	HIV2GFP 0nM GS-9822	100072244	chr1	49891800	match	FALSE	0.248415767945967	0.248415767945967	1491101	1491101	TRUE	5	5	22	0.34	0.411	0.4033	0.36084	0.375158	0	0	0	0	0.000002	0	0	6	83
474	chr1	49916164	49916164	1	-	HIV2GFP 400nM GS-9822	100075212	chr1	49916164	match	FALSE	0.232076163854762	0.232076163854762	1491101	1491101	TRUE	5	5	22	0.41	0.349	0.3446	0.35745	0.376088	0	0	0	0	0.000002	0	0	3	86
475	chr1	50008443	50008443	1	+	HIV2GFP 50nM GS-9822	100072860	chr1	50008443	match	FALSE	0.170189678633439	0.170189678633439	1491101	1491101	TRUE	5	5	21	0.41	0.356	0.356	0.36508	0.381002	0	0	0	0	0.000002	0	1	3	92
476	chr1	50191721	50191721	1	+	HIV2GFP 100nM GS-9822	100074226	chr1	50191721	match	FALSE	0.0472751342799716	0.0472751342799716	1491101	1491101	TRUE	5	5	23	0.24	0.322	0.3462	0.36818	0.393711	0	0	0	0	0.00001	0	0	2	132
477	chr1	50427227	50427227	1	-	HIV2GFP 50nM GS-9822	100051707	chr1	50427227	match	FALSE	0.157589951032574	0.842410048967426	93940	93940	TRUE	12	15	22	0.51	0.489	0.443	0.42078	0.395449	0	0	0	0	0.00001	0	2	23	185
478	chr1	50461941	50461941	1	-	HIV2GFP 50nM GS-9822	100052082	chr1	50461941	match	FALSE	0.0931344344807907	0.0931344344807907	213777	NA	FALSE	0	15	22	0.36	0.432	0.4303	0.43262	0.396509	0	0	0	0	0.00001	0	0	22	203
479	chr1	50624528	50624528	1	+	HIV2GFP 100nM GS-9822	100073748	chr1	50624528	match	FALSE	0.146320698671981	0.146320698671981	213777	NA	FALSE	0	1	22	0.32	0.386	0.4224	0.44637	0.397195	0	0	0	0.00007	0.00001	0	0	39	233
480	chr1	50691768	50691768	1	+	HIV2GFP 100nM GS-9822	100052999	chr1	50691768	match	FALSE	0.0314979741609969	0.968502025839003	523240	523240	TRUE	1	2	22	0.37	0.433	0.4167	0.42164	0.399069	0	0	0	0.00007	0.00001	0	3	42	247
481	chr1	50761074	50761074	1	-	HIV2GFP 50nM GS-9822	100052293	chr1	50761074	match	FALSE	0.163953443926305	0.836046556073695	523240	523240	TRUE	1	1	24	0.26	0.337	0.3816	0.36908	0.400919	0	0	0	0	0.000013	0	2	28	280
482	chr1	50773628	50773628	1	-	HIV2GFP 0nM GS-9822	100051429	chr1	50773628	insertion	FALSE	0.187946257931351	0.812053742068649	523240	523240	TRUE	1	1	19	0.36	0.307	0.3494	0.36833	0.400741	0	0	0	0	0.000012	0	3	25	279
483	chr1	50917960	50917960	1	-	HIV2GFP 100nM GS-9822	100052704	chr1	50917960	match	FALSE	0.46378908340341	0.53621091659659	523240	523240	TRUE	1	1	21	0.24	0.302	0.4003	0.38897	0.400623	0	0	0	0	0.000011	0	1	39	273
484	chr1	51083790	51083790	1	+	HIV2GFP 100nM GS-9822	100074114	chr1	51083790	match	FALSE	0.219281782738323	0.219281782738323	523240	523240	TRUE	1	1	17	0.55	0.465	0.3635	0.36963	0.403075	0	0	0	0	0.000013	0	2	24	325
485	chr1	51107347	51107347	1	+	HIV2GFP 50nM GS-9822	100072850	chr1	51107347	insertion	FALSE	0.174260377646969	0.174260377646969	523240	523240	TRUE	1	1	19	0.32	0.3	0.3782	0.37182	0.402044	0	0	0	0	0.000013	0	3	24	321
486	chr1	51107347	51107347	1	+	HIV2GFP 50nM GS-9822	100051635	chr1	51107347	insertion	FALSE	0.174260377646969	0.174260377646969	523240	523240	TRUE	1	1	19	0.32	0.3	0.3782	0.37182	0.402044	0	0	0	0	0.000013	0	3	24	321
487	chr1	51137174	51137174	1	-	HIV2GFP 50nM GS-9822	100073583	chr1	51137174	match	FALSE	0.117255943735188	0.117255943735188	523240	523240	TRUE	1	1	19	0.36	0.318	0.3594	0.38196	0.401215	0	0	0	0	0.000013	0	1	23	319
488	chr1	51140230	51140230	1	+	HIV2GFP 50nM GS-9822	100072851	chr1	51140230	insertion	FALSE	0.111415411665775	0.111415411665775	523240	523240	TRUE	1	1	19	0.33	0.367	0.3571	0.38399	0.401248	0	0	0	0	0.000013	1	2	24	319
489	chr1	51140230	51140230	1	+	HIV2GFP 50nM GS-9822	100051636	chr1	51140230	insertion	FALSE	0.111415411665775	0.111415411665775	523240	523240	TRUE	1	1	19	0.33	0.367	0.3571	0.38399	0.401248	0	0	0	0	0.000013	1	2	24	319
490	chr1	51140231	51140231	1	+	HIV2GFP 50nM GS-9822	100072852	chr1	51140231	insertion	FALSE	0.111413500496904	0.111413500496904	523240	523240	TRUE	1	1	19	0.32	0.368	0.3572	0.38399	0.401249	0	0	0	0	0.000013	1	2	24	319
491	chr1	51140231	51140231	1	+	HIV2GFP 50nM GS-9822	100051637	chr1	51140231	insertion	FALSE	0.111413500496904	0.111413500496904	523240	523240	TRUE	1	1	19	0.32	0.368	0.3572	0.38399	0.401249	0	0	0	0	0.000013	1	2	24	319
492	chr1	51140233	51140233	1	+	HIV2GFP 50nM GS-9822	100072853	chr1	51140233	insertion	FALSE	0.111409678159162	0.111409678159162	523240	523240	TRUE	1	1	19	0.32	0.367	0.3571	0.384	0.401248	0	0	0	0	0.000013	1	2	24	319
493	chr1	51140233	51140233	1	+	HIV2GFP 50nM GS-9822	100051638	chr1	51140233	insertion	FALSE	0.111409678159162	0.111409678159162	523240	523240	TRUE	1	1	19	0.32	0.367	0.3571	0.384	0.401248	0	0	0	0	0.000013	1	2	24	319
494	chr1	51183438	51183438	1	-	HIV2GFP 200nM GS-9822	100053448	chr1	51183438	match	TRUE	0.0288376270927299	0.0288376270927299	523240	523240	TRUE	1	3	18	0.4	0.431	0.4116	0.39761	0.397029	0	0	0	0.00003	0.000006	0	3	43	309
495	chr1	51289074	51289074	1	+	HIV2GFP 50nM GS-9822	100073376	chr1	51289074	match	FALSE	0.105889533109551	0.894110466890449	85202	NA	FALSE	0	1	18	0.42	0.389	0.3805	0.39328	0.398449	0	0	0	0	0.000007	0	0	21	341
496	chr1	51622098	51622098	1	-	HIV2GFP 50nM GS-9822	100072884	chr1	51622098	insertion	TRUE	0.179244139536011	0.820755860463989	165004	165004	TRUE	2	3	35	0.28	0.376	0.385	0.40422	0.40587	0	0	0	0.00001	0.000009	0	1	25	423
497	chr1	51622098	51622098	1	-	HIV2GFP 50nM GS-9822	100051664	chr1	51622098	insertion	TRUE	0.179244139536011	0.820755860463989	165004	165004	TRUE	2	3	35	0.28	0.376	0.385	0.40422	0.40587	0	0	0	0.00001	0.000009	0	1	25	423
498	chr1	51649734	51649734	1	-	HIV2GFP 200nM GS-9822	100074695	chr1	51649734	match	TRUE	0.346730988339677	0.653269011660323	165004	165004	TRUE	2	2	36	0.3	0.356	0.3846	0.37859	0.406986	0	0	0	0	0.000009	2	3	25	429
499	chr1	51651154	51651154	1	-	HIV2GFP 100nM GS-9822	100052405	chr1	51651154	insertion	TRUE	0.355336840319023	0.644663159680977	165004	165004	TRUE	2	2	36	0.38	0.352	0.3766	0.37919	0.406951	0	0	0	0	0.000009	0	4	25	429
500	chr1	51651154	51651154	1	-	HIV2GFP 100nM GS-9822	100073763	chr1	51651154	insertion	TRUE	0.355336840319023	0.644663159680977	165004	165004	TRUE	2	2	36	0.38	0.352	0.3766	0.37919	0.406951	0	0	0	0	0.000009	0	4	25	429
501	chr1	51733672	51733672	1	+	HIV2GFP 200nM GS-9822	100053064	chr1	51733672	insertion	TRUE	0.144566192334731	0.144566192334731	165004	165004	TRUE	1	1	33	0.34	0.324	0.3766	0.39133	0.410776	0	0	0	0.00001	0.000007	1	7	55	432
502	chr1	51733672	51733672	1	+	HIV2GFP 200nM GS-9822	100074545	chr1	51733672	insertion	TRUE	0.144566192334731	0.144566192334731	165004	165004	TRUE	1	1	33	0.34	0.324	0.3766	0.39133	0.410776	0	0	0	0.00001	0.000007	1	7	55	432
503	chr1	52181198	52181198	1	-	HIV2GFP 200nM GS-9822	100053258	chr1	52181198	match	FALSE	0.422780832678712	0.577219167321288	82745	82745	TRUE	1	1	37	0.38	0.418	0.4086	0.44324	0.414274	0	0	0	0.00001	0.000011	0	3	52	449
504	chr1	52222160	52222160	1	-	HIV2GFP 50nM GS-9822	100073099	chr1	52222160	match	FALSE	0.0821801921566258	0.0821801921566258	82745	82745	TRUE	1	5	37	0.53	0.43	0.4273	0.44615	0.414388	0	0	0	0.00002	0.000011	0	2	58	442
505	chr1	52279658	52279658	1	-	HIV2GFP 100nM GS-9822	100052566	chr1	52279658	match	FALSE	0.386375908618899	0.613624091381101	24075	24075	TRUE	3	8	36	0.34	0.459	0.4256	0.43024	0.413491	0	0	0	0.00003	0.00001	1	5	45	419
506	chr1	52477370	52477370	1	+	HIV2GFP 200nM GS-9822	100074626	chr1	52477370	match	FALSE	0.47419510931459	0.47419510931459	204593	204593	TRUE	2	2	41	0.47	0.402	0.3663	0.39345	0.421194	0	0	0	0	0.000014	2	10	35	390
507	chr1	52503019	52503019	1	+	HIV2GFP 200nM GS-9822	100053065	chr1	52503019	insertion	FALSE	0.400438920197661	0.599561079802339	204593	204593	TRUE	2	2	41	0.46	0.36	0.3791	0.39889	0.422896	0	0	0	0	0.000014	1	6	28	386
508	chr1	52503019	52503019	1	+	HIV2GFP 200nM GS-9822	100074546	chr1	52503019	insertion	FALSE	0.400438920197661	0.599561079802339	204593	204593	TRUE	2	2	41	0.46	0.36	0.3791	0.39889	0.422896	0	0	0	0	0.000014	1	6	28	386
509	chr1	52722123	52722123	1	+	HIV2GFP 100nM GS-9822	100052360	chr1	52722123	insertion	FALSE	0.466718534552485	0.533281465447515	129817	129817	TRUE	2	2	37	0.35	0.397	0.3627	0.37873	0.424862	0	0	0	0	0.000016	0	3	24	360
510	chr1	52722123	52722123	1	+	HIV2GFP 100nM GS-9822	100073711	chr1	52722123	insertion	FALSE	0.466718534552485	0.533281465447515	129817	129817	TRUE	2	2	37	0.35	0.397	0.3627	0.37873	0.424862	0	0	0	0	0.000016	0	3	24	360
511	chr1	52724295	52724295	1	-	HIV2GFP 100nM GS-9822	100073764	chr1	52724295	insertion	FALSE	0.483449779304714	0.516550220695286	129817	129817	TRUE	2	2	37	0.27	0.303	0.3493	0.37903	0.424938	0	0	0	0	0.000016	1	3	24	360
512	chr1	52724298	52724298	1	-	HIV2GFP 100nM GS-9822	100052406	chr1	52724298	insertion	FALSE	0.483472888758791	0.516527111241209	129817	129817	TRUE	2	2	37	0.27	0.302	0.3494	0.37902	0.424937	0	0	0	0	0.000016	1	3	24	360
513	chr1	52724298	52724298	1	-	HIV2GFP 100nM GS-9822	100073765	chr1	52724298	insertion	FALSE	0.483472888758791	0.516527111241209	129817	129817	TRUE	2	2	37	0.27	0.302	0.3494	0.37902	0.424937	0	0	0	0	0.000016	1	3	24	360
514	chr1	52773430	52773430	1	+	HIV2GFP 200nM GS-9822	100053066	chr1	52773430	insertion	FALSE	0.13805587865996	0.13805587865996	129817	129817	TRUE	2	2	38	0.29	0.368	0.4038	0.40148	0.422231	0	0	0	0.00001	0.000014	1	10	38	344
515	chr1	52773430	52773430	1	+	HIV2GFP 200nM GS-9822	100074547	chr1	52773430	insertion	FALSE	0.13805587865996	0.13805587865996	129817	129817	TRUE	2	2	38	0.29	0.368	0.4038	0.40148	0.422231	0	0	0	0.00001	0.000014	1	10	38	344
516	chr1	52927192	52927192	1	+	HIV2GFP 100nM GS-9822	100074208	chr1	52927192	match	FALSE	0.322613137635801	0.677386862364199	13899	13899	TRUE	1	5	39	0.33	0.426	0.4515	0.45379	0.432165	0	0	0	0.00002	0.000014	0	6	50	399
517	chr1	53008354	53008354	1	+	HIV2GFP 50nM GS-9822	100051779	chr1	53008354	match	FALSE	0.432595852662464	0.432595852662464	100884	100884	TRUE	1	1	51	0.39	0.394	0.4191	0.41715	0.436005	0	0	0	0.00001	0.000017	0	2	24	397
518	chr1	53199666	53199666	1	-	HIV2GFP 200nM GS-9822	100053096	chr1	53199666	insertion	FALSE	0.274314234506482	0.274314234506482	124423	124423	TRUE	6	10	46	0.3	0.374	0.3852	0.41378	0.449614	0	0	0	0.00002	0.000018	0	0	28	451
519	chr1	53199666	53199666	1	-	HIV2GFP 200nM GS-9822	100074577	chr1	53199666	insertion	FALSE	0.274314234506482	0.274314234506482	124423	124423	TRUE	6	10	46	0.3	0.374	0.3852	0.41378	0.449614	0	0	0	0.00002	0.000018	0	0	28	451
520	chr1	53456234	53456234	1	+	HIV2GFP 200nM GS-9822	100074568	chr1	53456234	match	FALSE	0.407492354740061	0.407492354740061	6540	6540	TRUE	6	12	41	0.53	0.462	0.482	0.44922	0.471478	0	1	0.0001	0.00003	0.000014	0	2	46	479
521	chr1	53706530	53706530	1	-	HIV2GFP 0nM GS-9822	100072406	chr1	53706530	match	FALSE	0.0201832494515421	0.0201832494515421	38745	NA	FALSE	1	4	54	0.54	0.499	0.5192	0.48943	0.471593	0	0	0	0.00002	0.000014	0	5	48	529
522	chr1	53868359	53868359	1	-	HIV2GFP 100nM GS-9822	100074102	chr1	53868359	match	FALSE	0.468243133012201	0.468243133012201	232926	232926	TRUE	2	2	57	0.27	0.421	0.4918	0.4972	0.468348	0	0	0	0	0.000013	0	7	45	507
523	chr1	53960626	53960626	1	+	HIV2GFP 50nM GS-9822	100073163	chr1	53960626	match	FALSE	0.0721216180246087	0.0721216180246087	232926	232926	TRUE	2	5	55	0.32	0.399	0.452	0.47702	0.471794	0	0	0	0.00001	0.000012	1	5	78	501
524	chr1	54006894	54006894	1	-	HIV2GFP 200nM GS-9822	100053097	chr1	54006894	insertion	FALSE	0.0432746449858544	0.956725355014146	72814	72814	TRUE	3	5	57	0.26	0.367	0.3765	0.42289	0.476031	0	0	0	0.00001	0.000012	0	8	55	517
525	chr1	54006894	54006894	1	-	HIV2GFP 200nM GS-9822	100074578	chr1	54006894	insertion	FALSE	0.0432746449858544	0.956725355014146	72814	72814	TRUE	3	5	57	0.26	0.367	0.3765	0.42289	0.476031	0	0	0	0.00001	0.000012	0	8	55	517
526	chr1	54408269	54408269	1	-	HIV2GFP 0nM GS-9822	100072429	chr1	54408269	match	FALSE	0.0115563164652817	0.988443683534718	30373	30373	TRUE	3	9	60	0.34	0.436	0.503	0.49675	0.473368	0	0	0	0.00002	0.000016	0	4	47	570
527	chr1	54443597	54443597	1	+	HIV2GFP 200nM GS-9822	100075076	chr1	54443597	match	TRUE	0.204162224065079	0.204162224065079	25323	25323	TRUE	2	11	60	0.49	0.445	0.4634	0.50543	0.47244	0	1	0.0001	0.00001	0.000016	0	8	65	550
528	chr1	54481464	54481464	1	+	HIV2GFP 100nM GS-9822	100074368	chr1	54481464	match	TRUE	0.0982079209562176	0.901792079043782	180963	180963	TRUE	4	11	60	0.59	0.523	0.5411	0.51391	0.471301	0	0	0	0.00002	0.000016	0	7	79	516
529	chr1	55067057	55067057	1	-	HIV2GFP 100nM GS-9822	100052991	chr1	55067057	match	FALSE	0.372023645102481	0.627976354897519	36202	36202	TRUE	2	5	29	0.28	0.399	0.4364	0.48721	0.465909	0	0	0	0.00003	0.000018	0	0	60	548
530	chr1	55080875	55080875	1	-	HIV2GFP 0nM GS-9822	100051605	chr1	55080875	match	FALSE	0.0475414289595219	0.0475414289595219	7362	NA	FALSE	2	5	29	0.37	0.479	0.4697	0.47783	0.465202	0	0	0	0.00003	0.000018	0	3	76	545
531	chr1	55216055	55216055	1	-	HIV2GFP 100nM GS-9822	100074482	chr1	55216055	match	FALSE	0.0303215172531895	NA	93432	NA	FALSE	1	2	26	0.47	0.5	0.5106	0.48023	0.454711	0	1	0.0001	0.00002	0.000013	1	8	62	519
532	chr1	55313024	55313024	1	+	HIV2GFP 0nM GS-9822	100071797	chr1	55313024	match	TRUE	0.0564071245453203	0.94359287545468	149006	149006	TRUE	1	3	26	0.45	0.394	0.4121	0.44518	0.447916	0	0	0	0.00001	0.00001	0	5	40	498
533	chr1	55366548	55366548	1	-	HIV2GFP 100nM GS-9822	100074375	chr1	55366548	match	FALSE	0.415614136343503	0.584385863656497	149006	149006	TRUE	1	1	24	0.5	0.432	0.3805	0.37007	0.44216	0	0	0	0	0.00001	2	6	27	495
534	chr1	55391721	55391721	1	+	HIV2GFP 100nM GS-9822	100052361	chr1	55391721	insertion	FALSE	0.415446357864784	0.415446357864784	149006	149006	TRUE	1	1	23	0.41	0.36	0.3626	0.36969	0.440825	0	0	0	0	0.00001	0	5	41	500
535	chr1	55391721	55391721	1	+	HIV2GFP 100nM GS-9822	100073712	chr1	55391721	insertion	FALSE	0.415446357864784	0.415446357864784	149006	149006	TRUE	1	1	23	0.41	0.36	0.3626	0.36969	0.440825	0	0	0	0	0.00001	0	5	41	500
536	chr1	55502319	55502319	1	+	HIV2GFP 0nM GS-9822	100072594	chr1	55502319	match	TRUE	0.0438503678288778	0.0438503678288778	681431	NA	FALSE	0	4	14	0.51	0.459	0.4064	0.43276	0.431692	0	0	0	0.00001	0.000009	0	7	62	543
537	chr1	55515272	55515272	1	+	HIV2GFP 0nM GS-9822	100072208	chr1	55515272	match	FALSE	0.0628588954714417	0.0628588954714417	681431	NA	FALSE	0	1	13	0.6	0.462	0.4324	0.43147	0.430271	0	0	0	0	0.000008	3	8	64	539
538	chr1	55560310	55560310	1	+	HIV2GFP 100nM GS-9822	100074402	chr1	55560310	match	FALSE	0.128952160967141	0.128952160967141	681431	NA	FALSE	0	0	11	0.34	0.391	0.4358	0.44203	0.425593	0	0	0	0	0.000005	1	6	64	527
539	chr1	55608011	55608011	1	-	HIV2GFP 200nM GS-9822	100053468	chr1	55608011	match	FALSE	0.19895337899215	0.19895337899215	681431	NA	FALSE	0	0	9	0.5	0.41	0.4329	0.42729	0.422392	0	0	0	0	0.000005	1	3	44	526
540	chr1	55725059	55725059	1	-	HIV2GFP 50nM GS-9822	100073261	chr1	55725059	match	FALSE	0.37072132028041	0.37072132028041	681431	NA	FALSE	0	0	10	0.32	0.421	0.4294	0.41762	0.41437	0	0	0	0	0.000003	0	4	51	475
541	chr1	56065268	56065268	1	-	HIV2GFP 200nM GS-9822	100075079	chr1	56065268	match	FALSE	0.130021968475165	0.130021968475165	681431	NA	FALSE	0	0	2	0.37	0.477	0.4153	0.40686	0.40271	0	0	0	0	0	2	7	41	453
542	chr1	56283839	56283839	1	+	HIV2GFP 100nM GS-9822	100052982	chr1	56283839	match	FALSE	0.205357949582869	0.205357949582869	464842	NA	FALSE	0	0	4	0.38	0.371	0.3926	0.39756	0.403651	0	0	0	0	0.000001	2	2	43	481
543	chr1	56621264	56621264	1	+	HIV2GFP 0nM GS-9822	100051504	chr1	56621264	match	FALSE	0.0687502420177178	0.931249757982282	464842	NA	FALSE	0	1	8	0.55	0.454	0.4253	0.41687	0.399914	0	0	0	0	0.000003	0	3	48	435
544	chr1	56875794	56875794	1	-	HIV2GFP 200nM GS-9822	100053116	chr1	56875794	match	FALSE	0.444146508443633	0.444146508443633	17528	17528	TRUE	1	2	15	0.38	0.392	0.3766	0.38566	0.4075	0	0	0	0.00001	0.000003	0	2	25	442
545	chr1	57046246	57046246	1	-	HIV2GFP 100nM GS-9822	100053041	chr1	57046246	match	FALSE	0.11349202405208	0.11349202405208	100615	100615	TRUE	1	2	18	0.29	0.376	0.4045	0.41286	0.409951	0	0	0	0	0.000003	1	4	45	417
546	chr1	57291568	57291568	1	-	HIV2GFP 50nM GS-9822	100073452	chr1	57291568	match	FALSE	0.0466105238009915	0.953389476199008	1255725	1255725	TRUE	6	6	17	0.48	0.432	0.4318	0.42299	0.404191	0	0	0	0	0.000003	0	2	41	354
547	chr1	57651797	57651797	1	+	HIV2GFP 50nM GS-9822	100052341	chr1	57651797	match	FALSE	0.243584553042435	0.756415446957565	1106548	1106548	TRUE	9	9	17	0.51	0.405	0.391	0.39914	0.407338	0	0	0	0.00001	0.000001	0	5	29	327
548	chr1	57814235	57814235	1	+	HIV2GFP 100nM GS-9822	100052875	chr1	57814235	match	FALSE	0.39038161923387	0.60961838076613	1106548	1106548	TRUE	2	2	13	0.39	0.355	0.4276	0.41304	0.405591	0	0	0	0	0.000001	0	3	32	298
549	chr1	58088918	58088918	1	-	HIV2GFP 50nM GS-9822	100051669	chr1	58088918	match	FALSE	0.361384232767128	0.361384232767128	1106548	1106548	TRUE	2	6	13	0.61	0.422	0.4027	0.40602	0.40679	0	0	0	0	0.000002	0	2	33	257
550	chr1	58358035	58358035	1	+	HIV2GFP 200nM GS-9822	100053379	chr1	58358035	match	FALSE	0.11818014220802	0.11818014220802	1106548	1106548	TRUE	2	2	8	0.43	0.437	0.3914	0.41999	0.409651	0	0	0	0	0.000003	0	1	30	285
551	chr1	59002041	59002041	1	+	HIV2GFP 100nM GS-9822	100053046	chr1	59002041	match	TRUE	0.210695173917352	0.210695173917352	80728	NA	FALSE	0	4	9	0.39	0.431	0.4256	0.42318	0.417024	0	0	0	0.00001	0.000008	2	7	64	534
552	chr1	59471434	59471434	1	+	HIV2GFP 100nM GS-9822	100073884	chr1	59471434	match	FALSE	0.424239192026932	NA	150005	NA	FALSE	0	0	21	0.33	0.423	0.406	0.40699	0.415011	0	0	0	0	0.000007	0	6	51	630
553	chr1	59911461	59911461	1	-	HIV2GFP 0nM GS-9822	100072780	chr1	59911461	match	FALSE	0.362309690891873	0.637690309108127	247098	247098	TRUE	15	15	22	0.37	0.482	0.4482	0.41149	0.395871	0	0	0	0	0.000004	3	13	67	462
554	chr1	60006241	60006241	1	+	HIV2GFP 50nM GS-9822	100052007	chr1	60006241	match	FALSE	0.478239268680445	0.521760731319555	10064	NA	FALSE	1	17	22	0.39	0.342	0.3931	0.39529	0.392218	0	0	0	0.00001	0.000004	0	7	46	429
555	chr1	60298244	60298244	1	-	HIV2GFP 200nM GS-9822	100074784	chr1	60298244	match	FALSE	0.165345359031867	0.165345359031867	83377	83377	TRUE	1	1	23	0.39	0.397	0.3554	0.37916	0.383942	0	0	0	0.00001	0.000003	0	1	30	320
556	chr1	60502373	60502373	1	-	HIV2GFP 50nM GS-9822	100072939	chr1	60502373	match	FALSE	0.430693864621163	0.569306135378837	441945	NA	FALSE	0	0	8	0.39	0.386	0.3893	0.37456	0.37963	0	0	0	0	0.000003	0	2	27	271
557	chr1	60664328	60664328	1	-	HIV2GFP 0nM GS-9822	100051546	chr1	60664328	match	FALSE	0.202846508049644	0.202846508049644	441945	NA	FALSE	0	0	6	0.36	0.42	0.3814	0.37886	0.38429	0	0	0	0	0.000002	1	6	26	294
558	chr1	60802325	60802325	1	-	HIV2GFP 200nM GS-9822	100074724	chr1	60802325	match	FALSE	0.451995886697205	0.548004113302795	106970	106970	TRUE	1	1	5	0.29	0.354	0.3765	0.37552	0.388685	0	0	0	0	0.000004	1	7	32	320
559	chr1	61070163	61070163	1	+	HIV2GFP 0nM GS-9822	100072121	chr1	61070163	match	FALSE	0.0551112429028685	0.944888757097131	114659	NA	FALSE	0	1	9	0.37	0.426	0.404	0.39271	0.392136	0	0	0	0	0.000005	1	7	37	442
560	chr1	61136860	61136860	1	-	HIV2GFP 0nM GS-9822	100072543	chr1	61136860	match	FALSE	0.363189980725455	0.363189980725455	114659	NA	FALSE	0	1	9	0.5	0.41	0.3929	0.40807	0.39314	0	0	0	0	0.000005	2	8	57	466
561	chr1	61263819	61263819	1	+	HIV2GFP 100nM GS-9822	100052362	chr1	61263819	insertion	FALSE	0.48536402066698	NA	106450	NA	FALSE	0	0	9	0.45	0.419	0.4286	0.42729	0.39715	0	0	0	0.00003	0.000005	0	2	44	495
562	chr1	61263819	61263819	1	+	HIV2GFP 100nM GS-9822	100073713	chr1	61263819	insertion	FALSE	0.48536402066698	NA	106450	NA	FALSE	0	0	9	0.45	0.419	0.4286	0.42729	0.39715	0	0	0	0.00003	0.000005	0	2	44	495
563	chr1	61330959	61330959	1	-	HIV2GFP 50nM GS-9822	100051934	chr1	61330959	match	FALSE	0.0266655795996087	0.0266655795996087	380228	380228	TRUE	4	4	9	0.39	0.345	0.3557	0.40123	0.399556	0	0	0	0.00005	0.000005	1	8	83	488
564	chr1	61389375	61389375	1	+	HIV2GFP 0nM GS-9822	100072595	chr1	61389375	match	FALSE	0.180299714907897	0.180299714907897	380228	380228	TRUE	4	4	8	0.48	0.449	0.4215	0.38821	0.401284	0	0	0	0	0.000005	0	6	71	501
565	chr1	61417863	61417863	1	-	HIV2GFP 200nM GS-9822	100053098	chr1	61417863	insertion	FALSE	0.255223181880345	0.255223181880345	380228	380228	TRUE	4	4	9	0.48	0.468	0.4033	0.38967	0.401592	0	0	0	0	0.000006	0	6	72	500
566	chr1	61417863	61417863	1	-	HIV2GFP 200nM GS-9822	100074579	chr1	61417863	insertion	FALSE	0.255223181880345	0.255223181880345	380228	380228	TRUE	4	4	9	0.48	0.468	0.4033	0.38967	0.401592	0	0	0	0	0.000006	0	6	72	500
567	chr1	61485415	61485415	1	+	HIV2GFP 100nM GS-9822	100073730	chr1	61485415	match	FALSE	0.432885005838602	0.432885005838602	380228	380228	TRUE	5	5	15	0.42	0.425	0.351	0.37551	0.403287	0	0	0	0	0.000008	1	6	71	497
568	chr1	61714971	61714971	1	-	HIV2GFP 100nM GS-9822	100052632	chr1	61714971	match	FALSE	0.072722809253446	0.072722809253446	191453	NA	FALSE	0	4	13	0.53	0.495	0.4162	0.41033	0.400833	0	0	0	0	0.000008	0	4	48	458
569	chr1	61733815	61733815	1	+	HIV2GFP 200nM GS-9822	100075097	chr1	61733815	match	FALSE	0.171149054859417	0.171149054859417	191453	NA	FALSE	0	4	13	0.34	0.405	0.4202	0.41015	0.400035	0	0	0	0	0.000008	0	2	43	451
570	chr1	61903542	61903542	1	-	HIV2GFP 100nM GS-9822	100074087	chr1	61903542	match	FALSE	0.367379700606012	0.367379700606012	24917	NA	FALSE	0	5	15	0.4	0.428	0.4295	0.40907	0.401824	0	0	0	0.00001	0.000003	1	2	30	388
571	chr1	61920049	61920049	1	+	HIV2GFP 100nM GS-9822	100073714	chr1	61920049	insertion	FALSE	0.0167429073619217	0.983257092638078	44377	44377	TRUE	4	5	15	0.4	0.336	0.3798	0.41008	0.402944	0	0	0	0.00002	0.000003	0	3	26	390
572	chr1	62225138	62225138	1	-	HIV2GFP 50nM GS-9822	100052011	chr1	62225138	match	FALSE	0.420080391803263	0.579919608196737	421436	421436	TRUE	2	2	23	0.3	0.329	0.3794	0.39454	0.41873	0	0	0	0	0.000006	0	0	27	341
573	chr1	62320989	62320989	1	-	HIV2GFP 200nM GS-9822	100053615	chr1	62320989	match	FALSE	0.192641350050779	0.807358649949221	421436	421436	TRUE	4	4	23	0.31	0.41	0.42	0.41437	0.414207	0	0	0	0	0.000006	1	3	31	324
574	chr1	62330565	62330565	1	-	HIV2GFP 0nM GS-9822	100072228	chr1	62330565	match	FALSE	0.16991903871525	0.83008096128475	421436	421436	TRUE	2	4	24	0.54	0.47	0.406	0.42012	0.413384	0	0	0	0	0.000006	1	3	29	324
575	chr1	62500009	62500009	1	-	HIV2GFP 200nM GS-9822	100053090	chr1	62500009	match	FALSE	0.307257202560377	0.692742797439623	83269	83269	TRUE	2	4	20	0.47	0.489	0.4666	0.46887	0.408216	0	0	0	0	0.000004	0	1	43	319
576	chr1	62545971	62545971	1	-	HIV2GFP 0nM GS-9822	100072001	chr1	62545971	match	FALSE	0.140772676506263	0.140772676506263	83269	83269	TRUE	2	2	22	0.59	0.476	0.461	0.47172	0.407733	0	0	0	0.00001	0.000004	1	3	49	325
577	chr1	62656913	62656913	1	+	HIV2GFP 0nM GS-9822	100071893	chr1	62656913	match	FALSE	0.151015239285011	NA	116869	NA	FALSE	0	9	21	0.27	0.321	0.4063	0.41604	0.404691	0	0	0	0.00001	0.000004	0	1	47	314
578	chr1	62670630	62670630	1	+	HIV2GFP 0nM GS-9822	100072422	chr1	62670630	match	FALSE	0.0336445079533495	NA	116869	NA	FALSE	3	9	21	0.33	0.381	0.467	0.41067	0.405264	0	1	0.0001	0.00001	0.000004	0	9	46	311
579	chr1	62695357	62695357	1	-	HIV2GFP 100nM GS-9822	100053005	chr1	62695357	match	FALSE	0.0101557384415885	0.989844261558412	233661	233661	TRUE	6	9	21	0.28	0.387	0.3939	0.39037	0.405454	0	0	0	0.00001	0.000004	0	1	35	302
580	chr1	62788938	62788938	1	-	HIV2GFP 0nM GS-9822	100072074	chr1	62788938	match	FALSE	0.410654751969734	0.589345248030266	233661	233661	TRUE	6	8	24	0.37	0.414	0.355	0.35409	0.407842	0	0	0	0	0.000004	0	0	18	306
581	chr1	62794094	62794094	1	-	HIV2GFP 50nM GS-9822	100072885	chr1	62794094	insertion	FALSE	0.4327209076397	0.5672790923603	233661	233661	TRUE	6	8	24	0.3	0.329	0.3556	0.35121	0.407847	0	0	0	0	0.000004	0	0	18	308
582	chr1	62794094	62794094	1	-	HIV2GFP 400nM GS-9822	100053636	chr1	62794094	insertion	FALSE	0.4327209076397	0.5672790923603	233661	233661	TRUE	6	8	24	0.3	0.329	0.3556	0.35121	0.407847	0	0	0	0	0.000004	0	0	18	308
583	chr1	62794094	62794094	1	-	HIV2GFP 400nM GS-9822	100075188	chr1	62794094	insertion	FALSE	0.4327209076397	0.5672790923603	233661	233661	TRUE	6	8	24	0.3	0.329	0.3556	0.35121	0.407847	0	0	0	0	0.000004	0	0	18	308
584	chr1	62801703	62801703	1	+	HIV2GFP 50nM GS-9822	100052256	chr1	62801703	match	FALSE	0.465285178099897	0.534714821900103	233661	233661	TRUE	6	8	24	0.32	0.391	0.3682	0.35247	0.407624	0	0	0	0	0.000004	0	1	19	306
585	chr1	62965249	62965249	1	-	HIV2GFP 100nM GS-9822	100052887	chr1	62965249	match	FALSE	0.403305508833147	NA	95719	NA	FALSE	0	7	19	0.37	0.434	0.4075	0.41203	0.399848	0	0	0	0.00001	0.000003	0	10	40	285
586	chr1	63306021	63306021	1	+	HIV2GFP 100nM GS-9822	100074094	chr1	63306021	match	FALSE	0.377127227834201	0.622872772165799	146611	NA	FALSE	0	0	29	0.58	0.435	0.4137	0.40498	0.389153	0	0	0	0	0.000004	0	2	20	245
587	chr1	63576922	63576922	1	+	HIV2GFP 400nM GS-9822	100075279	chr1	63576922	match	FALSE	0.287362826632548	NA	40642	NA	FALSE	0	8	26	0.47	0.502	0.4327	0.43054	0.401619	0	0	0	0.00003	0.000005	0	1	41	319
588	chr1	63583026	63583026	1	+	HIV2GFP 200nM GS-9822	100053264	chr1	63583026	match	FALSE	0.437552285812706	NA	40642	NA	FALSE	0	8	26	0.53	0.437	0.4391	0.43081	0.402061	0	0	0	0.00003	0.000005	0	1	41	319
589	chr1	63659266	63659266	1	-	HIV2GFP 100nM GS-9822	100073827	chr1	63659266	match	FALSE	0.247370498829766	0.752629501170234	70926	70926	TRUE	1	7	24	0.36	0.41	0.3716	0.36967	0.404179	0	0	0	0	0.000005	0	1	20	360
590	chr1	63701807	63701807	1	+	HIV2GFP 0nM GS-9822	100072133	chr1	63701807	match	FALSE	0.190882611935244	0.809117388064757	73815	73815	TRUE	6	7	24	0.32	0.364	0.3541	0.37042	0.404806	0	0	0	0	0.000005	1	3	20	373
591	chr1	63717480	63717480	1	+	HIV2GFP 50nM GS-9822	100072854	chr1	63717480	insertion	FALSE	0.403210729526519	0.596789270473481	73815	73815	TRUE	6	8	24	0.32	0.282	0.3704	0.36788	0.404195	0	0	0	0	0.000005	0	2	18	376
592	chr1	63717480	63717480	1	+	HIV2GFP 50nM GS-9822	100051639	chr1	63717480	insertion	FALSE	0.403210729526519	0.596789270473481	73815	73815	TRUE	6	8	24	0.32	0.282	0.3704	0.36788	0.404195	0	0	0	0	0.000005	0	2	18	376
593	chr1	63791033	63791033	1	-	HIV2GFP 50nM GS-9822	100073409	chr1	63791033	match	FALSE	0.405112977689194	0.594887022310806	49169	49169	TRUE	2	10	21	0.3	0.311	0.3681	0.3684	0.402772	0	0	0	0.00001	0.000005	0	2	22	403
594	chr1	63791683	63791683	1	-	HIV2GFP 200nM GS-9822	100053379	chr1	63791683	match	FALSE	0.391893266082288	0.608106733917712	49169	49169	TRUE	2	10	21	0.6	0.395	0.3614	0.36899	0.4028	0	0	0	0.00001	0.000005	0	1	23	403
595	chr1	64043884	64043884	1	-	HIV2GFP 50nM GS-9822	100072886	chr1	64043884	insertion	FALSE	0.0775696209986945	0.0775696209986945	407492	407492	TRUE	2	2	30	0.32	0.442	0.4081	0.41522	0.405469	0	0	0	0.00001	0.000005	0	1	55	471
596	chr1	64043886	64043886	1	-	HIV2GFP 50nM GS-9822	100051665	chr1	64043886	insertion	FALSE	0.0775745290705094	0.0775745290705094	407492	407492	TRUE	2	2	30	0.32	0.442	0.4081	0.41522	0.405468	0	0	0	0.00001	0.000005	0	1	55	471
597	chr1	64043886	64043886	1	-	HIV2GFP 50nM GS-9822	100072887	chr1	64043886	insertion	FALSE	0.0775745290705094	0.0775745290705094	407492	407492	TRUE	2	2	30	0.32	0.442	0.4081	0.41522	0.405468	0	0	0	0.00001	0.000005	0	1	55	471
598	chr1	64073893	64073893	1	-	HIV2GFP 400nM GS-9822	100075194	chr1	64073893	match	FALSE	0.151212784545463	0.151212784545463	407492	407492	TRUE	2	2	23	0.42	0.407	0.4041	0.41106	0.404384	0	0	0	0	0.000003	1	4	63	454
599	chr1	64192904	64192904	1	-	HIV2GFP 100nM GS-9822	100074227	chr1	64192904	match	FALSE	0.4432700519274	0.4432700519274	407492	407492	TRUE	2	2	22	0.33	0.429	0.4348	0.41301	0.407191	0	0	0	0	0.000002	1	5	57	460
600	chr1	64721701	64721701	1	-	HIV2GFP 100nM GS-9822	100073861	chr1	64721701	match	FALSE	0.0596702926993383	0.0596702926993383	222925	222925	TRUE	1	2	25	0.34	0.392	0.3933	0.41152	0.40584	0	0	0	0.00002	0.000004	1	9	61	450
601	chr1	65045242	65045242	1	+	HIV2GFP 100nM GS-9822	100052506	chr1	65045242	match	TRUE	0.297877650101523	0.702122349898477	88157	88157	TRUE	2	10	22	0.22	0.349	0.3421	0.3932	0.412446	0	0	0	0	0.00001	0	0	20	444
602	chr1	65060440	65060440	1	+	HIV2GFP 200nM GS-9822	100075062	chr1	65060440	match	TRUE	0.125480676520299	0.874519323479701	88157	88157	TRUE	2	10	23	0.55	0.431	0.3891	0.4066	0.412134	0	0	0	0	0.000011	0	4	18	449
603	chr1	65465740	65465740	1	-	HIV2GFP 50nM GS-9822	100052192	chr1	65465740	match	TRUE	0.0562343659803733	0.943765634019627	83152	83152	TRUE	4	6	29	0.31	0.362	0.3921	0.41228	0.403429	0	0	0	0.00002	0.000011	0	7	54	439
604	chr1	65543604	65543604	1	-	HIV2GFP 400nM GS-9822	100053644	chr1	65543604	match	TRUE	0.268556076838072	0.268556076838072	151123	151123	TRUE	3	3	32	0.33	0.35	0.4197	0.40101	0.402837	0	1	0.0001	0.00002	0.000011	0	5	46	442
605	chr1	65559495	65559495	1	-	HIV2GFP 100nM GS-9822	100052680	chr1	65559495	match	TRUE	0.109866546285585	0.109866546285585	106329	106329	TRUE	3	3	32	0.38	0.433	0.411	0.39964	0.402899	0	0	0	0.00001	0.000011	0	6	40	446
606	chr1	65579297	65579297	1	+	HIV2GFP 100nM GS-9822	100074054	chr1	65579297	match	TRUE	0.296099841059353	0.296099841059353	106329	106329	TRUE	3	3	30	0.51	0.447	0.4173	0.39772	0.40188	0	0	0	0.00001	0.000011	1	6	32	440
607	chr1	65592693	65592693	1	+	HIV2GFP 200nM GS-9822	100053513	chr1	65592693	match	TRUE	0.422086166520893	0.422086166520893	106329	106329	TRUE	3	3	30	0.46	0.39	0.3967	0.39627	0.400036	0	0	0	0.00001	0.000011	0	1	32	440
608	chr1	65872008	65872008	1	+	HIV2GFP 200nM GS-9822	100075109	chr1	65872008	match	FALSE	0.0154091488973938	0.984590851102606	109740	109740	TRUE	5	6	22	0.35	0.342	0.345	0.357	0.383717	0	0	0	0	0.000007	0	2	16	359
609	chr1	66036725	66036725	1	-	HIV2GFP 400nM GS-9822	100053655	chr1	66036725	match	FALSE	0.00955852014853528	0.00955852014853528	581680	581680	TRUE	3	3	18	0.54	0.43	0.3875	0.3644	0.378206	0	0	0	0.00001	0.000004	0	3	29	357
610	chr1	66101211	66101211	1	-	HIV2GFP 200nM GS-9822	100053408	chr1	66101211	match	FALSE	0.120420162288544	0.120420162288544	581680	581680	TRUE	3	3	20	0.28	0.362	0.3783	0.36065	0.37723	0	0	0	0	0.000003	0	1	24	388
611	chr1	66106098	66106098	1	-	HIV2GFP 200nM GS-9822	100053419	chr1	66106098	match	FALSE	0.128821688901114	0.128821688901114	581680	581680	TRUE	3	4	20	0.39	0.374	0.3839	0.36114	0.377106	0	0	0	0	0.000003	0	2	24	392
612	chr1	66145825	66145825	1	-	HIV2GFP 0nM GS-9822	100072000	chr1	66145825	match	FALSE	0.197118690689039	0.197118690689039	581680	581680	TRUE	3	4	20	0.44	0.363	0.3629	0.37107	0.377729	0	0	0	0	0.000003	0	2	28	424
613	chr1	66666896	66666896	1	+	HIV2GFP 0nM GS-9822	100072620	chr1	66666896	match	FALSE	0.340380776037435	0.340380776037435	158781	NA	FALSE	0	0	50	0.35	0.353	0.4107	0.40024	0.378191	0	0	0	0	0.000003	0	2	71	466
614	chr1	66744969	66744969	1	-	HIV2GFP 50nM GS-9822	100051913	chr1	66744969	match	FALSE	0.167916816243757	0.832083183756243	158781	NA	FALSE	0	27	53	0.38	0.38	0.404	0.38384	0.378134	0	0	0	0.00001	0.000004	2	7	60	483
615	chr1	66749776	66749776	1	-	HIV2GFP 0nM GS-9822	100072283	chr1	66749776	match	FALSE	0.137642413135073	0.862357586864927	158781	NA	FALSE	0	27	53	0.41	0.429	0.4063	0.3858	0.378181	0	0	0	0.00001	0.000004	0	2	62	484
616	chr1	66759438	66759438	1	+	HIV2GFP 0nM GS-9822	100051592	chr1	66759438	match	FALSE	0.0767913037454103	0.92320869625459	158781	NA	FALSE	0	27	53	0.39	0.365	0.3783	0.38477	0.378124	0	0	0	0.00001	0.000004	0	5	67	486
617	chr1	67145002	67145002	1	+	HIV2GFP 50nM GS-9822	100051738	chr1	67145002	match	TRUE	0.20772686639008	0.20772686639008	87254	87254	TRUE	2	14	57	0.32	0.324	0.3631	0.37378	0.38533	0	0	0	0.00002	0.000007	1	1	35	440
618	chr1	67160660	67160660	1	+	HIV2GFP 50nM GS-9822	100073617	chr1	67160660	match	TRUE	0.0282737754143077	0.0282737754143077	87254	87254	TRUE	12	14	61	0.46	0.416	0.4251	0.37161	0.384755	0	1	0.0001	0.00002	0.000007	0	4	38	444
619	chr1	67223312	67223312	1	+	HIV2GFP 400nM GS-9822	100075315	chr1	67223312	match	TRUE	0.0613049139880748	0.938695086011925	58364	58364	TRUE	11	13	61	0.31	0.315	0.3412	0.36788	0.386694	0	0	0	0	0.000008	1	8	44	455
620	chr1	67312455	67312455	1	+	HIV2GFP 0nM GS-9822	100071826	chr1	67312455	match	FALSE	0.472958754208754	0.472958754208754	38016	NA	FALSE	0	4	61	0.47	0.396	0.3771	0.38384	0.392275	0	0	0	0.00001	0.000007	0	1	27	440
621	chr1	67620460	67620460	1	-	HIV2GFP 0nM GS-9822	100072715	chr1	67620460	match	FALSE	0.181981287837094	0.818018712162906	90850	90850	TRUE	8	12	36	0.5	0.472	0.4398	0.415	0.406017	0	0	0	0.00001	0.000008	1	2	78	548
622	chr1	67950093	67950093	1	+	HIV2GFP 400nM GS-9822	100053733	chr1	67950093	match	TRUE	0.0783980968687733	0.921601903131227	131993	131993	TRUE	1	4	23	0.41	0.447	0.437	0.41798	0.411968	0	0	0	0.00001	0.000008	2	11	92	577
623	chr1	68461289	68461289	1	+	HIV2GFP 0nM GS-9822	100072551	chr1	68461289	match	FALSE	0.0886958306894106	0.0886958306894106	107164	107164	TRUE	3	5	11	0.38	0.413	0.3804	0.3971	0.392692	0	0	0	0.00001	0.000007	0	6	62	417
624	chr1	68913733	68913733	1	-	HIV2GFP 200nM GS-9822	100074661	chr1	68913733	match	FALSE	0.264533029172386	0.264533029172386	517270	NA	FALSE	0	0	10	0.38	0.374	0.3387	0.36636	0.380125	0	0	0	0	0.000002	1	2	14	241
625	chr1	68917310	68917310	1	+	HIV2GFP 200nM GS-9822	100053063	chr1	68917310	match	FALSE	0.271448179867381	0.271448179867381	517270	NA	FALSE	0	0	10	0.32	0.331	0.3468	0.36578	0.379786	0	0	0	0	0.000002	0	2	14	238
626	chr1	69263438	69263438	1	-	HIV2GFP 100nM GS-9822	100074218	chr1	69263438	match	FALSE	0.0594080460881165	0.940591953911884	517270	NA	FALSE	0	1	3	0.25	0.301	0.3342	0.37304	0.371572	0	0	0	0	0	0	1	9	150
627	chr1	69427266	69427266	1	-	HIV2GFP 100nM GS-9822	100053003	chr1	69427266	match	FALSE	0.0160844625622351	0.0160844625622351	248252	NA	FALSE	1	1	12	0.3	0.418	0.3469	0.36022	0.369554	0	0	0	0	0.000001	0	1	11	164
628	chr1	69510531	69510531	1	+	HIV2GFP 50nM GS-9822	100073405	chr1	69510531	match	FALSE	0.351489615390813	0.351489615390813	248252	NA	FALSE	0	0	12	0.36	0.328	0.3626	0.37286	0.367517	0	0	0	0	0.000001	0	3	23	178
629	chr1	69908427	69908427	1	-	HIV2GFP 0nM GS-9822	100072155	chr1	69908427	match	FALSE	0.32982621440536	0.32982621440536	305664	305664	TRUE	10	10	14	0.39	0.415	0.3661	0.34773	0.35901	0	0	0	0	0.000002	1	3	24	219
630	chr1	70048228	70048228	1	+	HIV2GFP 50nM GS-9822	100073208	chr1	70048228	match	FALSE	0.212805564279732	0.787194435720268	305664	305664	TRUE	10	10	29	0.36	0.368	0.3559	0.34768	0.359417	0	0	0	0	0.000004	0	0	20	233
631	chr1	70286525	70286525	1	+	HIV2GFP 50nM GS-9822	100051936	chr1	70286525	match	FALSE	0.166968954674172	0.833031045325828	575610	575610	TRUE	6	6	35	0.32	0.299	0.333	0.34945	0.36526	0	0	0	0	0.000006	1	4	34	263
632	chr1	70500989	70500989	1	+	HIV2GFP 100nM GS-9822	100074310	chr1	70500989	match	FALSE	0.0388617274664661	0.961138272533534	95724	95724	TRUE	1	16	36	0.43	0.337	0.359	0.37105	0.370801	0	0	0	0.00001	0.000005	0	1	28	253
633	chr1	70501563	70501563	1	+	HIV2GFP 200nM GS-9822	100053453	chr1	70501563	match	FALSE	0.0448581338013455	0.955141866198654	95724	95724	TRUE	1	16	36	0.27	0.334	0.3563	0.37032	0.370875	0	0	0	0.00001	0.000005	0	1	28	253
634	chr1	70508210	70508210	1	-	HIV2GFP 50nM GS-9822	100051972	chr1	70508210	match	FALSE	0.114297354895324	0.885702645104676	95724	95724	TRUE	1	16	36	0.35	0.317	0.3737	0.3692	0.371071	0	0	0	0.00001	0.000005	0	2	29	252
635	chr1	70717256	70717256	1	+	HIV2GFP 50nM GS-9822	100073265	chr1	70717256	match	FALSE	0.146788646704251	0.146788646704251	266601	NA	FALSE	0	3	40	0.46	0.405	0.3829	0.38922	0.375466	0	0	0	0	0.000004	0	3	41	261
636	chr1	70790281	70790281	1	-	HIV2GFP 0nM GS-9822	100072339	chr1	70790281	match	FALSE	0.420699847337407	0.420699847337407	266601	NA	FALSE	0	0	42	0.39	0.308	0.3574	0.3826	0.378068	0	0	0	0	0.000005	0	0	19	261
637	chr1	70971453	70971453	1	-	HIV2GFP 0nM GS-9822	100071935	chr1	70971453	match	FALSE	0.334058188362328	0.334058188362328	80016	80016	TRUE	1	1	39	0.38	0.303	0.3733	0.38036	0.381062	0	0	0	0	0.000004	0	2	23	234
638	chr1	71302990	71302990	1	+	HIV2GFP 0nM GS-9822	100072732	chr1	71302990	match	FALSE	0.0805297266835728	0.919470273316427	17745	17745	TRUE	4	15	17	0.43	0.338	0.3336	0.37534	0.372253	0	0	0	0.00002	0.000002	0	2	38	209
639	chr1	71390901	71390901	1	+	HIV2GFP 100nM GS-9822	100074320	chr1	71390901	match	FALSE	0.455927109974425	0.455927109974425	156400	156400	TRUE	1	1	17	0.36	0.37	0.3987	0.37614	0.370537	0	0	0	0	0.000002	0	1	10	220
640	chr1	72115195	72115195	1	-	HIV2GFP 100nM GS-9822	100052574	chr1	72115195	match	FALSE	0.457496472467198	0.457496472467198	886597	886597	TRUE	1	2	2	0.36	0.394	0.346	0.35603	0.350545	0	0	0	0	0.000001	0	2	25	199
641	chr1	72759586	72759586	1	-	HIV2GFP 50nM GS-9822	100051758	chr1	72759586	match	FALSE	0.233263972333753	NA	1023630	NA	FALSE	0	0	1	0.39	0.358	0.3478	0.35708	0.347593	0	0	0	0	0.000001	1	4	16	153
642	chr1	72811908	72811908	1	+	HIV2GFP 100nM GS-9822	100052398	chr1	72811908	match	FALSE	0.284378144446724	NA	1023630	NA	FALSE	0	0	1	0.41	0.455	0.3568	0.3445	0.348362	0	0	0	0	0.000001	0	0	14	153
643	chr1	72831985	72831985	1	+	HIV2GFP 100nM GS-9822	100052373	chr1	72831985	match	FALSE	0.30399167668005	NA	1023630	NA	FALSE	0	0	1	0.54	0.409	0.3297	0.33563	0.348118	0	0	0	0	0.000001	0	0	20	153
644	chr1	73113638	73113638	1	-	HIV2GFP 200nM GS-9822	100053389	chr1	73113638	match	FALSE	0.42085714564833	NA	1023630	NA	FALSE	0	0	2	0.4	0.363	0.3474	0.35257	0.350591	0	0	0	0	0	0	0	15	114
645	chr1	73203765	73203765	1	+	HIV2GFP 200nM GS-9822	100053153	chr1	73203765	match	FALSE	0.332810683547766	NA	1023630	NA	FALSE	0	0	2	0.41	0.343	0.341	0.35052	0.350448	0	0	0	0	0	1	2	17	102
646	chr1	73311482	73311482	1	+	HIV2GFP 200nM GS-9822	100053180	chr1	73311482	match	FALSE	0.227580278030148	NA	1023630	NA	FALSE	0	0	2	0.23	0.274	0.3127	0.35363	0.349181	0	0	0	0	0	0	0	11	89
647	chr1	73457740	73457740	1	+	HIV2GFP 0nM GS-9822	100072590	chr1	73457740	match	FALSE	0.0846985727264734	NA	1023630	NA	FALSE	0	0	3	0.43	0.327	0.3691	0.35294	0.35091	0	0	0	0	0	0	0	6	86
648	chr1	73685599	73685599	1	+	HIV2GFP 50nM GS-9822	100072964	chr1	73685599	match	FALSE	0.32296211148865	0.32296211148865	335801	NA	FALSE	0	0	3	0.45	0.381	0.3575	0.35038	0.352178	0	0	0	0	0	0	0	2	92
649	chr1	73730975	73730975	1	+	HIV2GFP 0nM GS-9822	100072427	chr1	73730975	match	FALSE	0.458089761495648	0.458089761495648	335801	NA	FALSE	0	0	3	0.21	0.286	0.3604	0.34724	0.351988	0	0	0	0	0	0	0	3	87
650	chr1	74037228	74037228	1	+	HIV2GFP 200nM GS-9822	100074758	chr1	74037228	match	FALSE	0.209881827292467	0.209881827292467	287376	NA	FALSE	0	0	11	0.23	0.325	0.3544	0.35595	0.350437	0	0	0	0	0.000001	0	4	17	97
651	chr1	74068634	74068634	1	+	HIV2GFP 50nM GS-9822	100051629	chr1	74068634	match	FALSE	0.31916722342854	0.31916722342854	287376	NA	FALSE	0	0	10	0.5	0.406	0.3592	0.36084	0.351048	0	0	0	0	0.000001	0	4	23	96
652	chr1	74133341	74133341	1	+	HIV2GFP 200nM GS-9822	100053446	chr1	74133341	match	FALSE	0.4556678358666	0.4556678358666	287376	NA	FALSE	0	0	9	0.31	0.344	0.3583	0.35776	0.352399	0	0	0	0	0.000001	0	1	20	105
653	chr1	74358798	74358798	1	+	HIV2GFP 200nM GS-9822	100053401	chr1	74358798	match	FALSE	0.451036541801474	0.451036541801474	172159	172159	TRUE	2	2	14	0.25	0.322	0.3298	0.33627	0.358064	0	0	0	0	0.000001	0	1	8	141
654	chr1	74570497	74570497	1	-	HIV2GFP 100nM GS-9822	100074183	chr1	74570497	match	FALSE	0.313354258348434	0.313354258348434	309040	309040	TRUE	3	3	20	0.31	0.382	0.3455	0.35798	0.361853	0	0	0	0	0.000001	0	1	11	183
655	chr1	74606154	74606154	1	+	HIV2GFP 0nM GS-9822	100071799	chr1	74606154	match	FALSE	0.428734144447321	0.428734144447321	309040	309040	TRUE	3	3	20	0.26	0.317	0.3599	0.36708	0.36187	0	0	0	0	0.000001	1	3	17	179
656	chr1	74636478	74636478	1	+	HIV2GFP 50nM GS-9822	100072973	chr1	74636478	match	FALSE	0.473142635257572	0.526857364742428	309040	309040	TRUE	3	3	20	0.4	0.428	0.4135	0.36969	0.362606	0	0	0	0	0.000001	0	3	22	182
657	chr1	74838524	74838524	1	-	HIV2GFP 200nM GS-9822	100053209	chr1	74838524	match	FALSE	0.289242107578924	0.289242107578924	36364	36364	TRUE	3	3	20	0.2	0.324	0.3453	0.36437	0.365498	0	0	0	0	0.000001	0	0	16	184
658	chr1	74878260	74878260	1	+	HIV2GFP 100nM GS-9822	100074033	chr1	74878260	match	FALSE	0.319901580391786	0.319901580391786	105670	105670	TRUE	1	3	22	0.47	0.34	0.3591	0.36811	0.367946	0	0	0	0	0.000006	1	4	24	210
659	chr1	74888045	74888045	1	+	HIV2GFP 100nM GS-9822	100052876	chr1	74888045	match	FALSE	0.227301977855588	0.227301977855588	105670	105670	TRUE	1	3	22	0.48	0.379	0.3773	0.37009	0.36811	0	0	0	0	0.000006	0	2	22	211
660	chr1	75421714	75421714	1	+	HIV2GFP 100nM GS-9822	100073941	chr1	75421714	match	FALSE	0.460327626554994	0.460327626554994	40595	NA	FALSE	0	7	14	0.41	0.397	0.4005	0.37751	0.373636	0	0	0	0.00002	0.000007	0	1	29	228
661	chr1	75459266	75459266	1	+	HIV2GFP 100nM GS-9822	100073715	chr1	75459266	insertion	FALSE	0.0401249486869943	0.959875051313006	411689	411689	TRUE	5	5	14	0.37	0.302	0.3477	0.37224	0.374247	0	0	0	0	0.000007	0	0	19	229
662	chr1	75459266	75459266	1	+	HIV2GFP 0nM GS-9822	100071823	chr1	75459266	insertion	FALSE	0.0401249486869943	0.959875051313006	411689	411689	TRUE	5	5	14	0.37	0.302	0.3477	0.37224	0.374247	0	0	0	0	0.000007	0	0	19	229
663	chr1	75459267	75459267	1	+	HIV2GFP 0nM GS-9822	100071824	chr1	75459267	insertion	FALSE	0.0401273777050152	0.959872622294985	411689	411689	TRUE	5	5	14	0.37	0.303	0.3478	0.37224	0.374248	0	0	0	0	0.000007	0	0	19	229
664	chr1	75459268	75459268	1	+	HIV2GFP 0nM GS-9822	100071825	chr1	75459268	insertion	FALSE	0.0401298067230361	0.959870193276964	411689	411689	TRUE	5	5	14	0.37	0.304	0.3478	0.37224	0.374248	0	0	0	0	0.000007	0	0	19	229
665	chr1	75459269	75459269	1	+	HIV2GFP 0nM GS-9822	100071826	chr1	75459269	insertion	FALSE	0.040132235741057	0.959867764258943	411689	411689	TRUE	5	5	14	0.37	0.304	0.3479	0.37223	0.374248	0	0	0	0	0.000007	0	0	19	229
666	chr1	75459270	75459270	1	+	HIV2GFP 0nM GS-9822	100071827	chr1	75459270	insertion	FALSE	0.0401346647590778	0.959865335240922	411689	411689	TRUE	5	5	14	0.37	0.303	0.348	0.37224	0.374247	0	0	0	0	0.000007	0	0	19	229
667	chr1	75721528	75721528	1	+	HIV2GFP 50nM GS-9822	100051930	chr1	75721528	match	FALSE	0.322835927119743	0.322835927119743	411689	411689	TRUE	5	5	21	0.31	0.287	0.3874	0.36962	0.376509	0	0	0	0	0.000009	1	1	21	252
668	chr1	75900410	75900410	1	-	HIV2GFP 50nM GS-9822	100052142	chr1	75900410	match	FALSE	0.424965105423218	NA	108183	NA	FALSE	0	1	30	0.24	0.328	0.3543	0.38941	0.381884	0	0	0	0.00002	0.000005	0	0	26	273
669	chr1	76319915	76319915	1	+	HIV2GFP 100nM GS-9822	100052662	chr1	76319915	match	FALSE	0.0122597858759161	0.0122597858759161	562571	562571	TRUE	10	10	30	0.41	0.41	0.4019	0.40432	0.385838	0	0	0	0.00001	0.000005	0	4	41	298
670	chr1	76539063	76539063	1	-	HIV2GFP 200nM GS-9822	100053333	chr1	76539063	match	FALSE	0.401807060797659	0.401807060797659	562571	562571	TRUE	10	10	15	0.42	0.406	0.3861	0.38664	0.383852	0	0	0	0	0.000001	0	4	37	252
671	chr1	76693621	76693621	1	-	HIV2GFP 200nM GS-9822	100053592	chr1	76693621	match	FALSE	0.32345783909942	0.67654216090058	562571	562571	TRUE	10	10	15	0.3	0.321	0.3694	0.37916	0.387101	0	0	0	0	0.000002	0	1	30	287
672	chr1	76703931	76703931	1	+	HIV2GFP 400nM GS-9822	100053652	chr1	76703931	match	FALSE	0.305131263431638	0.694868736568362	562571	562571	TRUE	10	10	15	0.36	0.344	0.3645	0.38141	0.387256	0	0	0	0	0.000002	2	4	32	289
673	chr1	76852009	76852009	1	+	HIV2GFP 100nM GS-9822	100074278	chr1	76852009	match	FALSE	0.0419147094322317	0.958085290567768	562571	562571	TRUE	8	10	16	0.53	0.431	0.3855	0.37781	0.387515	0	0	0	0	0.000001	1	1	17	265
674	chr1	76932080	76932080	1	-	HIV2GFP 50nM GS-9822	100051996	chr1	76932080	match	FALSE	0.467613631660417	0.467613631660417	120807	NA	FALSE	0	0	16	0.49	0.421	0.3812	0.38416	0.382959	0	0	0	0	0.000001	0	1	13	260
675	chr1	77040451	77040451	1	+	HIV2GFP 50nM GS-9822	100072980	chr1	77040451	match	FALSE	0.259726567813903	NA	88212	NA	FALSE	0	1	18	0.48	0.409	0.4098	0.38226	0.381047	0	0	0	0	0.000003	2	4	26	257
676	chr1	77154575	77154575	1	+	HIV2GFP 100nM GS-9822	100073920	chr1	77154575	match	FALSE	0.244033248861631	0.244033248861631	200067	200067	TRUE	3	3	18	0.42	0.319	0.3825	0.39077	0.38134	0	0	0	0.00001	0.000003	0	1	42	288
677	chr1	77416931	77416931	1	-	HIV2GFP 0nM GS-9822	100071877	chr1	77416931	insertion	FALSE	0.312570434142639	0.312570434142639	130441	130441	TRUE	1	1	22	0.38	0.389	0.3762	0.3639	0.385402	0	0	0	0.00001	0.000003	0	1	25	336
678	chr1	77715883	77715883	1	-	HIV2GFP 200nM GS-9822	100053354	chr1	77715883	match	FALSE	0.297442935567755	0.702557064432245	276880	276880	TRUE	2	2	47	0.28	0.399	0.4088	0.40649	0.387832	0	0	0	0	0.000006	0	3	38	372
679	chr1	77732138	77732138	1	+	HIV2GFP 50nM GS-9822	100072855	chr1	77732138	insertion	FALSE	0.238735192141	0.761264807859	276880	276880	TRUE	2	2	51	0.36	0.421	0.4328	0.42193	0.388222	0	0	0	0	0.000008	1	3	47	375
680	chr1	77732138	77732138	1	+	HIV2GFP 50nM GS-9822	100051640	chr1	77732138	insertion	FALSE	0.238735192141	0.761264807859	276880	276880	TRUE	2	2	51	0.36	0.421	0.4328	0.42193	0.388222	0	0	0	0	0.000008	1	3	47	375
681	chr1	77732139	77732139	1	+	HIV2GFP 50nM GS-9822	100072856	chr1	77732139	insertion	FALSE	0.238731580468073	0.761268419531927	276880	276880	TRUE	2	2	51	0.36	0.421	0.4327	0.42193	0.388222	0	0	0	0	0.000008	1	3	47	375
682	chr1	77732139	77732139	1	+	HIV2GFP 50nM GS-9822	100051641	chr1	77732139	insertion	FALSE	0.238731580468073	0.761268419531927	276880	276880	TRUE	2	2	51	0.36	0.421	0.4327	0.42193	0.388222	0	0	0	0	0.000008	1	3	47	375
683	chr1	77732140	77732140	1	+	HIV2GFP 50nM GS-9822	100072857	chr1	77732140	insertion	FALSE	0.238727968795146	0.761272031204854	276880	276880	TRUE	2	2	51	0.36	0.421	0.4327	0.42194	0.388222	0	0	0	0	0.000008	1	3	48	375
684	chr1	77732140	77732140	1	+	HIV2GFP 50nM GS-9822	100051642	chr1	77732140	insertion	FALSE	0.238727968795146	0.761272031204854	276880	276880	TRUE	2	2	51	0.36	0.421	0.4327	0.42194	0.388222	0	0	0	0	0.000008	1	3	48	375
685	chr1	77732141	77732141	1	+	HIV2GFP 50nM GS-9822	100072858	chr1	77732141	insertion	FALSE	0.238724357122219	0.761275642877781	276880	276880	TRUE	2	2	51	0.36	0.42	0.4326	0.42194	0.388223	0	0	0	0	0.000008	1	3	48	375
686	chr1	77732141	77732141	1	+	HIV2GFP 50nM GS-9822	100051643	chr1	77732141	insertion	FALSE	0.238724357122219	0.761275642877781	276880	276880	TRUE	2	2	51	0.36	0.42	0.4326	0.42194	0.388223	0	0	0	0	0.000008	1	3	48	375
687	chr1	77732142	77732142	1	+	HIV2GFP 50nM GS-9822	100072859	chr1	77732142	insertion	FALSE	0.238720745449292	0.761279254550708	276880	276880	TRUE	2	2	51	0.36	0.421	0.4326	0.42195	0.388222	0	0	0	0	0.000008	1	3	48	375
688	chr1	77732142	77732142	1	+	HIV2GFP 50nM GS-9822	100051644	chr1	77732142	insertion	FALSE	0.238720745449292	0.761279254550708	276880	276880	TRUE	2	2	51	0.36	0.421	0.4326	0.42195	0.388222	0	0	0	0	0.000008	1	3	48	375
689	chr1	77873552	77873552	1	+	HIV2GFP 50nM GS-9822	100073466	chr1	77873552	match	FALSE	0.397877896406968	0.397877896406968	121012	121012	TRUE	14	14	51	0.26	0.374	0.3589	0.37687	0.387945	0	0	0	0.00001	0.000009	0	4	39	403
690	chr1	77897986	77897986	1	+	HIV2GFP 50nM GS-9822	100072860	chr1	77897986	insertion	FALSE	0.195964036624467	0.195964036624467	121012	121012	TRUE	14	26	51	0.27	0.427	0.3993	0.38648	0.388365	0	0	0	0.00001	0.000009	0	2	38	413
691	chr1	77897986	77897986	1	+	HIV2GFP 50nM GS-9822	100051645	chr1	77897986	insertion	FALSE	0.195964036624467	0.195964036624467	121012	121012	TRUE	14	26	51	0.27	0.427	0.3993	0.38648	0.388365	0	0	0	0.00001	0.000009	0	2	38	413
692	chr1	78205689	78205689	1	+	HIV2GFP 200nM GS-9822	100053067	chr1	78205689	insertion	TRUE	0.382689997727494	0.382689997727494	30803	30803	TRUE	5	13	51	0.34	0.317	0.3477	0.37312	0.389338	0	0	0	0.00002	0.000007	2	8	55	425
693	chr1	78205689	78205689	1	+	HIV2GFP 200nM GS-9822	100074548	chr1	78205689	insertion	TRUE	0.382689997727494	0.382689997727494	30803	30803	TRUE	5	13	51	0.34	0.317	0.3477	0.37312	0.389338	0	0	0	0.00002	0.000007	2	8	55	425
694	chr1	78205894	78205894	1	-	HIV2GFP 50nM GS-9822	100051666	chr1	78205894	insertion	TRUE	0.376034801805019	0.376034801805019	30803	30803	TRUE	5	13	51	0.4	0.315	0.3498	0.37305	0.389352	0	0	0	0.00002	0.000007	2	8	55	425
695	chr1	78205894	78205894	1	-	HIV2GFP 50nM GS-9822	100072888	chr1	78205894	insertion	TRUE	0.376034801805019	0.376034801805019	30803	30803	TRUE	5	13	51	0.4	0.315	0.3498	0.37305	0.389352	0	0	0	0.00002	0.000007	2	8	55	425
696	chr1	78205895	78205895	1	-	HIV2GFP 50nM GS-9822	100051667	chr1	78205895	insertion	TRUE	0.376002337434665	0.376002337434665	30803	30803	TRUE	5	13	51	0.4	0.314	0.3498	0.37305	0.389352	0	0	0	0.00002	0.000007	2	8	55	425
697	chr1	78205895	78205895	1	-	HIV2GFP 50nM GS-9822	100072889	chr1	78205895	insertion	TRUE	0.376002337434665	0.376002337434665	30803	30803	TRUE	5	13	51	0.4	0.314	0.3498	0.37305	0.389352	0	0	0	0.00002	0.000007	2	8	55	425
698	chr1	78205896	78205896	1	-	HIV2GFP 50nM GS-9822	100051668	chr1	78205896	insertion	TRUE	0.375969873064312	0.375969873064312	30803	30803	TRUE	5	13	51	0.39	0.313	0.3498	0.37305	0.389351	0	0	0	0.00002	0.000007	2	8	55	425
699	chr1	78205896	78205896	1	-	HIV2GFP 50nM GS-9822	100072890	chr1	78205896	insertion	TRUE	0.375969873064312	0.375969873064312	30803	30803	TRUE	5	13	51	0.39	0.313	0.3498	0.37305	0.389351	0	0	0	0.00002	0.000007	2	8	55	425
700	chr1	78205897	78205897	1	-	HIV2GFP 50nM GS-9822	100051669	chr1	78205897	insertion	TRUE	0.375937408693958	0.375937408693958	30803	30803	TRUE	5	13	51	0.39	0.313	0.3499	0.37305	0.389351	0	0	0	0.00002	0.000007	2	8	55	425
701	chr1	78205897	78205897	1	-	HIV2GFP 50nM GS-9822	100072891	chr1	78205897	insertion	TRUE	0.375937408693958	0.375937408693958	30803	30803	TRUE	5	13	51	0.39	0.313	0.3499	0.37305	0.389351	0	0	0	0.00002	0.000007	2	8	55	425
702	chr1	78205898	78205898	1	-	HIV2GFP 50nM GS-9822	100051670	chr1	78205898	insertion	TRUE	0.375904944323605	0.375904944323605	30803	30803	TRUE	5	13	51	0.39	0.314	0.3498	0.37305	0.389351	0	0	0	0.00002	0.000007	2	8	55	425
703	chr1	78205898	78205898	1	-	HIV2GFP 50nM GS-9822	100072892	chr1	78205898	insertion	TRUE	0.375904944323605	0.375904944323605	30803	30803	TRUE	5	13	51	0.39	0.314	0.3498	0.37305	0.389351	0	0	0	0.00002	0.000007	2	8	55	425
704	chr1	78294709	78294709	1	-	HIV2GFP 100nM GS-9822	100052922	chr1	78294709	match	FALSE	0.113238967527061	0.113238967527061	92477	92477	TRUE	2	8	53	0.51	0.417	0.4045	0.38664	0.385098	0	0	0	0.00001	0.000008	1	6	52	410
705	chr1	78466816	78466816	1	-	HIV2GFP 100nM GS-9822	100052516	chr1	78466816	match	FALSE	0.0115625959892931	0.988437404010707	91156	NA	FALSE	1	1	46	0.42	0.356	0.387	0.39578	0.382271	0	0	0	0	0.000007	1	9	44	408
706	chr1	78572060	78572060	1	-	HIV2GFP 200nM GS-9822	100053268	chr1	78572060	match	FALSE	0.255067386408322	0.744932613591678	139865	139865	TRUE	1	1	33	0.34	0.364	0.3626	0.37464	0.377667	0	0	0	0	0.000005	3	5	50	379
707	chr1	78924555	78924555	1	+	HIV2GFP 0nM GS-9822	100051417	chr1	78924555	insertion	FALSE	0.0983849170303742	0.0983849170303742	225685	NA	FALSE	0	9	13	0.26	0.397	0.3678	0.37335	0.366067	0	0	0	0	0.000002	0	4	32	301
708	chr1	78986929	78986929	1	+	HIV2GFP 100nM GS-9822	100074342	chr1	78986929	match	FALSE	0.374761282318275	0.374761282318275	225685	NA	FALSE	0	0	13	0.44	0.344	0.3406	0.36167	0.363701	0	0	0	0	0.000002	0	1	19	293
709	chr1	79100107	79100107	1	-	HIV2GFP 100nM GS-9822	100052713	chr1	79100107	match	FALSE	0.123752132396925	0.123752132396925	225685	NA	FALSE	0	1	13	0.43	0.347	0.3643	0.36956	0.360705	0	0	0	0	0.000002	0	0	27	257
710	chr1	79154286	79154286	1	+	HIV2GFP 100nM GS-9822	100074142	chr1	79154286	match	FALSE	0.22442227294878	0.77557772705122	116967	116967	TRUE	1	1	12	0.4	0.339	0.3412	0.35474	0.359817	0	0	0	0	0.000002	0	6	22	250
711	chr1	79268158	79268158	1	+	HIV2GFP 0nM GS-9822	100072497	chr1	79268158	match	FALSE	0.0151436471893182	NA	1529024	NA	FALSE	0	1	12	0.54	0.432	0.3772	0.34892	0.358736	0	0	0	0.00001	0.000001	0	0	18	239
712	chr1	79696323	79696323	1	-	HIV2GFP 200nM GS-9822	100074776	chr1	79696323	match	FALSE	0.295168682767569	NA	1529024	NA	FALSE	0	0	1	0.38	0.384	0.3727	0.36443	0.356556	0	0	0	0	0.000001	0	1	20	213
713	chr1	79719259	79719259	1	-	HIV2GFP 100nM GS-9822	100074448	chr1	79719259	match	FALSE	0.310169101335231	NA	1529024	NA	FALSE	0	0	1	0.43	0.351	0.3667	0.36552	0.356408	0	0	0	0	0.000001	0	3	21	214
714	chr1	79941603	79941603	1	-	HIV2GFP 200nM GS-9822	100053103	chr1	79941603	match	FALSE	0.455584739023063	NA	1529024	NA	FALSE	0	0	0	0.36	0.377	0.4074	0.35318	0.356754	0	0	0	0	0	2	5	32	199
715	chr1	79999836	79999836	1	+	HIV2GFP 50nM GS-9822	100051815	chr1	79999836	match	FALSE	0.493669818132351	NA	1529024	NA	FALSE	0	0	0	0.3	0.309	0.3394	0.343	0.357212	0	0	0	0	0	0	1	23	197
716	chr1	80095546	80095546	1	-	HIV2GFP 50nM GS-9822	100073197	chr1	80095546	match	FALSE	0.443734696119878	NA	1529024	NA	FALSE	0	0	0	0.24	0.377	0.3656	0.36119	0.356218	0	0	0	0	0	0	5	24	186
717	chr1	80318761	80318761	1	-	HIV2GFP 200nM GS-9822	100053371	chr1	80318761	match	FALSE	0.297749414005274	NA	1529024	NA	FALSE	0	0	2	0.37	0.356	0.3435	0.35021	0.352429	0	0	0	0	0	0	1	14	182
718	chr1	80382943	80382943	1	+	HIV2GFP 100nM GS-9822	100052533	chr1	80382943	match	FALSE	0.255773617680298	NA	1529024	NA	FALSE	0	0	3	0.42	0.313	0.3752	0.36056	0.352234	0	0	0	0	0	0	0	14	177
719	chr1	80391960	80391960	1	+	HIV2GFP 200nM GS-9822	100053490	chr1	80391960	match	FALSE	0.249876391737474	NA	1529024	NA	FALSE	0	0	3	0.51	0.452	0.3691	0.36091	0.352204	0	0	0	0	0	1	4	14	176
720	chr1	80651122	80651122	1	-	HIV2GFP 0nM GS-9822	100072427	chr1	80651122	match	FALSE	0.0803813413000712	NA	1529024	NA	FALSE	0	0	3	0.26	0.305	0.3584	0.34739	0.350492	0	0	0	0	0	0	1	19	149
721	chr1	80784169	80784169	1	+	HIV2GFP 0nM GS-9822	100051505	chr1	80784169	match	FALSE	0.0913413909253022	0.0913413909253022	111034	111034	TRUE	2	2	3	0.32	0.284	0.334	0.34148	0.351588	0	0	0	0	0	0	3	21	163
722	chr1	81462872	81462872	1	-	HIV2GFP 0nM GS-9822	100072357	chr1	81462872	match	FALSE	0.123736167412038	0.876263832587962	659403	NA	FALSE	0	0	5	0.35	0.337	0.376	0.36514	0.367489	0	0	0	0	0	1	4	38	293
723	chr1	81586276	81586276	1	+	HIV2GFP 0nM GS-9822	100071937	chr1	81586276	match	FALSE	0.0605189247996835	0.0605189247996835	687537	687537	TRUE	3	3	16	0.46	0.425	0.3716	0.36699	0.36863	0	0	0	0	0.000001	0	4	28	314
724	chr1	81736927	81736927	1	-	HIV2GFP 50nM GS-9822	100073202	chr1	81736927	match	FALSE	0.279635859597374	0.279635859597374	687537	687537	TRUE	3	4	16	0.32	0.346	0.4007	0.38231	0.366363	0	0	0	0	0.000001	2	4	37	319
725	chr1	82088927	82088927	1	+	HIV2GFP 400nM GS-9822	100053687	chr1	82088927	match	FALSE	0.251735177225701	0.251735177225701	191479	191479	TRUE	15	15	16	0.3	0.343	0.3297	0.34972	0.370474	0	0	0	0.00001	0.000001	0	1	37	286
726	chr1	82254631	82254631	1	-	HIV2GFP 0nM GS-9822	100072622	chr1	82254631	match	FALSE	0.0246654106850819	0.0246654106850819	909249	NA	FALSE	0	15	16	0.31	0.37	0.371	0.37047	0.36858	0	0	0	0	0.000001	0	0	20	282
727	chr1	82392037	82392037	1	-	HIV2GFP 100nM GS-9822	100052470	chr1	82392037	match	FALSE	0.175785730861403	0.175785730861403	909249	NA	FALSE	0	0	15	0.31	0.352	0.3769	0.36895	0.365288	0	0	0	0	0.000001	2	4	23	261
728	chr1	82405345	82405345	1	-	HIV2GFP 100nM GS-9822	100052651	chr1	82405345	match	FALSE	0.190421985616701	0.190421985616701	909249	NA	FALSE	0	0	15	0.45	0.339	0.3618	0.3688	0.364603	0	0	0	0	0.000001	0	4	20	257
729	chr1	82513366	82513366	1	+	HIV2GFP 200nM GS-9822	100075098	chr1	82513366	match	FALSE	0.309224425872341	0.309224425872341	909249	NA	FALSE	0	0	15	0.34	0.339	0.3669	0.36761	0.361016	0	0	0	0	0.000001	0	2	27	232
730	chr1	82581498	82581498	1	+	HIV2GFP 400nM GS-9822	100075228	chr1	82581498	match	FALSE	0.3841565951681	0.3841565951681	909249	NA	FALSE	0	0	15	0.39	0.392	0.3729	0.3732	0.361885	0	0	0	0	0	1	2	33	228
731	chr1	82584660	82584660	1	-	HIV2GFP 50nM GS-9822	100073374	chr1	82584660	match	FALSE	0.387634190414287	0.387634190414287	909249	NA	FALSE	0	0	15	0.46	0.394	0.3971	0.37242	0.362124	0	0	0	0	0	0	2	32	228
732	chr1	82584761	82584761	1	+	HIV2GFP 50nM GS-9822	100073021	chr1	82584761	match	FALSE	0.387745271097356	0.387745271097356	909249	NA	FALSE	0	0	15	0.39	0.386	0.399	0.3724	0.36213	0	0	0	0	0	0	2	32	228
733	chr1	82610347	82610347	1	-	HIV2GFP 50nM GS-9822	100052063	chr1	82610347	match	FALSE	0.415884977602395	0.415884977602395	909249	NA	FALSE	0	0	15	0.43	0.374	0.3411	0.3744	0.3627	0	0	0	0	0	1	2	34	228
734	chr1	82652907	82652907	1	+	HIV2GFP 100nM GS-9822	100074315	chr1	82652907	match	FALSE	0.462692837715521	0.462692837715521	909249	NA	FALSE	0	0	16	0.35	0.357	0.3622	0.35952	0.363039	0	0	0	0	0	0	1	30	221
735	chr1	82689666	82689666	1	-	HIV2GFP 100nM GS-9822	100053011	chr1	82689666	match	FALSE	0.496879292691001	0.503120707308999	909249	NA	FALSE	0	0	16	0.32	0.416	0.374	0.36197	0.364171	0	0	0	0	0	0	6	22	224
736	chr1	82704234	82704234	1	-	HIV2GFP 100nM GS-9822	100074532	chr1	82704234	match	FALSE	0.480857278919196	0.519142721080804	909249	NA	FALSE	0	0	16	0.27	0.351	0.348	0.36022	0.365157	0	0	0	0	0	0	3	23	225
737	chr1	82940206	82940206	1	+	HIV2GFP 200nM GS-9822	100074866	chr1	82940206	match	FALSE	0.221333210154754	0.778666789845246	909249	NA	FALSE	0	0	3	0.23	0.326	0.346	0.34084	0.365032	0	0	0	0	0	2	7	15	236
738	chr1	82961448	82961448	1	-	HIV2GFP 100nM GS-9822	100074018	chr1	82961448	match	FALSE	0.197971072830435	0.802028927169565	909249	NA	FALSE	0	0	3	0.27	0.319	0.3426	0.3423	0.364702	0	0	0	0	0	1	1	17	236
739	chr1	82989834	82989834	1	+	HIV2GFP 200nM GS-9822	100074596	chr1	82989834	match	FALSE	0.166751901844269	0.833248098155731	909249	NA	FALSE	0	0	3	0.22	0.269	0.3268	0.35424	0.36386	0	0	0	0	0	0	1	19	229
740	chr1	83121182	83121182	1	-	HIV2GFP 100nM GS-9822	100073852	chr1	83121182	match	FALSE	0.0222942230346143	0.977705776965386	909249	NA	FALSE	0	1	3	0.24	0.363	0.3554	0.36305	0.36296	0	0	0	0	0	0	2	25	205
741	chr1	83347657	83347657	1	+	HIV2GFP 50nM GS-9822	100051777	chr1	83347657	match	FALSE	0.217836917229634	0.782163082770366	263633	263633	TRUE	1	1	5	0.36	0.386	0.3953	0.36751	0.365977	0	0	0	0	0	1	5	33	221
742	chr1	83538588	83538588	1	+	HIV2GFP 50nM GS-9822	100073011	chr1	83538588	match	FALSE	0.478093955693709	0.478093955693709	279238	NA	FALSE	0	0	6	0.42	0.348	0.3965	0.36293	0.373621	0	0	0	0	0	0	1	12	248
743	chr1	83570392	83570392	1	-	HIV2GFP 50nM GS-9822	100051720	chr1	83570392	match	FALSE	0.4080103710813	0.5919896289187	279238	NA	FALSE	0	0	7	0.4	0.399	0.3787	0.36563	0.374926	0	0	0	0	0	0	1	9	255
744	chr1	83638743	83638743	1	+	HIV2GFP 400nM GS-9822	100053739	chr1	83638743	match	FALSE	0.163233514063272	0.836766485936728	279238	NA	FALSE	0	1	10	0.41	0.38	0.3738	0.36921	0.374466	0	0	0	0	0.000001	0	3	19	258
745	chr1	83722119	83722119	1	-	HIV2GFP 200nM GS-9822	100074789	chr1	83722119	match	FALSE	0.240272027896907	0.240272027896907	121017	NA	FALSE	0	1	10	0.23	0.399	0.3921	0.37113	0.373281	0	0	0	0	0.000001	0	5	38	261
746	chr1	83868110	83868110	1	+	HIV2GFP 50nM GS-9822	100073157	chr1	83868110	match	FALSE	0.189514319373931	0.810485680626069	285208	285208	TRUE	1	1	11	0.36	0.451	0.4298	0.3926	0.373956	0	0	0	0	0.000003	0	6	21	252
747	chr1	83871305	83871305	1	+	HIV2GFP 400nM GS-9822	100053712	chr1	83871305	match	FALSE	0.200716669939132	0.799283330060868	285208	285208	TRUE	1	1	11	0.56	0.398	0.4125	0.39216	0.374076	0	0	0	0	0.000003	1	3	21	252
748	chr1	84109724	84109724	1	-	HIV2GFP 50nM GS-9822	100073085	chr1	84109724	match	FALSE	0.0479460737161563	0.952053926283844	134109	134109	TRUE	4	6	41	0.31	0.402	0.3356	0.3617	0.375231	0	0	0	0.00001	0.000004	0	1	32	325
749	chr1	84152937	84152937	1	-	HIV2GFP 200nM GS-9822	100053382	chr1	84152937	match	FALSE	0.370169041600489	0.629830958399511	134109	134109	TRUE	4	4	43	0.45	0.429	0.366	0.35093	0.376451	0	0	0	0	0.000004	0	4	30	340
750	chr1	84165470	84165470	1	+	HIV2GFP 100nM GS-9822	100052684	chr1	84165470	match	FALSE	0.463622873930907	0.536377126069093	134109	134109	TRUE	3	4	43	0.35	0.337	0.3519	0.35303	0.376633	0	0	0	0	0.000004	1	6	31	341
751	chr1	84175347	84175347	1	+	HIV2GFP 0nM GS-9822	100071828	chr1	84175347	insertion	FALSE	0.462728079398102	0.462728079398102	134109	134109	TRUE	3	4	43	0.34	0.4	0.3551	0.35508	0.377006	0	0	0	0	0.000004	1	2	30	348
752	chr1	84175349	84175349	1	+	HIV2GFP 0nM GS-9822	100071829	chr1	84175349	insertion	FALSE	0.462713166155888	0.462713166155888	134109	134109	TRUE	3	4	43	0.34	0.402	0.3551	0.35508	0.377007	0	0	0	0	0.000004	1	2	30	348
753	chr1	84175351	84175351	1	+	HIV2GFP 0nM GS-9822	100071830	chr1	84175351	insertion	FALSE	0.462698252913675	0.462698252913675	134109	134109	TRUE	3	4	43	0.33	0.402	0.3551	0.35508	0.377008	0	0	0	0	0.000004	1	2	30	348
754	chr1	84178448	84178448	1	+	HIV2GFP 100nM GS-9822	100074463	chr1	84178448	match	FALSE	0.439605097346189	0.439605097346189	134109	134109	TRUE	3	4	43	0.36	0.325	0.3516	0.35499	0.377129	0	0	0	0	0.000004	0	2	28	348
755	chr1	84340453	84340453	1	+	HIV2GFP 100nM GS-9822	100074165	chr1	84340453	match	FALSE	0.189260279995917	0.189260279995917	127359	127359	TRUE	3	5	47	0.45	0.377	0.3621	0.35926	0.377715	0	0	0	0.00001	0.000007	0	4	31	349
756	chr1	84358878	84358878	1	+	HIV2GFP 50nM GS-9822	100073052	chr1	84358878	match	FALSE	0.333930071687121	0.333930071687121	127359	127359	TRUE	3	29	47	0.26	0.306	0.3497	0.35197	0.378648	0	0	0	0.00001	0.000007	0	2	40	356
757	chr1	84412846	84412846	1	+	HIV2GFP 0nM GS-9822	100071831	chr1	84412846	insertion	FALSE	0.133893367658018	0.133893367658018	73805	73805	TRUE	29	30	53	0.33	0.342	0.3034	0.3368	0.377818	0	0	0	0	0.000008	1	4	27	358
758	chr1	84412851	84412851	1	+	HIV2GFP 0nM GS-9822	100071832	chr1	84412851	insertion	FALSE	0.133961113745681	0.133961113745681	73805	73805	TRUE	29	30	53	0.34	0.341	0.3035	0.33678	0.377817	0	0	0	0	0.000008	1	4	27	358
759	chr1	84491320	84491320	1	-	HIV2GFP 50nM GS-9822	100073115	chr1	84491320	match	FALSE	0.242333894098639	0.242333894098639	60037	NA	FALSE	0	33	53	0.31	0.434	0.392	0.38474	0.377813	0	0	0	0.00001	0.000009	2	7	49	372
760	chr1	84524532	84524532	1	+	HIV2GFP 400nM GS-9822	100053763	chr1	84524532	match	FALSE	0.204473907756883	0.795526092243117	60037	NA	FALSE	0	17	53	0.39	0.321	0.3614	0.3854	0.380183	0	0	0	0.00001	0.00001	1	6	50	387
761	chr1	84577735	84577735	1	+	HIV2GFP 100nM GS-9822	100074494	chr1	84577735	match	FALSE	0.235399185843649	0.764600814156351	48148	48148	TRUE	3	4	54	0.54	0.425	0.4071	0.39477	0.38048	0	0	0	0.00001	0.00001	2	4	54	376
762	chr1	85045073	85045073	1	+	HIV2GFP 50nM GS-9822	100073307	chr1	85045073	match	FALSE	0.0396176103951855	0.0396176103951855	121133	NA	FALSE	1	1	31	0.57	0.459	0.4077	0.41786	0.398702	0	0	0	0	0.000013	0	2	50	445
763	chr1	85180610	85180610	1	+	HIV2GFP 0nM GS-9822	100072360	chr1	85180610	match	FALSE	0.234262068194209	0.765737931805791	71531	71531	TRUE	2	3	28	0.53	0.445	0.4258	0.40559	0.397907	0	0	0	0.00001	0.000013	0	5	43	473
764	chr1	85198287	85198287	1	+	HIV2GFP 100nM GS-9822	100074438	chr1	85198287	match	FALSE	0.481385692916358	0.518614307083642	71531	71531	TRUE	2	2	28	0.37	0.388	0.3882	0.40742	0.397787	0	0	0	0.00002	0.000013	2	5	46	485
765	chr1	85287548	85287548	1	+	HIV2GFP 100nM GS-9822	100052880	chr1	85287548	match	FALSE	0.0535727266119067	NA	13757	NA	FALSE	2	4	26	0.33	0.414	0.4245	0.39659	0.399806	1	1	0.0001	0.00001	0.000012	1	6	26	509
766	chr1	85309638	85309638	1	+	HIV2GFP 50nM GS-9822	100073347	chr1	85309638	match	FALSE	0.127676100096029	0.127676100096029	70812	70812	TRUE	2	4	25	0.43	0.409	0.4011	0.39454	0.400555	0	0	0	0.00001	0.000012	0	0	26	523
767	chr1	85339117	85339117	1	+	HIV2GFP 200nM GS-9822	100053491	chr1	85339117	match	FALSE	0.45602440264362	0.54397559735638	70812	70812	TRUE	2	3	25	0.41	0.382	0.3705	0.3912	0.401588	0	0	0	0	0.000013	0	0	38	537
768	chr1	85346608	85346608	1	-	HIV2GFP 50nM GS-9822	100073047	chr1	85346608	match	FALSE	0.350237247924081	0.649762752075919	70812	70812	TRUE	2	4	25	0.24	0.34	0.3713	0.38834	0.401557	0	0	0	0	0.000013	0	1	36	541
769	chr1	85395245	85395245	1	+	HIV2GFP 200nM GS-9822	100053259	chr1	85395245	match	FALSE	0.00192625829990709	0.998073741700093	44127	44127	TRUE	1	4	25	0.33	0.251	0.3402	0.38058	0.401689	0	0	0	0.00001	0.000013	0	1	47	545
770	chr1	85563444	85563444	1	-	HIV2GFP 400nM GS-9822	100075313	chr1	85563444	match	TRUE	0.0257550555221858	0.974244944477814	259716	259716	TRUE	3	6	28	0.37	0.429	0.4091	0.41247	0.395693	0	0	0	0.00001	0.000012	1	14	85	499
771	chr1	85600410	85600410	1	+	HIV2GFP 400nM GS-9822	100075238	chr1	85600410	match	FALSE	0.168087449367771	0.831912550632229	259716	259716	TRUE	3	3	28	0.26	0.365	0.3668	0.38655	0.393704	0	0	0	0	0.000012	0	6	72	482
772	chr1	85657334	85657334	1	-	HIV2GFP 0nM GS-9822	100072316	chr1	85657334	match	FALSE	0.387265320580942	0.612734679419058	259716	259716	TRUE	2	3	27	0.37	0.428	0.3848	0.39047	0.39048	0	0	0	0.00001	0.000011	0	5	68	465
773	chr1	85796903	85796903	1	+	HIV2GFP 100nM GS-9822	100073831	chr1	85796903	match	FALSE	0.0753438371143865	0.0753438371143865	259716	259716	TRUE	1	2	23	0.29	0.356	0.3701	0.41174	0.384346	0	0	0	0.00002	0.000008	0	8	82	438
774	chr1	85930889	85930889	1	-	HIV2GFP 100nM GS-9822	100073766	chr1	85930889	insertion	FALSE	0.268000881191642	0.268000881191642	59011	59011	TRUE	2	10	20	0.39	0.374	0.3877	0.37031	0.38295	0	0	0	0.00001	0.000009	2	3	24	431
775	chr1	86024640	86024640	1	+	HIV2GFP 100nM GS-9822	100052514	chr1	86024640	match	FALSE	0.133575062185565	0.866424937814435	427752	427752	TRUE	8	8	14	0.47	0.376	0.3652	0.37256	0.380602	0	0	0	0	0.000006	0	0	14	392
776	chr1	86028630	86028630	1	-	HIV2GFP 0nM GS-9822	100051454	chr1	86028630	match	FALSE	0.142902897005742	0.857097102994258	427752	427752	TRUE	8	8	14	0.32	0.345	0.3557	0.37261	0.380466	0	0	0	0	0.000006	0	1	14	390
777	chr1	86105301	86105301	1	+	HIV2GFP 100nM GS-9822	100052627	chr1	86105301	match	FALSE	0.322144607155548	0.677855392844452	427752	427752	TRUE	8	8	24	0.24	0.406	0.3769	0.36019	0.377573	0	0	0	0	0.000006	1	4	20	339
778	chr1	86236755	86236755	1	+	HIV2GFP 50nM GS-9822	100052075	chr1	86236755	match	FALSE	0.370541809272663	0.370541809272663	427752	427752	TRUE	8	8	24	0.32	0.381	0.3785	0.35372	0.37742	0	0	0	0	0.000006	1	2	18	316
779	chr1	86652495	86652495	1	-	HIV2GFP 50nM GS-9822	100051652	chr1	86652495	match	FALSE	0.357409803076039	NA	27828	NA	FALSE	0	10	33	0.42	0.493	0.4807	0.38328	0.380703	0	0	0	0.00001	0.000004	0	4	41	302
780	chr1	86688078	86688078	1	-	HIV2GFP 50nM GS-9822	100051804	chr1	86688078	match	FALSE	0.20831917981657	0.79168082018343	32383	32383	TRUE	1	2	35	0.53	0.372	0.3888	0.39994	0.380211	0	0	0	0	0.000005	0	4	44	305
781	chr1	86882270	86882270	1	+	HIV2GFP 50nM GS-9822	100072861	chr1	86882270	insertion	FALSE	0.460831240225582	0.460831240225582	21101	21101	TRUE	2	2	40	0.34	0.335	0.3456	0.38021	0.385102	0	0	0	0	0.000006	0	4	16	358
782	chr1	86882270	86882270	1	+	HIV2GFP 50nM GS-9822	100051646	chr1	86882270	insertion	FALSE	0.460831240225582	0.460831240225582	21101	21101	TRUE	2	2	40	0.34	0.335	0.3456	0.38021	0.385102	0	0	0	0	0.000006	0	4	16	358
783	chr1	86882272	86882272	1	+	HIV2GFP 50nM GS-9822	100072862	chr1	86882272	insertion	FALSE	0.46092602246339	0.46092602246339	21101	21101	TRUE	2	2	40	0.34	0.336	0.3455	0.38022	0.385101	0	0	0	0	0.000006	0	4	16	358
784	chr1	86882272	86882272	1	+	HIV2GFP 50nM GS-9822	100051647	chr1	86882272	insertion	FALSE	0.46092602246339	0.46092602246339	21101	21101	TRUE	2	2	40	0.34	0.336	0.3455	0.38022	0.385101	0	0	0	0	0.000006	0	4	16	358
785	chr1	86892109	86892109	1	+	HIV2GFP 50nM GS-9822	100051658	chr1	86892109	match	FALSE	0.07288754087484	0.92711245912516	21101	21101	TRUE	2	3	40	0.39	0.333	0.3603	0.37655	0.386027	0	0	0	0	0.000008	0	1	20	360
786	chr1	87031915	87031915	1	+	HIV2GFP 200nM GS-9822	100075159	chr1	87031915	match	FALSE	0.397864519516891	0.397864519516891	114260	NA	FALSE	0	4	33	0.35	0.425	0.3899	0.4174	0.390419	0	0	0	0	0.000007	2	8	52	398
787	chr1	87042962	87042962	1	-	HIV2GFP 50nM GS-9822	100073435	chr1	87042962	match	FALSE	0.494547523192718	0.494547523192718	114260	NA	FALSE	0	0	33	0.45	0.473	0.457	0.42125	0.391286	0	0	0	0	0.000007	0	1	53	399
788	chr1	87157506	87157506	1	-	HIV2GFP 400nM GS-9822	100075236	chr1	87157506	match	FALSE	0.0235528390359768	0.0235528390359768	195348	195348	TRUE	5	6	26	0.49	0.344	0.3963	0.381	0.394311	0	1	0.0001	0.00001	0.000009	0	3	24	423
789	chr1	87242533	87242533	1	-	HIV2GFP 100nM GS-9822	100052407	chr1	87242533	insertion	FALSE	0.458811966336999	0.458811966336999	195348	195348	TRUE	2	2	24	0.49	0.39	0.3558	0.36818	0.394419	0	0	0	0	0.000009	0	1	36	408
790	chr1	87242533	87242533	1	-	HIV2GFP 100nM GS-9822	100073767	chr1	87242533	insertion	FALSE	0.458811966336999	0.458811966336999	195348	195348	TRUE	2	2	24	0.49	0.39	0.3558	0.36818	0.394419	0	0	0	0	0.000009	0	1	36	408
791	chr1	87459239	87459239	1	-	HIV2GFP 100nM GS-9822	100074027	chr1	87459239	match	FALSE	0.21467552957608	0.21467552957608	38663	38663	TRUE	1	1	19	0.47	0.433	0.4079	0.41516	0.396611	0	0	0	0	0.000007	3	8	53	409
792	chr1	87671076	87671076	1	+	HIV2GFP 200nM GS-9822	100075147	chr1	87671076	match	FALSE	0.0524506864907103	0.94754931350929	1165857	NA	FALSE	0	0	11	0.4	0.373	0.4	0.40101	0.391469	0	0	0	0	0.000006	0	6	40	418
793	chr1	87701460	87701460	1	+	HIV2GFP 100nM GS-9822	100052363	chr1	87701460	insertion	FALSE	0.0785122017537314	0.921487798246269	1165857	NA	FALSE	0	0	11	0.41	0.345	0.3871	0.39546	0.392252	0	0	0	0	0.000006	1	4	35	421
794	chr1	87701460	87701460	1	+	HIV2GFP 100nM GS-9822	100073716	chr1	87701460	insertion	FALSE	0.0785122017537314	0.921487798246269	1165857	NA	FALSE	0	0	11	0.41	0.345	0.3871	0.39546	0.392252	0	0	0	0	0.000006	1	4	35	421
795	chr1	87847698	87847698	1	+	HIV2GFP 200nM GS-9822	100075100	chr1	87847698	match	FALSE	0.203946110028932	0.796053889971069	1165857	NA	FALSE	0	0	10	0.5	0.451	0.3716	0.39368	0.393656	0	0	0	0	0.000006	1	4	28	395
796	chr1	87946368	87946368	1	+	HIV2GFP 200nM GS-9822	100074559	chr1	87946368	match	FALSE	0.288579131059813	0.711420868940187	1165857	NA	FALSE	0	0	4	0.3	0.405	0.3926	0.38581	0.387728	0	0	0	0	0.000003	0	4	31	352
797	chr1	88062593	88062593	1	+	HIV2GFP 0nM GS-9822	100072162	chr1	88062593	match	FALSE	0.388269744917258	0.611730255082742	1165857	NA	FALSE	0	0	3	0.51	0.431	0.3744	0.37086	0.382843	0	0	0	0	0.000003	0	6	49	314
798	chr1	88146930	88146930	1	+	HIV2GFP 0nM GS-9822	100051519	chr1	88146930	match	FALSE	0.460608805368068	0.539391194631932	1165857	NA	FALSE	0	0	0	0.39	0.362	0.3613	0.37506	0.380063	0	0	0	0	0	0	1	40	293
799	chr1	88323434	88323434	1	-	HIV2GFP 50nM GS-9822	100073405	chr1	88323434	match	FALSE	0.387996984192744	0.387996984192744	1165857	NA	FALSE	0	0	1	0.38	0.365	0.3876	0.37444	0.376987	0	0	0	0	0.000001	0	1	16	265
800	chr1	88506966	88506966	1	-	HIV2GFP 100nM GS-9822	100052370	chr1	88506966	match	FALSE	0.230574590194166	0.230574590194166	1165857	NA	FALSE	0	0	5	0.36	0.368	0.3605	0.37121	0.373995	0	0	0	0	0.000002	0	1	15	261
801	chr1	88680786	88680786	1	-	HIV2GFP 100nM GS-9822	100074145	chr1	88680786	match	FALSE	0.0814825488889289	0.0814825488889289	1165857	NA	FALSE	0	0	15	0.24	0.325	0.336	0.37408	0.377509	0	0	0	0.00001	0.000003	0	1	17	239
802	chr1	88725444	88725444	1	+	HIV2GFP 100nM GS-9822	100052970	chr1	88725444	match	FALSE	0.0431776795953535	0.0431776795953535	1165857	NA	FALSE	0	0	17	0.44	0.367	0.3724	0.37443	0.377146	0	0	0	0.00001	0.000003	0	1	16	235
803	chr1	88945396	88945396	1	+	HIV2GFP 50nM GS-9822	100052076	chr1	88945396	match	FALSE	0.150365501404762	0.150365501404762	151983	151983	TRUE	4	5	26	0.3	0.308	0.3328	0.36494	0.37999	0	0	0	0.00001	0.000004	0	1	38	256
804	chr1	89030500	89030500	1	-	HIV2GFP 0nM GS-9822	100051430	chr1	89030500	insertion	FALSE	0.289677134942724	0.710322865057276	151983	151983	TRUE	4	4	29	0.49	0.426	0.3747	0.36168	0.381246	0	0	0	0	0.000004	0	3	24	272
805	chr1	89031048	89031048	1	-	HIV2GFP 200nM GS-9822	100053099	chr1	89031048	insertion	FALSE	0.286071468519505	0.713928531480495	151983	151983	TRUE	4	4	29	0.32	0.378	0.3827	0.36237	0.381258	0	0	0	0	0.000004	0	2	24	273
806	chr1	89031048	89031048	1	-	HIV2GFP 200nM GS-9822	100074580	chr1	89031048	insertion	FALSE	0.286071468519505	0.713928531480495	151983	151983	TRUE	4	4	29	0.32	0.378	0.3827	0.36237	0.381258	0	0	0	0	0.000004	0	2	24	273
807	chr1	89217283	89217283	1	+	HIV2GFP 400nM GS-9822	100075309	chr1	89217283	match	FALSE	0.239520852755448	0.239520852755448	56851	56851	TRUE	11	16	32	0.42	0.421	0.4162	0.3921	0.385233	0	0	0	0.00001	0.000003	1	7	38	288
808	chr1	89342846	89342846	1	-	HIV2GFP 50nM GS-9822	100073057	chr1	89342846	match	TRUE	0.0380461342977226	0.0380461342977226	40924	NA	FALSE	1	3	36	0.3	0.415	0.3903	0.3782	0.386906	0	0	0	0	0.000004	2	2	27	328
809	chr1	89946510	89946510	1	+	HIV2GFP 0nM GS-9822	100051563	chr1	89946510	match	FALSE	0.129241309077443	0.870758690922557	86412	86412	TRUE	1	1	19	0.42	0.401	0.3992	0.3993	0.396885	0	0	0	0	0.000006	1	9	68	466
810	chr1	90110341	90110341	1	+	HIV2GFP 0nM GS-9822	100071833	chr1	90110341	insertion	FALSE	0.438254863830195	0.438254863830195	114673	114673	TRUE	2	2	16	0.4	0.39	0.3838	0.39996	0.396605	0	0	0	0.00001	0.000006	1	5	73	438
811	chr1	90110342	90110342	1	+	HIV2GFP 0nM GS-9822	100071834	chr1	90110342	insertion	FALSE	0.438263584278775	0.438263584278775	114673	114673	TRUE	2	2	16	0.41	0.39	0.3837	0.39997	0.396604	0	0	0	0.00001	0.000006	1	5	73	438
812	chr1	90110343	90110343	1	+	HIV2GFP 0nM GS-9822	100071835	chr1	90110343	insertion	FALSE	0.438272304727355	0.438272304727355	114673	114673	TRUE	2	2	16	0.42	0.39	0.3837	0.39998	0.396603	0	0	0	0.00001	0.000006	1	5	73	438
813	chr1	90446850	90446850	1	-	HIV2GFP 0nM GS-9822	100072497	chr1	90446850	match	FALSE	0.278312606273726	0.278312606273726	622214	NA	FALSE	0	0	9	0.55	0.468	0.3963	0.39474	0.38995	0	0	0	0	0.000005	0	3	19	342
814	chr1	90590654	90590654	1	-	HIV2GFP 100nM GS-9822	100074037	chr1	90590654	match	FALSE	0.490570768256581	0.509429231743419	622214	NA	FALSE	0	0	14	0.5	0.416	0.4315	0.38663	0.390664	0	0	0	0	0.000011	0	1	26	310
815	chr1	90683342	90683342	1	+	HIV2GFP 50nM GS-9822	100072890	chr1	90683342	match	FALSE	0.341605942649956	0.658394057350044	622214	NA	FALSE	0	0	15	0.45	0.387	0.3619	0.36506	0.388781	0	0	0	0	0.000012	0	0	13	256
816	chr1	90725914	90725914	1	+	HIV2GFP 100nM GS-9822	100052784	chr1	90725914	match	FALSE	0.273185752811734	0.726814247188266	622214	NA	FALSE	0	0	15	0.43	0.393	0.3719	0.36706	0.3861	0	0	0	0	0.000012	1	2	14	237
817	chr1	90765332	90765332	1	+	HIV2GFP 100nM GS-9822	100074256	chr1	90765332	match	FALSE	0.209834558528095	0.790165441471905	622214	NA	FALSE	0	0	13	0.37	0.389	0.3697	0.37763	0.386661	0	0	0	0	0.000012	0	0	23	238
818	chr1	91044033	91044033	1	+	HIV2GFP 50nM GS-9822	100051956	chr1	91044033	match	FALSE	0.33362464496395	0.66637535503605	68655	68655	TRUE	1	5	11	0.15	0.324	0.4	0.41593	0.39174	0	0	0	0.00002	0.000012	0	5	35	237
819	chr1	91372991	91372991	1	+	HIV2GFP 0nM GS-9822	100072072	chr1	91372991	match	FALSE	0.472059871703493	0.527940128296507	238510	NA	FALSE	0	0	14	0.43	0.323	0.44	0.41985	0.397167	0	0	0	0	0.000017	0	2	22	320
820	chr1	91561724	91561724	1	+	HIV2GFP 0nM GS-9822	100071949	chr1	91561724	match	FALSE	0.435990338164251	0.564009661835749	144072	144072	TRUE	1	1	16	0.3	0.305	0.3617	0.37893	0.400794	0	0	0	0	0.000009	0	1	10	406
821	chr1	91635584	91635584	1	+	HIV2GFP 200nM GS-9822	100074903	chr1	91635584	match	FALSE	0.0513493253373313	0.0513493253373313	144072	144072	TRUE	1	1	11	0.32	0.4	0.3541	0.37153	0.401861	0	0	0	0.00001	0.000007	1	4	19	437
822	chr1	91648833	91648833	1	-	HIV2GFP 50nM GS-9822	100073556	chr1	91648833	match	FALSE	0.060942203335104	NA	96009	NA	FALSE	0	1	11	0.46	0.441	0.3596	0.37227	0.402537	0	0	0	0.00001	0.000007	1	2	22	442
823	chr1	91658335	91658335	1	+	HIV2GFP 0nM GS-9822	100072028	chr1	91658335	match	FALSE	0.159912091574748	NA	96009	NA	FALSE	0	1	11	0.5	0.43	0.3823	0.37741	0.403597	0	0	0	0.00001	0.000007	0	0	23	444
824	chr1	91723249	91723249	1	-	HIV2GFP 100nM GS-9822	100074501	chr1	91723249	match	FALSE	0.16396379506088	NA	96009	NA	FALSE	0	3	18	0.26	0.349	0.3996	0.38929	0.407805	0	0	0	0.00001	0.000008	0	1	47	435
825	chr1	91811156	91811156	1	-	HIV2GFP 50nM GS-9822	100052215	chr1	91811156	match	FALSE	0.305651515739627	0.305651515739627	154578	NA	FALSE	0	3	16	0.45	0.376	0.4358	0.42844	0.40739	0	0	0	0.00003	0.000008	0	8	84	418
826	chr1	91948978	91948978	1	-	HIV2GFP 0nM GS-9822	100051569	chr1	91948978	match	TRUE	0.13511920588496	0.86488079411504	225660	225660	TRUE	4	4	19	0.51	0.459	0.4171	0.41367	0.402173	0	0	0	0	0.000009	1	7	71	423
827	chr1	92278954	92278954	1	-	HIV2GFP 200nM GS-9822	100053333	chr1	92278954	match	FALSE	0.322614293377839	0.322614293377839	33554	33554	TRUE	1	10	31	0.38	0.438	0.3881	0.39291	0.407561	0	0	0	0.00002	0.000009	0	4	20	481
828	chr1	92643150	92643150	1	-	HIV2GFP 50nM GS-9822	100072893	chr1	92643150	insertion	FALSE	0.0415434029245203	0.0415434029245203	70986	NA	FALSE	1	1	37	0.49	0.451	0.4284	0.41466	0.395034	0	0	0	0	0.000008	1	4	37	334
829	chr1	92909111	92909111	1	+	HIV2GFP 50nM GS-9822	100072833	chr1	92909111	match	FALSE	0.428049274800416	0.428049274800416	283715	283715	TRUE	8	8	34	0.36	0.356	0.3829	0.37314	0.393742	0	0	0	0	0.000007	0	0	20	408
830	chr1	92959776	92959776	1	-	HIV2GFP 100nM GS-9822	100052408	chr1	92959776	insertion	FALSE	0.249472181590681	0.249472181590681	283715	283715	TRUE	8	8	34	0.37	0.354	0.3785	0.37866	0.392988	0	0	0	0	0.000007	0	1	32	417
831	chr1	92959776	92959776	1	-	HIV2GFP 100nM GS-9822	100073768	chr1	92959776	insertion	FALSE	0.249472181590681	0.249472181590681	283715	283715	TRUE	8	8	34	0.37	0.354	0.3785	0.37866	0.392988	0	0	0	0	0.000007	0	1	32	417
832	chr1	93012142	93012142	1	-	HIV2GFP 0nM GS-9822	100072642	chr1	93012142	match	FALSE	0.0648996351972931	0.0648996351972931	283715	283715	TRUE	8	8	33	0.49	0.398	0.4232	0.40557	0.392618	0	0	0	0.00001	0.000007	0	3	41	424
833	chr1	93143881	93143881	1	+	HIV2GFP 100nM GS-9822	100052364	chr1	93143881	insertion	FALSE	0.467123792918455	0.467123792918455	119296	119296	TRUE	4	5	31	0.34	0.343	0.3995	0.39006	0.39282	0	0	0	0	0.000007	0	7	47	436
834	chr1	93143881	93143881	1	+	HIV2GFP 100nM GS-9822	100073717	chr1	93143881	insertion	FALSE	0.467123792918455	0.467123792918455	119296	119296	TRUE	4	5	31	0.34	0.343	0.3995	0.39006	0.39282	0	0	0	0	0.000007	0	7	47	436
835	chr1	93143885	93143885	1	+	HIV2GFP 100nM GS-9822	100052365	chr1	93143885	insertion	FALSE	0.467090262875536	0.467090262875536	119296	119296	TRUE	4	5	31	0.34	0.343	0.3993	0.39004	0.392821	0	0	0	0	0.000007	0	7	47	436
836	chr1	93143885	93143885	1	+	HIV2GFP 100nM GS-9822	100073718	chr1	93143885	insertion	FALSE	0.467090262875536	0.467090262875536	119296	119296	TRUE	4	5	31	0.34	0.343	0.3993	0.39004	0.392821	0	0	0	0	0.000007	0	7	47	436
837	chr1	93143886	93143886	1	+	HIV2GFP 100nM GS-9822	100052366	chr1	93143886	insertion	FALSE	0.467081880364807	0.467081880364807	119296	119296	TRUE	4	5	31	0.34	0.343	0.3994	0.39004	0.392822	0	0	0	0	0.000007	0	7	47	436
838	chr1	93143886	93143886	1	+	HIV2GFP 100nM GS-9822	100073719	chr1	93143886	insertion	FALSE	0.467081880364807	0.467081880364807	119296	119296	TRUE	4	5	31	0.34	0.343	0.3994	0.39004	0.392822	0	0	0	0	0.000007	0	7	47	436
839	chr1	93291071	93291071	1	-	HIV2GFP 100nM GS-9822	100074110	chr1	93291071	match	FALSE	0.223494630963708	NA	117712	NA	FALSE	0	4	31	0.5	0.459	0.3951	0.40648	0.388081	0	0	0	0.00001	0.000007	0	2	41	407
840	chr1	93331569	93331569	1	-	HIV2GFP 100nM GS-9822	100052409	chr1	93331569	insertion	FALSE	0.236512024617855	0.236512024617855	59794	59794	TRUE	4	4	37	0.38	0.41	0.3924	0.38416	0.391047	0	0	0	0.00001	0.000007	1	3	34	421
841	chr1	93331569	93331569	1	-	HIV2GFP 100nM GS-9822	100073769	chr1	93331569	insertion	FALSE	0.236512024617855	0.236512024617855	59794	59794	TRUE	4	4	37	0.38	0.41	0.3924	0.38416	0.391047	0	0	0	0.00001	0.000007	1	3	34	421
842	chr1	93363331	93363331	1	-	HIV2GFP 400nM GS-9822	100075184	chr1	93363331	match	FALSE	0.232297554938623	0.767702445061377	59794	59794	TRUE	4	7	37	0.29	0.338	0.3309	0.37655	0.393812	0	0	0	0.00001	0.000007	1	3	39	452
843	chr1	93392765	93392765	1	+	HIV2GFP 200nM GS-9822	100075143	chr1	93392765	match	FALSE	0.159070161711007	0.840929838288993	30672	30672	TRUE	3	9	37	0.32	0.351	0.3513	0.36947	0.395296	0	0	0	0.00001	0.000007	0	2	39	470
844	chr1	93412848	93412848	1	-	HIV2GFP 50nM GS-9822	100051671	chr1	93412848	insertion	FALSE	0.186163275952008	0.186163275952008	30672	30672	TRUE	3	9	37	0.37	0.363	0.3973	0.36813	0.396786	0	0	0	0.00001	0.000007	1	10	39	490
845	chr1	93412848	93412848	1	-	HIV2GFP 50nM GS-9822	100072894	chr1	93412848	insertion	FALSE	0.186163275952008	0.186163275952008	30672	30672	TRUE	3	9	37	0.37	0.363	0.3973	0.36813	0.396786	0	0	0	0.00001	0.000007	1	10	39	490
846	chr1	93412850	93412850	1	-	HIV2GFP 50nM GS-9822	100051672	chr1	93412850	insertion	FALSE	0.186098069900887	0.186098069900887	30672	30672	TRUE	3	9	37	0.37	0.362	0.3974	0.36813	0.396786	0	0	0	0.00001	0.000007	1	10	39	490
847	chr1	93412850	93412850	1	-	HIV2GFP 50nM GS-9822	100072895	chr1	93412850	insertion	FALSE	0.186098069900887	0.186098069900887	30672	30672	TRUE	3	9	37	0.37	0.362	0.3974	0.36813	0.396786	0	0	0	0.00001	0.000007	1	10	39	490
848	chr1	93460068	93460068	1	+	HIV2GFP 0nM GS-9822	100071836	chr1	93460068	insertion	FALSE	0.420425445084936	0.420425445084936	98015	98015	TRUE	2	5	37	0.29	0.306	0.3626	0.36813	0.400936	0	0	0	0.00001	0.000008	1	5	39	529
849	chr1	93746997	93746997	1	+	HIV2GFP 100nM GS-9822	100052367	chr1	93746997	insertion	FALSE	0.430006289249139	0.569993710750861	106531	106531	TRUE	3	3	26	0.36	0.386	0.4127	0.36985	0.406583	0	0	0	0	0.000009	0	5	43	533
850	chr1	93746997	93746997	1	+	HIV2GFP 100nM GS-9822	100073720	chr1	93746997	insertion	FALSE	0.430006289249139	0.569993710750861	106531	106531	TRUE	3	3	26	0.36	0.386	0.4127	0.36985	0.406583	0	0	0	0	0.000009	0	5	43	533
851	chr1	93747001	93747001	1	+	HIV2GFP 100nM GS-9822	100052368	chr1	93747001	insertion	FALSE	0.429968741493087	0.570031258506913	106531	106531	TRUE	3	3	26	0.37	0.388	0.4129	0.36985	0.406582	0	0	0	0	0.000009	0	5	43	533
852	chr1	93747001	93747001	1	+	HIV2GFP 100nM GS-9822	100073721	chr1	93747001	insertion	FALSE	0.429968741493087	0.570031258506913	106531	106531	TRUE	3	3	26	0.37	0.388	0.4129	0.36985	0.406582	0	0	0	0	0.000009	0	5	43	533
853	chr1	93747484	93747484	1	+	HIV2GFP 100nM GS-9822	100074442	chr1	93747484	match	FALSE	0.42543484994978	0.57456515005022	106531	106531	TRUE	3	3	26	0.48	0.448	0.4152	0.3693	0.406652	0	0	0	0	0.000009	0	5	44	534
854	chr1	93802670	93802670	1	+	HIV2GFP 200nM GS-9822	100074654	chr1	93802670	match	FALSE	0.0229127642493979	0.977087235750602	119584	119584	TRUE	5	9	26	0.61	0.401	0.4205	0.41131	0.410083	0	0	0	0	0.000009	0	6	63	561
855	chr1	93878999	93878999	1	+	HIV2GFP 200nM GS-9822	100053377	chr1	93878999	match	FALSE	0.338799504950495	0.338799504950495	119584	119584	TRUE	3	5	22	0.49	0.422	0.4457	0.44635	0.415598	0	0	0	0.00001	0.000008	0	10	99	601
856	chr1	93916219	93916219	1	-	HIV2GFP 100nM GS-9822	100074514	chr1	93916219	match	FALSE	0.0275538533583088	0.0275538533583088	119584	119584	TRUE	3	3	27	0.39	0.422	0.4708	0.45003	0.416241	0	1	0.0001	0.00001	0.000008	2	14	97	604
857	chr1	94287071	94287071	1	-	HIV2GFP 200nM GS-9822	100053162	chr1	94287071	match	FALSE	0.437158555118264	0.562841444881736	128315	128315	TRUE	1	1	25	0.54	0.469	0.4692	0.45923	0.419686	0	0	0	0	0.000009	2	8	84	672
858	chr1	94633045	94633045	1	+	HIV2GFP 100nM GS-9822	100052369	chr1	94633045	insertion	FALSE	0.137578385981363	NA	170630	NA	FALSE	0	2	30	0.36	0.432	0.4069	0.40059	0.415559	0	0	0	0.00001	0.000006	1	4	38	638
859	chr1	94633045	94633045	1	+	HIV2GFP 100nM GS-9822	100073722	chr1	94633045	insertion	FALSE	0.137578385981363	NA	170630	NA	FALSE	0	2	30	0.36	0.432	0.4069	0.40059	0.415559	0	0	0	0.00001	0.000006	1	4	38	638
860	chr1	94633047	94633047	1	+	HIV2GFP 100nM GS-9822	100052370	chr1	94633047	insertion	FALSE	0.137566664713122	NA	170630	NA	FALSE	0	2	30	0.36	0.432	0.4068	0.4006	0.415559	0	0	0	0.00001	0.000006	1	4	38	638
861	chr1	94633047	94633047	1	+	HIV2GFP 100nM GS-9822	100073723	chr1	94633047	insertion	FALSE	0.137566664713122	NA	170630	NA	FALSE	0	2	30	0.36	0.432	0.4068	0.4006	0.415559	0	0	0	0.00001	0.000006	1	4	38	638
862	chr1	94633048	94633048	1	+	HIV2GFP 100nM GS-9822	100052371	chr1	94633048	insertion	FALSE	0.137560804079001	NA	170630	NA	FALSE	0	2	30	0.35	0.432	0.4069	0.4006	0.415559	0	0	0	0.00001	0.000006	1	4	38	638
863	chr1	94633048	94633048	1	+	HIV2GFP 100nM GS-9822	100073724	chr1	94633048	insertion	FALSE	0.137560804079001	NA	170630	NA	FALSE	0	2	30	0.35	0.432	0.4069	0.4006	0.415559	0	0	0	0.00001	0.000006	1	4	38	638
864	chr1	94633049	94633049	1	+	HIV2GFP 100nM GS-9822	100052372	chr1	94633049	insertion	FALSE	0.137554943444881	NA	170630	NA	FALSE	0	2	30	0.36	0.432	0.407	0.40059	0.41556	0	0	0	0.00001	0.000006	1	4	38	638
865	chr1	94633049	94633049	1	+	HIV2GFP 100nM GS-9822	100073725	chr1	94633049	insertion	FALSE	0.137554943444881	NA	170630	NA	FALSE	0	2	30	0.36	0.432	0.407	0.40059	0.41556	0	0	0	0.00001	0.000006	1	4	38	638
866	chr1	94650753	94650753	1	+	HIV2GFP 0nM GS-9822	100071837	chr1	94650753	insertion	FALSE	0.0337982769735685	NA	170630	NA	FALSE	0	2	31	0.37	0.3	0.3754	0.39504	0.415895	0	0	0	0.00001	0.000005	0	4	36	640
867	chr1	95006895	95006895	1	+	HIV2GFP 100nM GS-9822	100052950	chr1	95006895	match	FALSE	0.34941222783298	0.34941222783298	147336	147336	TRUE	7	8	42	0.45	0.474	0.4194	0.41383	0.410824	0	0	0	0	0.000007	0	5	67	599
868	chr1	95193590	95193590	1	-	HIV2GFP 50nM GS-9822	100051621	chr1	95193590	match	TRUE	0.222001532219164	0.777998467780836	35243	35243	TRUE	1	7	44	0.46	0.474	0.4346	0.42504	0.407155	0	0	0	0.00001	0.000006	1	7	76	541
869	chr1	95504267	95504267	1	-	HIV2GFP 100nM GS-9822	100052664	chr1	95504267	match	FALSE	0.296662585162161	0.296662585162161	63702	NA	FALSE	0	11	41	0.32	0.391	0.3668	0.38109	0.397359	0	0	0	0.00001	0.000005	0	3	38	378
870	chr1	95967342	95967342	1	-	HIV2GFP 0nM GS-9822	100071801	chr1	95967342	match	FALSE	0.448452905248183	0.448452905248183	476603	NA	FALSE	0	0	16	0.26	0.322	0.3932	0.37707	0.376051	0	0	0	0	0.000001	0	4	13	193
871	chr1	96044686	96044686	1	-	HIV2GFP 50nM GS-9822	100073253	chr1	96044686	match	FALSE	0.389265279488379	0.610734720511621	476603	NA	FALSE	0	0	7	0.36	0.388	0.3648	0.37625	0.375374	0	0	0	0	0	0	1	10	177
872	chr1	96137203	96137203	1	+	HIV2GFP 100nM GS-9822	100052800	chr1	96137203	match	FALSE	0.195147743509797	0.804852256490203	476603	NA	FALSE	0	0	5	0.28	0.313	0.3757	0.35458	0.372752	0	0	0	0	0	0	1	11	190
873	chr1	96238563	96238563	1	+	HIV2GFP 100nM GS-9822	100052859	chr1	96238563	match	FALSE	0.271054425080323	0.271054425080323	30813	30813	TRUE	1	1	4	0.28	0.304	0.3458	0.35804	0.371668	0	0	0	0	0	0	2	21	196
874	chr1	96243912	96243912	1	-	HIV2GFP 100nM GS-9822	100052631	chr1	96243912	match	FALSE	0.444649985395774	0.444649985395774	30813	30813	TRUE	1	1	4	0.44	0.372	0.3462	0.35873	0.371282	0	0	0	0	0	0	4	16	193
875	chr1	96342046	96342046	1	-	HIV2GFP 100nM GS-9822	100052410	chr1	96342046	insertion	FALSE	0.3504593664031	0.3504593664031	231188	NA	FALSE	0	0	2	0.47	0.363	0.3894	0.37971	0.372691	0	0	0	0	0	1	2	18	211
876	chr1	96342046	96342046	1	-	HIV2GFP 100nM GS-9822	100073770	chr1	96342046	insertion	FALSE	0.3504593664031	0.3504593664031	231188	NA	FALSE	0	0	2	0.47	0.363	0.3894	0.37971	0.372691	0	0	0	0	0	1	2	18	211
877	chr1	96342047	96342047	1	-	HIV2GFP 100nM GS-9822	100052411	chr1	96342047	insertion	FALSE	0.350463691887122	0.350463691887122	231188	NA	FALSE	0	0	2	0.47	0.364	0.3895	0.37971	0.372692	0	0	0	0	0	1	2	18	211
878	chr1	96342047	96342047	1	-	HIV2GFP 100nM GS-9822	100073771	chr1	96342047	insertion	FALSE	0.350463691887122	0.350463691887122	231188	NA	FALSE	0	0	2	0.47	0.364	0.3895	0.37971	0.372692	0	0	0	0	0	1	2	18	211
879	chr1	96342048	96342048	1	-	HIV2GFP 100nM GS-9822	100052412	chr1	96342048	insertion	FALSE	0.350468017371144	0.350468017371144	231188	NA	FALSE	0	0	2	0.47	0.364	0.3895	0.3797	0.372692	0	0	0	0	0	1	2	18	211
880	chr1	96342048	96342048	1	-	HIV2GFP 100nM GS-9822	100073772	chr1	96342048	insertion	FALSE	0.350468017371144	0.350468017371144	231188	NA	FALSE	0	0	2	0.47	0.364	0.3895	0.3797	0.372692	0	0	0	0	0	1	2	18	211
881	chr1	96342049	96342049	1	-	HIV2GFP 100nM GS-9822	100052413	chr1	96342049	insertion	FALSE	0.350472342855165	0.350472342855165	231188	NA	FALSE	0	0	2	0.46	0.364	0.3895	0.3797	0.372692	0	0	0	0	0	1	2	18	211
882	chr1	96342049	96342049	1	-	HIV2GFP 100nM GS-9822	100073773	chr1	96342049	insertion	FALSE	0.350472342855165	0.350472342855165	231188	NA	FALSE	0	0	2	0.46	0.364	0.3895	0.3797	0.372692	0	0	0	0	0	1	2	18	211
883	chr1	96342050	96342050	1	-	HIV2GFP 100nM GS-9822	100052414	chr1	96342050	insertion	FALSE	0.350476668339187	0.350476668339187	231188	NA	FALSE	0	0	2	0.47	0.365	0.3895	0.3797	0.372692	0	0	0	0	0	1	2	18	211
884	chr1	96342050	96342050	1	-	HIV2GFP 100nM GS-9822	100073774	chr1	96342050	insertion	FALSE	0.350476668339187	0.350476668339187	231188	NA	FALSE	0	0	2	0.47	0.365	0.3895	0.3797	0.372692	0	0	0	0	0	1	2	18	211
885	chr1	96696058	96696058	1	-	HIV2GFP 100nM GS-9822	100074096	chr1	96696058	match	FALSE	0.241133996586844	NA	347479	NA	FALSE	0	0	11	0.33	0.287	0.3536	0.37987	0.371618	0	0	0	0	0.000001	0	1	23	231
886	chr1	96881811	96881811	1	-	HIV2GFP 0nM GS-9822	100072378	chr1	96881811	match	FALSE	0.224292691069101	NA	347479	NA	FALSE	0	0	12	0.38	0.409	0.3514	0.37749	0.373092	0	0	0	0	0.000001	0	2	20	283
887	chr1	97045879	97045879	1	+	HIV2GFP 100nM GS-9822	100052373	chr1	97045879	insertion	FALSE	0.0791455655109726	0.920854434489027	92412	92412	TRUE	9	9	12	0.29	0.331	0.3324	0.3635	0.370808	0	0	0	0	0.000001	0	3	21	299
888	chr1	97045879	97045879	1	+	HIV2GFP 100nM GS-9822	100073726	chr1	97045879	insertion	FALSE	0.0791455655109726	0.920854434489027	92412	92412	TRUE	9	9	12	0.29	0.331	0.3324	0.3635	0.370808	0	0	0	0	0.000001	0	3	21	299
889	chr1	97045880	97045880	1	+	HIV2GFP 100nM GS-9822	100052374	chr1	97045880	insertion	FALSE	0.0791347444054885	0.920865255594511	92412	92412	TRUE	9	9	12	0.29	0.331	0.3324	0.36351	0.370809	0	0	0	0	0.000001	0	3	21	299
890	chr1	97045880	97045880	1	+	HIV2GFP 100nM GS-9822	100073727	chr1	97045880	insertion	FALSE	0.0791347444054885	0.920865255594511	92412	92412	TRUE	9	9	12	0.29	0.331	0.3324	0.36351	0.370809	0	0	0	0	0.000001	0	3	21	299
891	chr1	97045882	97045882	1	+	HIV2GFP 100nM GS-9822	100052375	chr1	97045882	insertion	FALSE	0.0791131021945202	0.92088689780548	92412	92412	TRUE	9	9	12	0.29	0.332	0.3323	0.36351	0.370808	0	0	0	0	0.000001	0	3	21	299
892	chr1	97045882	97045882	1	+	HIV2GFP 100nM GS-9822	100073728	chr1	97045882	insertion	FALSE	0.0791131021945202	0.92088689780548	92412	92412	TRUE	9	9	12	0.29	0.332	0.3323	0.36351	0.370808	0	0	0	0	0.000001	0	3	21	299
893	chr1	97045883	97045883	1	+	HIV2GFP 100nM GS-9822	100052376	chr1	97045883	insertion	FALSE	0.0791022810890361	0.920897718910964	92412	92412	TRUE	9	9	12	0.3	0.332	0.3322	0.36351	0.370809	0	0	0	0	0.000001	0	3	21	299
894	chr1	97045883	97045883	1	+	HIV2GFP 100nM GS-9822	100073729	chr1	97045883	insertion	FALSE	0.0791022810890361	0.920897718910964	92412	92412	TRUE	9	9	12	0.3	0.332	0.3322	0.36351	0.370809	0	0	0	0	0.000001	0	3	21	299
895	chr1	97191394	97191394	1	+	HIV2GFP 100nM GS-9822	100052464	chr1	97191394	match	FALSE	0.490122202799956	0.490122202799956	254004	NA	FALSE	0	0	11	0.36	0.351	0.3735	0.38039	0.369312	0	0	0	0	0.000001	0	4	40	300
896	chr1	97697276	97697276	1	+	HIV2GFP 200nM GS-9822	100053068	chr1	97697276	insertion	FALSE	0.452262623459755	0.547737376540245	843291	843291	TRUE	1	1	5	0.22	0.325	0.3542	0.35171	0.35447	0	0	0	0	0.000001	0	4	27	325
897	chr1	97697276	97697276	1	+	HIV2GFP 200nM GS-9822	100074549	chr1	97697276	insertion	FALSE	0.452262623459755	0.547737376540245	843291	843291	TRUE	1	1	5	0.22	0.325	0.3542	0.35171	0.35447	0	0	0	0	0.000001	0	4	27	325
898	chr1	97761560	97761560	1	+	HIV2GFP 100nM GS-9822	100052725	chr1	97761560	match	FALSE	0.471507463022847	0.471507463022847	843291	843291	TRUE	1	1	6	0.29	0.337	0.3635	0.34722	0.35198	0	0	0	0	0.000001	0	2	25	305
899	chr1	97762242	97762242	1	-	HIV2GFP 0nM GS-9822	100051613	chr1	97762242	match	FALSE	0.470698726774032	0.470698726774032	843291	843291	TRUE	1	1	6	0.44	0.359	0.3651	0.34666	0.351805	0	0	0	0	0.000001	1	2	26	305
900	chr1	97867353	97867353	1	+	HIV2GFP 200nM GS-9822	100075156	chr1	97867353	match	FALSE	0.346054920543442	0.346054920543442	843291	843291	TRUE	1	1	8	0.44	0.375	0.3541	0.34695	0.351198	0	0	0	0	0.000003	0	5	30	313
901	chr1	97937513	97937513	1	-	HIV2GFP 200nM GS-9822	100053100	chr1	97937513	insertion	FALSE	0.26285706831924	0.26285706831924	843291	843291	TRUE	1	2	8	0.33	0.332	0.3125	0.33175	0.350462	0	0	0	0	0.000003	0	1	24	307
902	chr1	97937513	97937513	1	-	HIV2GFP 200nM GS-9822	100074581	chr1	97937513	insertion	FALSE	0.26285706831924	0.26285706831924	843291	843291	TRUE	1	2	8	0.33	0.332	0.3125	0.33175	0.350462	0	0	0	0	0.000003	0	1	24	307
903	chr1	98127463	98127463	1	+	HIV2GFP 100nM GS-9822	100052377	chr1	98127463	insertion	FALSE	0.157673545220614	0.157673545220614	201302	201302	TRUE	2	3	8	0.27	0.352	0.348	0.35163	0.351839	0	0	0	0.00001	0.000003	0	1	35	320
904	chr1	98127463	98127463	1	+	HIV2GFP 100nM GS-9822	100073730	chr1	98127463	insertion	FALSE	0.157673545220614	0.157673545220614	201302	201302	TRUE	2	3	8	0.27	0.352	0.348	0.35163	0.351839	0	0	0	0.00001	0.000003	0	1	35	320
905	chr1	98193843	98193843	1	+	HIV2GFP 50nM GS-9822	100072863	chr1	98193843	insertion	FALSE	0.301757495838648	0.698242504161352	46259	NA	FALSE	0	4	8	0.42	0.388	0.3149	0.35156	0.351719	0	0	0	0.00001	0.000003	0	0	36	327
906	chr1	98193843	98193843	1	+	HIV2GFP 50nM GS-9822	100051648	chr1	98193843	insertion	FALSE	0.301757495838648	0.698242504161352	46259	NA	FALSE	0	4	8	0.42	0.388	0.3149	0.35156	0.351719	0	0	0	0.00001	0.000003	0	0	36	327
907	chr1	98193843	98193843	1	+	HIV2GFP 100nM GS-9822	100052378	chr1	98193843	insertion	FALSE	0.301757495838648	0.698242504161352	46259	NA	FALSE	0	4	8	0.42	0.388	0.3149	0.35156	0.351719	0	0	0	0.00001	0.000003	0	0	36	327
908	chr1	98193843	98193843	1	+	HIV2GFP 100nM GS-9822	100073731	chr1	98193843	insertion	FALSE	0.301757495838648	0.698242504161352	46259	NA	FALSE	0	4	8	0.42	0.388	0.3149	0.35156	0.351719	0	0	0	0.00001	0.000003	0	0	36	327
909	chr1	98193844	98193844	1	+	HIV2GFP 100nM GS-9822	100052379	chr1	98193844	insertion	FALSE	0.301779113253637	0.698220886746363	46259	NA	FALSE	0	4	8	0.43	0.387	0.3149	0.35156	0.351718	0	0	0	0.00001	0.000003	0	0	36	327
910	chr1	98193844	98193844	1	+	HIV2GFP 100nM GS-9822	100073732	chr1	98193844	insertion	FALSE	0.301779113253637	0.698220886746363	46259	NA	FALSE	0	4	8	0.43	0.387	0.3149	0.35156	0.351718	0	0	0	0.00001	0.000003	0	0	36	327
911	chr1	98306662	98306662	1	-	HIV2GFP 100nM GS-9822	100074359	chr1	98306662	match	FALSE	0.116913120974804	NA	161017	NA	FALSE	0	3	8	0.32	0.353	0.3437	0.36139	0.352785	0	0	0	0.00002	0.000003	2	3	46	323
912	chr1	98307743	98307743	1	-	HIV2GFP 0nM GS-9822	100072234	chr1	98307743	match	FALSE	0.123626697802095	NA	161017	NA	FALSE	0	3	8	0.43	0.378	0.3382	0.36128	0.352752	0	0	0	0.00002	0.000003	0	2	46	323
913	chr1	98324655	98324655	1	-	HIV2GFP 50nM GS-9822	100051965	chr1	98324655	match	FALSE	0.228659085686605	NA	161017	NA	FALSE	0	3	8	0.26	0.377	0.3392	0.36682	0.352454	0	0	0	0.00002	0.000003	2	5	44	318
914	chr1	98368617	98368617	1	+	HIV2GFP 100nM GS-9822	100074112	chr1	98368617	match	FALSE	0.498313842637734	NA	161017	NA	FALSE	0	0	8	0.26	0.342	0.3568	0.35915	0.353011	0	0	0	0	0.000003	1	5	31	309
915	chr1	98381690	98381690	1	+	HIV2GFP 100nM GS-9822	100052740	chr1	98381690	match	FALSE	0.417123657750424	NA	161017	NA	FALSE	0	0	8	0.4	0.34	0.3467	0.3605	0.352931	0	0	0	0	0.000003	1	3	27	303
916	chr1	98382939	98382939	1	+	HIV2GFP 100nM GS-9822	100052706	chr1	98382939	match	FALSE	0.409366712831564	NA	161017	NA	FALSE	0	0	8	0.36	0.363	0.3405	0.36009	0.352922	0	0	0	0	0.000003	1	3	27	303
917	chr1	98541291	98541291	1	+	HIV2GFP 0nM GS-9822	100072166	chr1	98541291	match	FALSE	0.078365401915376	0.078365401915376	389062	NA	FALSE	0	1	11	0.29	0.287	0.3566	0.35919	0.358275	0	0	0	0	0.000004	0	2	43	298
918	chr1	98899107	98899107	1	+	HIV2GFP 100nM GS-9822	100073808	chr1	98899107	match	FALSE	0.0019457053117498	0.99805429468825	389062	NA	FALSE	4	4	8	0.33	0.403	0.4292	0.37529	0.366513	1	1	0.0001	0.00001	0.000002	1	4	24	247
919	chr1	99024801	99024801	1	+	HIV2GFP 100nM GS-9822	100074477	chr1	99024801	match	FALSE	0.201604698483167	0.201604698483167	129744	NA	FALSE	0	4	9	0.44	0.391	0.4002	0.36878	0.367379	0	0	0	0	0.000003	0	2	16	246
920	chr1	99162702	99162702	1	-	HIV2GFP 50nM GS-9822	100051673	chr1	99162702	insertion	FALSE	0.299379673172392	0.700620326827608	114617	114617	TRUE	2	2	9	0.42	0.383	0.363	0.37346	0.367115	0	0	0	0	0.000003	1	7	33	203
921	chr1	99162702	99162702	1	-	HIV2GFP 50nM GS-9822	100072896	chr1	99162702	insertion	FALSE	0.299379673172392	0.700620326827608	114617	114617	TRUE	2	2	9	0.42	0.383	0.363	0.37346	0.367115	0	0	0	0	0.000003	1	7	33	203
922	chr1	99305945	99305945	1	+	HIV2GFP 100nM GS-9822	100074247	chr1	99305945	match	FALSE	0.4393921578121	0.4393921578121	144577	144577	TRUE	1	1	10	0.55	0.359	0.3733	0.37306	0.369785	0	0	0	0	0.000003	0	1	10	227
923	chr1	99344263	99344263	1	+	HIV2GFP 0nM GS-9822	100072084	chr1	99344263	match	FALSE	0.29557260145113	0.70442739854887	144577	144577	TRUE	1	1	10	0.53	0.523	0.3868	0.37212	0.371013	0	0	0	0	0.000003	1	4	14	248
924	chr1	99369696	99369696	1	+	HIV2GFP 200nM GS-9822	100075140	chr1	99369696	match	FALSE	0.119659420239734	0.880340579760266	144577	144577	TRUE	1	1	10	0.26	0.326	0.3655	0.3726	0.371715	0	0	0	0	0.000003	1	2	22	259
925	chr1	99451621	99451621	1	-	HIV2GFP 50nM GS-9822	100073345	chr1	99451621	match	FALSE	0.440180528244354	0.559819471755646	115439	NA	FALSE	0	0	13	0.32	0.404	0.3621	0.36319	0.371889	0	0	0	0	0.000002	0	3	23	284
926	chr1	99647086	99647086	1	-	HIV2GFP 0nM GS-9822	100072191	chr1	99647086	match	FALSE	0.389819267119881	0.389819267119881	162837	NA	FALSE	0	0	14	0.29	0.371	0.3724	0.3707	0.375995	0	0	0	0	0.000003	0	2	27	317
927	chr1	99648823	99648823	1	-	HIV2GFP 100nM GS-9822	100074344	chr1	99648823	match	FALSE	0.379152158293263	0.379152158293263	162837	NA	FALSE	0	0	14	0.52	0.377	0.3589	0.36984	0.376078	0	0	0	0	0.000003	0	1	26	317
928	chr1	99662778	99662778	1	+	HIV2GFP 50nM GS-9822	100073343	chr1	99662778	match	FALSE	0.293452962164619	0.293452962164619	162837	NA	FALSE	0	1	14	0.38	0.402	0.3608	0.37479	0.375797	0	0	0	0	0.000003	0	0	24	311
929	chr1	99953025	99953025	1	+	HIV2GFP 100nM GS-9822	100052790	chr1	99953025	match	FALSE	0.174129512016085	0.825870487983915	62666	62666	TRUE	2	3	24	0.44	0.425	0.3927	0.38003	0.378088	0	0	0	0	0.000006	0	2	49	335
930	chr1	100070948	100070948	1	-	HIV2GFP 200nM GS-9822	100053541	chr1	100070948	match	FALSE	0.209686473574201	NA	83725	NA	FALSE	0	5	27	0.27	0.378	0.4057	0.39779	0.381759	0	0	0	0.00001	0.000006	0	2	29	355
931	chr1	100444963	100444963	1	-	HIV2GFP 200nM GS-9822	100053101	chr1	100444963	insertion	FALSE	0.316310636404094	0.683689363595906	62916	62916	TRUE	1	5	33	0.43	0.405	0.3859	0.38696	0.386319	0	0	0	0.00001	0.000008	0	0	29	375
932	chr1	100444963	100444963	1	-	HIV2GFP 200nM GS-9822	100074582	chr1	100444963	insertion	FALSE	0.316310636404094	0.683689363595906	62916	62916	TRUE	1	5	33	0.43	0.405	0.3859	0.38696	0.386319	0	0	0	0.00001	0.000008	0	0	29	375
933	chr1	100454529	100454529	1	+	HIV2GFP 50nM GS-9822	100072864	chr1	100454529	insertion	FALSE	0.468354631572255	0.531645368427745	62916	62916	TRUE	1	9	33	0.26	0.327	0.392	0.38789	0.386449	0	1	0.0001	0.00002	0.000008	0	4	31	382
934	chr1	100454529	100454529	1	+	HIV2GFP 50nM GS-9822	100051649	chr1	100454529	insertion	FALSE	0.468354631572255	0.531645368427745	62916	62916	TRUE	1	9	33	0.26	0.327	0.392	0.38789	0.386449	0	1	0.0001	0.00002	0.000008	0	4	31	382
935	chr1	100454531	100454531	1	+	HIV2GFP 50nM GS-9822	100072865	chr1	100454531	insertion	FALSE	0.468386419988556	0.531613580011444	62916	62916	TRUE	1	9	33	0.27	0.327	0.392	0.3879	0.386449	0	1	0.0001	0.00002	0.000008	0	4	31	382
936	chr1	100454531	100454531	1	+	HIV2GFP 50nM GS-9822	100051650	chr1	100454531	insertion	FALSE	0.468386419988556	0.531613580011444	62916	62916	TRUE	1	9	33	0.27	0.327	0.392	0.3879	0.386449	0	1	0.0001	0.00002	0.000008	0	4	31	382
937	chr1	100454532	100454532	1	+	HIV2GFP 50nM GS-9822	100072866	chr1	100454532	insertion	FALSE	0.468402314196707	0.531597685803293	62916	62916	TRUE	1	9	33	0.26	0.327	0.3921	0.38791	0.386449	0	1	0.0001	0.00002	0.000008	0	4	31	382
938	chr1	100454532	100454532	1	+	HIV2GFP 50nM GS-9822	100051651	chr1	100454532	insertion	FALSE	0.468402314196707	0.531597685803293	62916	62916	TRUE	1	9	33	0.26	0.327	0.3921	0.38791	0.386449	0	1	0.0001	0.00002	0.000008	0	4	31	382
939	chr1	100454533	100454533	1	+	HIV2GFP 50nM GS-9822	100072867	chr1	100454533	insertion	FALSE	0.468418208404857	0.531581791595143	62916	62916	TRUE	1	9	33	0.26	0.327	0.392	0.38791	0.386449	0	1	0.0001	0.00002	0.000008	0	4	31	382
940	chr1	100454533	100454533	1	+	HIV2GFP 50nM GS-9822	100051652	chr1	100454533	insertion	FALSE	0.468418208404857	0.531581791595143	62916	62916	TRUE	1	9	33	0.26	0.327	0.392	0.38791	0.386449	0	1	0.0001	0.00002	0.000008	0	4	31	382
941	chr1	100771334	100771334	1	+	HIV2GFP 200nM GS-9822	100074821	chr1	100771334	match	FALSE	0.277028161917026	0.722971838082974	17861	NA	FALSE	1	7	41	0.37	0.466	0.4144	0.38472	0.381698	0	0	0	0.00001	0.000009	1	9	38	412
942	chr1	100816281	100816281	1	+	HIV2GFP 100nM GS-9822	100052429	chr1	100816281	match	FALSE	0.424754198616926	0.424754198616926	85028	NA	FALSE	0	2	38	0.29	0.344	0.3645	0.39329	0.380456	0	0	0	0.00001	0.000008	1	6	46	412
943	chr1	100890497	100890497	1	-	HIV2GFP 200nM GS-9822	100053360	chr1	100890497	match	FALSE	0.0736421835203414	NA	72635	NA	FALSE	0	1	33	0.32	0.387	0.4065	0.39147	0.380723	0	0	0	0	0.000007	1	5	45	440
944	chr1	101017955	101017955	1	-	HIV2GFP 100nM GS-9822	100052628	chr1	101017955	match	FALSE	0.305761816899929	0.305761816899929	133326	NA	FALSE	0	3	29	0.47	0.404	0.3817	0.36976	0.381719	0	0	0	0	0.000007	0	2	41	472
945	chr1	101081855	101081855	1	-	HIV2GFP 100nM GS-9822	100073833	chr1	101081855	match	FALSE	0.21496182290026	0.21496182290026	133326	NA	FALSE	0	6	27	0.34	0.392	0.3908	0.37825	0.382833	0	0	0	0	0.000007	0	1	37	495
946	chr1	101116296	101116296	1	+	HIV2GFP 100nM GS-9822	100052866	chr1	101116296	match	FALSE	0.256636379832532	0.743363620167468	22452	22452	TRUE	6	8	27	0.3	0.374	0.3707	0.37159	0.382817	0	0	0	0.00002	0.000006	0	2	35	492
947	chr1	101793135	101793135	1	+	HIV2GFP 0nM GS-9822	100072052	chr1	101793135	match	FALSE	0.417824035969768	0.417824035969768	425246	NA	FALSE	0	0	12	0.4	0.369	0.3214	0.36605	0.371448	0	0	0	0	0.000002	0	0	13	326
948	chr1	102044978	102044978	1	+	HIV2GFP 50nM GS-9822	100052184	chr1	102044978	match	FALSE	0.0219245073663879	0.978075492633612	194668	194668	TRUE	6	6	8	0.37	0.332	0.3288	0.35096	0.36136	0	0	0	0	0	0	0	13	199
949	chr1	102055245	102055245	1	+	HIV2GFP 100nM GS-9822	100073694	chr1	102055245	match	FALSE	0.0746655844822981	0.925334415517702	194668	194668	TRUE	6	6	8	0.3	0.345	0.3505	0.35431	0.360545	0	0	0	0	0	0	2	12	184
950	chr1	102067122	102067122	1	-	HIV2GFP 200nM GS-9822	100053613	chr1	102067122	match	FALSE	0.135677152896213	0.864322847103787	194668	194668	TRUE	6	7	8	0.39	0.386	0.3693	0.35422	0.359621	0	0	0	0	0	0	1	12	181
951	chr1	102138982	102138982	1	-	HIV2GFP 50nM GS-9822	100051791	chr1	102138982	match	FALSE	0.495181539852467	0.495181539852467	194668	194668	TRUE	4	5	7	0.31	0.337	0.3439	0.34952	0.355294	0	0	0	0	0	0	2	8	145
952	chr1	102480066	102480066	1	-	HIV2GFP 0nM GS-9822	100072119	chr1	102480066	match	FALSE	0.278297423205707	0.721702576794293	879232	NA	FALSE	0	0	7	0.4	0.343	0.3396	0.34078	0.348489	0	0	0	0	0	1	1	7	90
953	chr1	102485409	102485409	1	+	HIV2GFP 200nM GS-9822	100053337	chr1	102485409	match	FALSE	0.284374317586257	0.715625682413743	879232	NA	FALSE	0	0	7	0.25	0.359	0.3512	0.342	0.348578	0	0	0	0	0	0	0	6	90
954	chr1	102567952	102567952	1	-	HIV2GFP 50nM GS-9822	100052070	chr1	102567952	match	FALSE	0.378255113553647	0.621744886446353	879232	NA	FALSE	0	0	7	0.23	0.277	0.3145	0.34147	0.348973	0	0	0	0	0	0	0	2	90
955	chr1	102696167	102696167	1	-	HIV2GFP 200nM GS-9822	100053564	chr1	102696167	match	FALSE	0.475918756369195	0.475918756369195	879232	NA	FALSE	0	0	9	0.17	0.324	0.3336	0.34762	0.349249	0	0	0	0	0	0	1	6	110
956	chr1	102757499	102757499	1	+	HIV2GFP 50nM GS-9822	100073428	chr1	102757499	match	FALSE	0.406162423569661	0.406162423569661	879232	NA	FALSE	0	0	5	0.33	0.343	0.3348	0.3504	0.347282	0	0	0	0	0	0	0	7	111
957	chr1	102979337	102979337	1	-	HIV2GFP 100nM GS-9822	100052797	chr1	102979337	match	FALSE	0.153853590406173	0.153853590406173	879232	NA	FALSE	0	0	5	0.46	0.386	0.3614	0.34576	0.34477	0	0	0	0	0	0	3	17	138
958	chr1	103191105	103191105	1	-	HIV2GFP 100nM GS-9822	100052350	chr1	103191105	match	FALSE	0.329622926093514	0.670377073906486	232050	232050	TRUE	5	5	5	0.34	0.318	0.3367	0.3323	0.346274736842105	0	0	0	0	0	0	1	11	161
959	chr1	103415818	103415818	1	+	HIV2GFP 100nM GS-9822	100052655	chr1	103415818	match	FALSE	0.17932493828185	0.82067506171815	385624	NA	FALSE	0	0	11	0.36	0.326	0.3069	0.33917	0.347074444444444	0	0	0	0	0.000001	3	5	30	165
960	chr1	103420971	103420971	1	+	HIV2GFP 50nM GS-9822	100052163	chr1	103420971	match	FALSE	0.192687695786569	0.807312304213431	385624	NA	FALSE	0	0	11	0.15	0.17	0.3243	0.33709	0.34685	0	0	0	0	0.000001	0	2	30	165
961	chr1	103483252	103483252	1	-	HIV2GFP 100nM GS-9822	100052938	chr1	103483252	match	FALSE	0.354194759662262	0.645805240337738	385624	NA	FALSE	0	0	12	0.4	0.365	0.335	0.35045	0.347876666666667	0	0	0	0	0.000001	0	2	31	155
962	chr1	103595063	103595063	1	+	HIV2GFP 100nM GS-9822	100052569	chr1	103595063	match	FALSE	0.355857000601622	0.355857000601622	385624	NA	FALSE	0	0	27	0.47	0.307	0.3355	0.349440020999213	0.348473333333333	0	0	0	0	0.000001	0	0	1	133
963	chr1	104477721	104477721	1	+	HIV2GFP 200nM GS-9822	100053478	chr1	104477721	match	FALSE	0.0797083356256269	0.0797083356256269	708897	NA	FALSE	0	0	16	0.25	0.26	0.3883	0.35522	0.352406	0	0	0	0	0	0	4	16	73
964	chr1	104906927	104906927	1	+	HIV2GFP 100nM GS-9822	100052700	chr1	104906927	match	FALSE	0.314835582602268	0.685164417397732	708897	NA	FALSE	0	0	2	0.32	0.343	0.3749	0.35601	0.350693	0	0	0	0	0	0	2	7	100
965	chr1	104911617	104911617	1	+	HIV2GFP 100nM GS-9822	100052842	chr1	104911617	match	FALSE	0.308219670840757	0.691780329159243	708897	NA	FALSE	0	0	2	0.38	0.273	0.3355	0.35886	0.350707	0	0	0	0	0	0	1	7	99
966	chr1	104967571	104967571	1	-	HIV2GFP 200nM GS-9822	100053432	chr1	104967571	match	FALSE	0.229288599048945	0.770711400951055	708897	NA	FALSE	0	0	1	0.24	0.251	0.3256	0.35978	0.351007	0	0	0	0	0	0	2	11	111
967	chr1	105209816	105209816	1	+	HIV2GFP 100nM GS-9822	100074530	chr1	105209816	match	FALSE	0.229897689283479	0.229897689283479	346689	346689	TRUE	1	1	1	0.34	0.365	0.306	0.34203	0.346522	0	0	0	0	0	0	1	6	98
968	chr1	105346960	105346960	1	-	HIV2GFP 200nM GS-9822	100074751	chr1	105346960	match	FALSE	0.374520103031824	0.625479896968176	346689	346689	TRUE	1	1	1	0.24	0.314	0.351	0.32905	0.34449	0	0	0	0	0	0	1	7	99
969	chr1	105390466	105390466	1	-	HIV2GFP 100nM GS-9822	100052863	chr1	105390466	match	FALSE	0.249030110560185	0.750969889439815	346689	346689	TRUE	1	1	1	0.31	0.314	0.3191	0.33417	0.345108	0	0	0	0	0	0	0	10	99
970	chr1	105391824	105391824	1	+	HIV2GFP 50nM GS-9822	100051828	chr1	105391824	match	FALSE	0.245113055216635	0.754886944783365	346689	346689	TRUE	1	1	1	0.38	0.406	0.3105	0.33517	0.345092	0	0	0	0	0	0	0	11	100
971	chr1	105573701	105573701	1	-	HIV2GFP 200nM GS-9822	100053598	chr1	105573701	match	FALSE	0.212016121268346	0.212016121268346	457036	NA	FALSE	0	0	3	0.21	0.284	0.3379	0.34055	0.34255	0	0	0	0	0	0	1	5	100
972	chr1	105634803	105634803	1	+	HIV2GFP 100nM GS-9822	100073856	chr1	105634803	match	FALSE	0.345707996744239	0.345707996744239	457036	NA	FALSE	0	0	3	0.26	0.38	0.3308	0.33556	0.341315	0	0	0	0	0	0	1	3	90
973	chr1	105718227	105718227	1	+	HIV2GFP 100nM GS-9822	100074041	chr1	105718227	match	FALSE	0.471759336244847	0.471759336244847	457036	NA	FALSE	0	0	3	0.24	0.215	0.3183	0.33948	0.342128	0	0	0	0	0	1	1	6	99
974	chr1	105799222	105799222	1	-	HIV2GFP 400nM GS-9822	100075337	chr1	105799222	match	FALSE	0.294541349040338	0.294541349040338	457036	NA	FALSE	0	0	4	0.28	0.302	0.3189	0.34372	0.342797	0	0	0	0	0	0	0	10	92
975	chr1	105998673	105998673	1	-	HIV2GFP 0nM GS-9822	100072017	chr1	105998673	match	FALSE	0.115304125848753	0.884695874151247	308688	NA	FALSE	0	2	3	0.35	0.311	0.3356	0.34024	0.343545	0	0	0	0	0.000001	0	1	11	73
976	chr1	106594146	106594146	1	+	HIV2GFP 200nM GS-9822	100053413	chr1	106594146	match	FALSE	0.280699000613936	NA	789985	NA	FALSE	0	0	1	0.48	0.379	0.3498	0.34346	0.353236	0	0	0	0	0.000001	1	3	26	169
977	chr1	106798750	106798750	1	-	HIV2GFP 200nM GS-9822	100053387	chr1	106798750	match	FALSE	0.460303676652088	NA	789985	NA	FALSE	0	0	2	0.49	0.394	0.3591	0.35575	0.353854	0	0	0	0	0.000001	0	1	18	199
978	chr1	106825413	106825413	1	-	HIV2GFP 200nM GS-9822	100075102	chr1	106825413	match	FALSE	0.426552402893726	NA	789985	NA	FALSE	0	0	2	0.27	0.326	0.3678	0.35005	0.354178	0	0	0	0	0.000001	0	0	19	211
979	chr1	106980001	106980001	1	-	HIV2GFP 100nM GS-9822	100052381	chr1	106980001	match	FALSE	0.230867674702684	NA	789985	NA	FALSE	0	0	2	0.43	0.402	0.3715	0.37458	0.358654	0	0	0	0	0.000001	0	1	32	244
980	chr1	107110725	107110725	1	+	HIV2GFP 400nM GS-9822	100075304	chr1	107110725	match	FALSE	0.0653911150211713	NA	789985	NA	FALSE	0	0	13	0.34	0.322	0.3212	0.35261	0.361565	0	0	0	0	0.000002	0	4	34	278
981	chr1	107271743	107271743	1	-	HIV2GFP 100nM GS-9822	100073807	chr1	107271743	match	FALSE	0.409213658000732	0.409213658000732	218480	NA	FALSE	0	0	13	0.4	0.362	0.3629	0.36469	0.364266	0	0	0	0	0.000002	1	2	29	315
982	chr1	107736474	107736474	1	+	HIV2GFP 100nM GS-9822	100074233	chr1	107736474	match	FALSE	0.269490583225889	0.730509416774111	343589	343589	TRUE	11	11	14	0.36	0.452	0.4048	0.37465	0.375603	0	0	0	0	0.000003	0	5	39	402
983	chr1	107930465	107930465	1	-	HIV2GFP 50nM GS-9822	100051978	chr1	107930465	match	TRUE	0.03847520430435	0.96152479569565	394020	394020	TRUE	2	2	15	0.35	0.389	0.3798	0.3852	0.381694	0	0	0	0	0.000003	0	0	43	471
984	chr1	108134645	108134645	1	-	HIV2GFP 100nM GS-9822	100053028	chr1	108134645	match	FALSE	0.443327749860413	0.443327749860413	394020	394020	TRUE	1	1	18	0.48	0.477	0.405	0.37278	0.386944	0	0	0	0	0.000005	3	13	49	447
985	chr1	108186468	108186468	1	-	HIV2GFP 200nM GS-9822	100053102	chr1	108186468	insertion	FALSE	0.311803969341658	0.311803969341658	394020	394020	TRUE	1	1	18	0.5	0.353	0.3837	0.37641	0.387782	0	0	0	0	0.000005	1	7	62	434
986	chr1	108186468	108186468	1	-	HIV2GFP 200nM GS-9822	100074583	chr1	108186468	insertion	FALSE	0.311803969341658	0.311803969341658	394020	394020	TRUE	1	1	18	0.5	0.353	0.3837	0.37641	0.387782	0	0	0	0	0.000005	1	7	62	434
987	chr1	108280333	108280333	1	-	HIV2GFP 50nM GS-9822	100051974	chr1	108280333	match	TRUE	0.0735800213187148	0.0735800213187148	394020	394020	TRUE	1	3	18	0.23	0.362	0.3832	0.39003	0.389559	0	0	0	0.00001	0.000006	2	9	66	399
988	chr1	108325455	108325455	1	+	HIV2GFP 100nM GS-9822	100074518	chr1	108325455	match	TRUE	0.440808884468755	0.559191115531245	30165	30165	TRUE	1	2	20	0.33	0.301	0.3745	0.4047	0.390816	0	0	0	0.00001	0.000005	1	3	57	380
989	chr1	108417340	108417340	1	+	HIV2GFP 0nM GS-9822	100072529	chr1	108417340	match	FALSE	0.43638254383763	0.43638254383763	139435	NA	FALSE	0	0	10	0.3	0.388	0.3822	0.40407	0.38951	0	0	0	0	0.000006	1	7	54	391
990	chr1	108507771	108507771	1	-	HIV2GFP 100nM GS-9822	100074115	chr1	108507771	match	FALSE	0.446207447851465	0.553792552148535	66301	66301	TRUE	2	2	12	0.38	0.395	0.4316	0.40358	0.392937	0	0	0	0.00002	0.000007	0	1	41	400
991	chr1	108712133	108712133	1	-	HIV2GFP 100nM GS-9822	100074044	chr1	108712133	match	FALSE	0.399093113482056	NA	206200	NA	FALSE	0	0	32	0.17	0.307	0.4026	0.38785	0.399018	0	0	0	0	0.000009	0	0	6	397
992	chr1	108894004	108894004	1	+	HIV2GFP 100nM GS-9822	100052676	chr1	108894004	match	FALSE	0.114463285677558	0.885536714322442	89461	NA	FALSE	0	1	53	0.24	0.334	0.3474	0.39056	0.401233	0	0	0	0.00001	0.000011	0	4	64	331
993	chr1	109008029	109008029	1	+	HIV2GFP 0nM GS-9822	100051418	chr1	109008029	insertion	FALSE	0.0766007211772732	NA	30783	NA	FALSE	2	19	69	0.54	0.448	0.4587	0.41603	0.407224	0	1	0.0001	0.00002	0.000015	0	5	56	345
994	chr1	109438397	109438397	1	-	HIV2GFP 100nM GS-9822	100073810	chr1	109438397	match	FALSE	0.434613514827419	0.565386485172581	6171	6171	TRUE	4	16	100	0.56	0.485	0.4382	0.45383	0.434408	0	1	0.0001	0.00004	0.000022	1	10	54	506
995	chr1	109599457	109599457	1	+	HIV2GFP 100nM GS-9822	100073703	chr1	109599457	match	FALSE	0.220272383931637	0.220272383931637	26213	26213	TRUE	1	20	103	0.7	0.62	0.5853	0.50713	0.443239	0	1	0.0001	0.00005	0.000025	3	9	66	514
996	chr1	109759292	109759292	1	+	HIV2GFP 0nM GS-9822	100072325	chr1	109759292	match	TRUE	0.412339913160871	0.412339913160871	27407	27407	TRUE	4	6	102	0.4	0.365	0.4038	0.41349	0.458401	0	0	0	0.00002	0.000025	0	2	59	591
997	chr1	109768162	109768162	1	+	HIV2GFP 100nM GS-9822	100073808	chr1	109768162	match	TRUE	0.088699967161674	0.088699967161674	27407	27407	TRUE	4	7	102	0.44	0.39	0.4377	0.41886	0.459549	0	1	0.0001	0.00003	0.000025	0	8	55	596
998	chr1	109880038	109880038	1	+	HIV2GFP 200nM GS-9822	100053464	chr1	109880038	match	FALSE	0.131966560509554	NA	30144	NA	FALSE	1	12	89	0.6	0.547	0.5255	0.46187	0.461731	0	0	0	0.00003	0.000026	2	9	63	658
999	chr1	110062975	110062975	1	-	HIV2GFP 50nM GS-9822	100073126	chr1	110062975	match	TRUE	0.0358807380450744	0.0358807380450744	15663	NA	FALSE	1	11	78	0.52	0.432	0.4503	0.47484	0.470937	0	0	0	0.00002	0.000025	1	6	39	642
1000	chr1	110526215	110526215	1	+	HIV2GFP 0nM GS-9822	100072614	chr1	110526215	match	FALSE	0.389320801423377	0.610679198576623	51708	51708	TRUE	1	7	52	0.51	0.47	0.4593	0.5109	0.469802	0	0	0	0.00003	0.000017	0	1	55	597
1001	chr1	111061074	111061074	1	+	HIV2GFP 50nM GS-9822	100073111	chr1	111061074	match	FALSE	0.213947966452323	NA	196258	NA	FALSE	0	3	59	0.45	0.436	0.4313	0.41357	0.421844	0	0	0	0.00001	0.000011	0	3	30	423
1002	chr1	111107477	111107477	1	+	HIV2GFP 100nM GS-9822	100052380	chr1	111107477	insertion	FALSE	0.450386735827329	NA	196258	NA	FALSE	0	0	57	0.48	0.432	0.3915	0.40847	0.418508	0	0	0	0.00001	0.00001	0	1	22	425
1003	chr1	111107477	111107477	1	+	HIV2GFP 100nM GS-9822	100073733	chr1	111107477	insertion	FALSE	0.450386735827329	NA	196258	NA	FALSE	0	0	57	0.48	0.432	0.3915	0.40847	0.418508	0	0	0	0.00001	0.00001	0	1	22	425
1004	chr1	111122652	111122652	1	-	HIV2GFP 100nM GS-9822	100074021	chr1	111122652	match	FALSE	0.472291575375271	NA	196258	NA	FALSE	0	0	57	0.43	0.476	0.452	0.40021	0.417872	0	1	0.0001	0.00001	0.000011	0	4	19	428
1005	chr1	111417154	111417154	1	-	HIV2GFP 50nM GS-9822	100072872	chr1	111417154	match	FALSE	0.288203622124327	0.288203622124327	153225	NA	FALSE	0	21	72	0.42	0.364	0.3717	0.37783	0.403416	0	0	0	0	0.00001	0	0	22	403
1006	chr1	111430582	111430582	1	-	HIV2GFP 50nM GS-9822	100073022	chr1	111430582	match	FALSE	0.200567792462066	0.200567792462066	153225	NA	FALSE	0	21	72	0.26	0.411	0.3686	0.37357	0.402904	0	0	0	0	0.00001	0	3	27	408
1007	chr1	111441708	111441708	1	-	HIV2GFP 200nM GS-9822	100053508	chr1	111441708	match	FALSE	0.127955620819057	0.127955620819057	153225	NA	FALSE	0	27	72	0.55	0.487	0.4154	0.37871	0.402153	0	0	0	0.00001	0.00001	1	4	33	421
1008	chr1	111502837	111502837	1	+	HIV2GFP 0nM GS-9822	100071838	chr1	111502837	insertion	FALSE	0.411523550643911	0.411523550643911	44882	44882	TRUE	6	29	75	0.32	0.41	0.3591	0.39399	0.399579	0	0	0	0.00002	0.00001	0	3	62	436
1009	chr1	111502838	111502838	1	+	HIV2GFP 0nM GS-9822	100071839	chr1	111502838	insertion	FALSE	0.411545831290941	0.411545831290941	44882	44882	TRUE	6	29	75	0.33	0.411	0.3591	0.39399	0.399579	0	0	0	0.00002	0.00001	0	3	62	436
1010	chr1	111502839	111502839	1	+	HIV2GFP 0nM GS-9822	100071840	chr1	111502839	insertion	FALSE	0.411568111937971	0.411568111937971	44882	44882	TRUE	6	29	75	0.32	0.412	0.3591	0.39399	0.399579	0	0	0	0.00002	0.00001	0	3	62	436
1011	chr1	111502840	111502840	1	+	HIV2GFP 0nM GS-9822	100071841	chr1	111502840	insertion	FALSE	0.411590392585001	0.411590392585001	44882	44882	TRUE	6	29	75	0.32	0.413	0.359	0.394	0.399578	0	0	0	0.00002	0.00001	0	3	62	436
1012	chr1	111569813	111569813	1	+	HIV2GFP 100nM GS-9822	100053010	chr1	111569813	match	FALSE	0.0860726643598616	NA	23120	NA	FALSE	3	11	75	0.34	0.394	0.4492	0.43206	0.398901	0	0	0	0.00002	0.000009	3	18	81	443
1013	chr1	111876615	111876615	1	-	HIV2GFP 0nM GS-9822	100072326	chr1	111876615	match	TRUE	0.390956655425511	0.390956655425511	80656	80656	TRUE	2	7	79	0.54	0.485	0.396	0.4171	0.424485	0	0	0	0.00001	0.000011	0	2	56	475
1014	chr1	111962388	111962388	1	+	HIV2GFP 100nM GS-9822	100073968	chr1	111962388	match	FALSE	0.226211849192101	0.773788150807899	2785	2785	TRUE	5	7	79	0.45	0.446	0.4577	0.40258	0.428483	0	1	0.0001	0.00001	0.000011	2	12	78	473
1015	chr1	111986560	111986560	1	-	HIV2GFP 100nM GS-9822	100073734	chr1	111986560	match	TRUE	0.230649721902868	0.230649721902868	96549	96549	TRUE	4	7	58	0.3	0.47	0.3798	0.39932	0.429362	0	0	0	0.00001	0.00001	0	4	67	459
1016	chr1	111988619	111988619	1	-	HIV2GFP 50nM GS-9822	100073633	chr1	111988619	match	TRUE	0.251975680742421	0.251975680742421	96549	96549	TRUE	4	7	58	0.5	0.391	0.4107	0.3977	0.429507	0	0	0	0.00001	0.00001	0	6	63	457
1017	chr1	112341029	112341029	1	+	HIV2GFP 200nM GS-9822	100053493	chr1	112341029	match	FALSE	0.235612810016855	0.764387189983145	8306	8306	TRUE	1	3	28	0.29	0.418	0.4505	0.47493	0.43361	0	0	0	0.00002	0.000008	0	1	32	401
1018	chr1	112418312	112418312	1	+	HIV2GFP 50nM GS-9822	100051936	chr1	112418312	match	FALSE	0.189560411906224	0.189560411906224	397372	NA	FALSE	0	0	28	0.4	0.37	0.4143	0.42445	0.434451	0	0	0	0	0.000009	0	0	19	396
1019	chr1	112512391	112512391	1	-	HIV2GFP 100nM GS-9822	100052660	chr1	112512391	match	FALSE	0.426313378899369	0.426313378899369	397372	NA	FALSE	0	0	27	0.38	0.462	0.4233	0.41396	0.434211	0	0	0	0	0.000009	2	4	11	370
1020	chr1	112718504	112718504	1	-	HIV2GFP 200nM GS-9822	100053487	chr1	112718504	match	FALSE	0.0549963258609062	0.945003674139094	397372	NA	FALSE	0	1	27	0.38	0.413	0.4029	0.42594	0.439997	0	0	0	0.00001	0.000014	0	6	45	418
1021	chr1	112832094	112832094	1	-	HIV2GFP 0nM GS-9822	100071796	chr1	112832094	match	FALSE	0.391046248264777	0.391046248264777	54748	54748	TRUE	2	9	32	0.32	0.431	0.3973	0.43216	0.434654	0	0	0	0.00003	0.000015	0	0	62	440
1022	chr1	113117920	113117920	1	-	HIV2GFP 50nM GS-9822	100073252	chr1	113117920	match	FALSE	0.499203735984677	0.499203735984677	92934	NA	FALSE	0	3	33	0.83	0.709	0.4708	0.4667	0.435072	0	0	0	0.00001	0.000016	0	5	51	502
1023	chr1	113217077	113217077	1	-	HIV2GFP 100nM GS-9822	100074029	chr1	113217077	match	TRUE	0.290294848118194	NA	31406	NA	FALSE	0	4	33	0.45	0.422	0.453	0.45344	0.430186	0	0	0	0.00001	0.000016	2	11	68	489
1024	chr1	113386586	113386586	1	+	HIV2GFP 50nM GS-9822	100051703	chr1	113386586	match	FALSE	0.499234727106943	0.499234727106943	61416	61416	TRUE	1	3	30	0.4	0.483	0.4521	0.44703	0.42176	0	0	0	0.00001	0.000013	2	9	45	435
1025	chr1	113495463	113495463	1	-	HIV2GFP 200nM GS-9822	100053197	chr1	113495463	match	FALSE	0.295376699059221	0.295376699059221	64521	NA	FALSE	0	3	25	0.48	0.442	0.4475	0.42276	0.419562	0	0	0	0.00001	0.000012	0	5	42	403
1026	chr1	113659072	113659072	1	+	HIV2GFP 50nM GS-9822	100073555	chr1	113659072	match	FALSE	0.410217029105454	NA	184261	NA	FALSE	0	0	39	0.35	0.319	0.3917	0.3964	0.404867	0	0	0	0	0.000008	0	0	21	385
1027	chr1	113728831	113728831	1	-	HIV2GFP 100nM GS-9822	100052415	chr1	113728831	insertion	FALSE	0.0316290479265824	NA	184261	NA	FALSE	0	2	39	0.43	0.487	0.4074	0.38011	0.399699	0	0	0	0.00001	0.000007	0	2	24	362
1028	chr1	113728831	113728831	1	-	HIV2GFP 100nM GS-9822	100073775	chr1	113728831	insertion	FALSE	0.0316290479265824	NA	184261	NA	FALSE	0	2	39	0.43	0.487	0.4074	0.38011	0.399699	0	0	0	0.00001	0.000007	0	2	24	362
1029	chr1	113728832	113728832	1	-	HIV2GFP 100nM GS-9822	100052416	chr1	113728832	insertion	FALSE	0.031623620842175	NA	184261	NA	FALSE	0	2	39	0.42	0.487	0.4074	0.38011	0.399699	0	0	0	0.00001	0.000007	0	2	24	362
1030	chr1	113728832	113728832	1	-	HIV2GFP 100nM GS-9822	100073776	chr1	113728832	insertion	FALSE	0.031623620842175	NA	184261	NA	FALSE	0	2	39	0.42	0.487	0.4074	0.38011	0.399699	0	0	0	0.00001	0.000007	0	2	24	362
1031	chr1	113747159	113747159	1	-	HIV2GFP 200nM GS-9822	100074758	chr1	113747159	match	FALSE	0.0423142152067134	0.0423142152067134	295409	295409	TRUE	2	2	43	0.4	0.447	0.3693	0.37658	0.398702	0	0	0	0.00001	0.000007	1	5	27	361
1032	chr1	113784734	113784734	1	+	HIV2GFP 50nM GS-9822	100051899	chr1	113784734	match	FALSE	0.169510746118094	0.169510746118094	295409	295409	TRUE	2	2	53	0.41	0.354	0.3597	0.3689	0.400242	0	0	0	0.00001	0.000009	0	2	25	369
1033	chr1	113944169	113944169	1	+	HIV2GFP 0nM GS-9822	100072046	chr1	113944169	match	FALSE	0.290779901763318	0.709220098236682	295409	295409	TRUE	2	2	60	0.34	0.394	0.3696	0.37363	0.400238	0	0	0	0	0.000006	0	0	21	390
1034	chr1	113970003	113970003	1	+	HIV2GFP 50nM GS-9822	100072868	chr1	113970003	insertion	FALSE	0.203328266911299	0.796671733088701	295409	295409	TRUE	2	2	60	0.32	0.36	0.3675	0.37223	0.402502	0	0	0	0	0.000006	0	3	30	401
1035	chr1	113970003	113970003	1	+	HIV2GFP 50nM GS-9822	100051653	chr1	113970003	insertion	FALSE	0.203328266911299	0.796671733088701	295409	295409	TRUE	2	2	60	0.32	0.36	0.3675	0.37223	0.402502	0	0	0	0	0.000006	0	3	30	401
1036	chr1	114083384	114083384	1	+	HIV2GFP 100nM GS-9822	100052702	chr1	114083384	match	FALSE	0.376884702728863	0.376884702728863	53722	53722	TRUE	19	21	57	0.3	0.378	0.3837	0.38378	0.405107	0	0	0	0.00001	0.000007	0	1	27	391
1037	chr1	114123547	114123547	1	-	HIV2GFP 100nM GS-9822	100052412	chr1	114123547	match	FALSE	0.346944417020436	0.653055582979564	50645	50645	TRUE	2	26	57	0.37	0.363	0.382	0.38297	0.405352	0	0	0	0.00002	0.000007	1	9	43	377
1038	chr1	114242640	114242640	1	+	HIV2GFP 200nM GS-9822	100075015	chr1	114242640	match	FALSE	0.396990954402806	0.603009045597194	10834	10834	TRUE	6	22	59	0.38	0.365	0.419	0.41858	0.407592	0	0	0	0.00002	0.000006	1	6	71	401
1039	chr1	114393013	114393013	1	-	HIV2GFP 200nM GS-9822	100053352	chr1	114393013	match	FALSE	0.377654455935798	0.377654455935798	107037	NA	FALSE	0	7	59	0.55	0.471	0.4321	0.4487	0.411715	0	0	0	0	0.000007	0	1	64	422
1040	chr1	114710419	114710419	1	-	HIV2GFP 200nM GS-9822	100053334	chr1	114710419	match	TRUE	0.110989733093926	0.110989733093926	238923	NA	FALSE	0	2	56	0.32	0.415	0.422	0.40343	0.415476	0	0	0	0	0.000008	0	5	38	410
1041	chr1	114792011	114792011	1	+	HIV2GFP 200nM GS-9822	100053069	chr1	114792011	insertion	FALSE	0.465112743856093	0.534887256143907	118410	118410	TRUE	2	2	38	0.34	0.352	0.3884	0.37953	0.409397	0	0	0	0	0.000006	0	2	32	360
1042	chr1	114792011	114792011	1	+	HIV2GFP 200nM GS-9822	100074550	chr1	114792011	insertion	FALSE	0.465112743856093	0.534887256143907	118410	118410	TRUE	2	2	38	0.34	0.352	0.3884	0.37953	0.409397	0	0	0	0	0.000006	0	2	32	360
1043	chr1	114805491	114805491	1	-	HIV2GFP 50nM GS-9822	100051845	chr1	114805491	match	TRUE	0.421045519804071	0.421045519804071	118410	118410	TRUE	2	2	38	0.32	0.376	0.379	0.38803	0.409354	0	0	0	0.00001	0.000006	0	6	41	357
1044	chr1	114840888	114840888	1	+	HIV2GFP 0nM GS-9822	100051432	chr1	114840888	match	TRUE	0.122109619120007	0.122109619120007	118410	118410	TRUE	2	2	29	0.38	0.33	0.3884	0.40808	0.4065	0	0	0	0.00001	0.000006	1	5	51	340
1045	chr1	114870122	114870122	1	-	HIV2GFP 200nM GS-9822	100074744	chr1	114870122	match	TRUE	0.262186573917981	0.737813426082019	56353	NA	FALSE	0	3	29	0.33	0.408	0.4062	0.412	0.40512	0	0	0	0.00001	0.000006	0	4	45	326
1046	chr1	115117688	115117688	1	+	HIV2GFP 200nM GS-9822	100074764	chr1	115117688	match	FALSE	0.362524549187645	0.637475450812355	11202	11202	TRUE	4	10	27	0.35	0.305	0.3548	0.39184	0.395531	0	0	0	0.00001	0.000005	0	1	32	375
1047	chr1	115269439	115269439	1	+	HIV2GFP 400nM GS-9822	100053743	chr1	115269439	match	FALSE	0.498722483577331	0.501277516422669	140507	140507	TRUE	4	4	29	0.28	0.295	0.3298	0.35613	0.398386	0	0	0	0	0.000006	0	0	9	412
1048	chr1	115361633	115361633	1	+	HIV2GFP 200nM GS-9822	100053112	chr1	115361633	match	FALSE	0.35802182493615	0.64197817506385	34456	NA	FALSE	0	9	27	0.38	0.387	0.4012	0.37866	0.403153	0	0	0	0	0.000005	0	0	28	423
1049	chr1	115370740	115370740	1	-	HIV2GFP 100nM GS-9822	100074182	chr1	115370740	match	FALSE	0.0937137218481542	0.906286278151846	34456	NA	FALSE	1	9	27	0.38	0.379	0.3461	0.38686	0.402815	0	0	0	0	0.000005	0	0	37	425
1050	chr1	115390574	115390574	1	+	HIV2GFP 0nM GS-9822	100071889	chr1	115390574	match	FALSE	0.115384615384615	0.115384615384615	13702	NA	FALSE	3	5	27	0.35	0.325	0.3498	0.40775	0.402709	0	0	0	0.00001	0.000005	1	2	45	442
1051	chr1	115889273	115889273	1	-	HIV2GFP 0nM GS-9822	100051525	chr1	115889273	match	FALSE	0.353563565866001	0.646436434133999	273897	NA	FALSE	0	0	14	0.52	0.466	0.4454	0.41038	0.41755	0	0	0	0	0.000006	1	8	59	548
1052	chr1	116229409	116229409	1	+	HIV2GFP 200nM GS-9822	100053070	chr1	116229409	insertion	FALSE	0.435916113943948	NA	78249	NA	FALSE	0	4	13	0.48	0.395	0.4044	0.39913	0.415473	0	0	0	0.00001	0.000008	0	3	34	471
1053	chr1	116229409	116229409	1	+	HIV2GFP 200nM GS-9822	100074551	chr1	116229409	insertion	FALSE	0.435916113943948	NA	78249	NA	FALSE	0	4	13	0.48	0.395	0.4044	0.39913	0.415473	0	0	0	0.00001	0.000008	0	3	34	471
1054	chr1	116229411	116229411	1	+	HIV2GFP 200nM GS-9822	100053071	chr1	116229411	insertion	FALSE	0.435890554511879	NA	78249	NA	FALSE	0	4	13	0.47	0.394	0.4045	0.39915	0.415474	0	0	0	0.00001	0.000008	0	2	34	471
1055	chr1	116229411	116229411	1	+	HIV2GFP 200nM GS-9822	100074552	chr1	116229411	insertion	FALSE	0.435890554511879	NA	78249	NA	FALSE	0	4	13	0.47	0.394	0.4045	0.39915	0.415474	0	0	0	0.00001	0.000008	0	2	34	471
1056	chr1	116229413	116229413	1	+	HIV2GFP 200nM GS-9822	100053072	chr1	116229413	insertion	FALSE	0.435864995079809	NA	78249	NA	FALSE	0	4	13	0.47	0.392	0.4044	0.39915	0.415474	0	0	0	0.00001	0.000008	0	2	34	471
1057	chr1	116229413	116229413	1	+	HIV2GFP 200nM GS-9822	100074553	chr1	116229413	insertion	FALSE	0.435864995079809	NA	78249	NA	FALSE	0	4	13	0.47	0.392	0.4044	0.39915	0.415474	0	0	0	0.00001	0.000008	0	2	34	471
1058	chr1	116340559	116340559	1	-	HIV2GFP 200nM GS-9822	100075173	chr1	116340559	match	FALSE	0.212770734001839	0.212770734001839	93542	93542	TRUE	1	2	20	0.34	0.3	0.3654	0.39488	0.417054	0	0	0	0.00001	0.000009	0	3	45	485
1059	chr1	116562996	116562996	1	-	HIV2GFP 50nM GS-9822	100073446	chr1	116562996	match	FALSE	0.351305020083696	0.351305020083696	238004	NA	FALSE	0	0	24	0.56	0.494	0.4324	0.4287	0.421109	0	0	0	0	0.000011	1	2	31	510
1060	chr1	116625602	116625602	1	+	HIV2GFP 0nM GS-9822	100072819	chr1	116625602	match	FALSE	0.3856489806894	0.6143510193106	238004	NA	FALSE	0	0	25	0.46	0.351	0.3913	0.42304	0.422681	0	0	0	0	0.000012	0	2	44	535
1061	chr1	116733869	116733869	1	+	HIV2GFP 100nM GS-9822	100052381	chr1	116733869	insertion	FALSE	0.296893249240832	0.296893249240832	21405	21405	TRUE	4	9	23	0.53	0.429	0.4093	0.42601	0.426195	0	0	0	0.00002	0.00001	0	5	70	569
1062	chr1	116733869	116733869	1	+	HIV2GFP 100nM GS-9822	100073734	chr1	116733869	insertion	FALSE	0.296893249240832	0.296893249240832	21405	21405	TRUE	4	9	23	0.53	0.429	0.4093	0.42601	0.426195	0	0	0	0.00002	0.00001	0	5	70	569
1063	chr1	116806883	116806883	1	-	HIV2GFP 0nM GS-9822	100051494	chr1	116806883	match	FALSE	0.376264878067693	0.623735121932307	25793	25793	TRUE	2	7	23	0.41	0.435	0.4302	0.44294	0.42928	0	0	0	0.00001	0.000012	0	5	73	596
1064	chr1	116951945	116951945	1	-	HIV2GFP 0nM GS-9822	100072257	chr1	116951945	match	FALSE	0.357810256520155	0.642189743479845	93326	93326	TRUE	2	5	28	0.55	0.518	0.4523	0.45665	0.433714	0	0	0	0.00001	0.000012	0	4	68	625
1065	chr1	116959869	116959869	1	+	HIV2GFP 100nM GS-9822	100052382	chr1	116959869	insertion	FALSE	0.44271692775861	0.55728307224139	93326	93326	TRUE	2	5	30	0.52	0.435	0.4517	0.46115	0.433903	0	0	0	0.00001	0.000012	0	3	63	622
1066	chr1	116959869	116959869	1	+	HIV2GFP 100nM GS-9822	100073735	chr1	116959869	insertion	FALSE	0.44271692775861	0.55728307224139	93326	93326	TRUE	2	5	30	0.52	0.435	0.4517	0.46115	0.433903	0	0	0	0.00001	0.000012	0	3	63	622
1067	chr1	116959872	116959872	1	+	HIV2GFP 100nM GS-9822	100073736	chr1	116959872	insertion	FALSE	0.442749073141461	0.557250926858539	93326	93326	TRUE	2	5	30	0.51	0.435	0.4515	0.46117	0.433904	0	0	0	0.00001	0.000012	0	3	63	622
1068	chr1	117062659	117062659	1	-	HIV2GFP 0nM GS-9822	100072005	chr1	117062659	match	FALSE	0.249048634633881	0.249048634633881	47826	NA	FALSE	0	4	34	0.4	0.392	0.4417	0.44648	0.433801	0	0	0	0.00001	0.00001	0	3	74	631
1069	chr1	117459427	117459427	1	+	HIV2GFP 50nM GS-9822	100073581	chr1	117459427	match	TRUE	0.395042095416277	0.604957904583723	10690	10690	TRUE	2	9	25	0.38	0.407	0.4442	0.41901	0.420273	0	0	0	0.00001	0.000008	0	3	46	520
1070	chr1	117544778	117544778	1	-	HIV2GFP 50nM GS-9822	100073253	chr1	117544778	match	TRUE	0.153278712856592	0.153278712856592	67374	67374	TRUE	5	5	22	0.45	0.461	0.4322	0.42768	0.419689	0	0	0	0	0.000007	0	3	38	525
1071	chr1	117553900	117553900	1	-	HIV2GFP 100nM GS-9822	100073777	chr1	117553900	insertion	TRUE	0.0178852376287589	0.0178852376287589	67374	67374	TRUE	4	5	21	0.63	0.516	0.4853	0.42899	0.420057	0	0	0	0	0.000007	1	3	37	526
1072	chr1	117553901	117553901	1	-	HIV2GFP 100nM GS-9822	100052417	chr1	117553901	insertion	TRUE	0.0178703951079051	0.0178703951079051	67374	67374	TRUE	4	5	21	0.62	0.516	0.4854	0.429	0.420057	0	0	0	0	0.000007	1	3	37	526
1073	chr1	117553901	117553901	1	-	HIV2GFP 100nM GS-9822	100073778	chr1	117553901	insertion	TRUE	0.0178703951079051	0.0178703951079051	67374	67374	TRUE	4	5	21	0.62	0.516	0.4854	0.429	0.420057	0	0	0	0	0.000007	1	3	37	526
1074	chr1	117553902	117553902	1	-	HIV2GFP 100nM GS-9822	100052418	chr1	117553902	insertion	TRUE	0.0178555525870514	0.0178555525870514	67374	67374	TRUE	4	5	21	0.62	0.517	0.4854	0.42901	0.420057	0	0	0	0	0.000007	1	3	37	526
1075	chr1	117553902	117553902	1	-	HIV2GFP 100nM GS-9822	100073779	chr1	117553902	insertion	TRUE	0.0178555525870514	0.0178555525870514	67374	67374	TRUE	4	5	21	0.62	0.517	0.4854	0.42901	0.420057	0	0	0	0	0.000007	1	3	37	526
1076	chr1	117553903	117553903	1	-	HIV2GFP 100nM GS-9822	100052419	chr1	117553903	insertion	TRUE	0.0178407100661976	0.0178407100661976	67374	67374	TRUE	4	5	21	0.61	0.517	0.4855	0.42902	0.420056	0	0	0	0	0.000007	1	3	37	526
1077	chr1	117553903	117553903	1	-	HIV2GFP 100nM GS-9822	100073780	chr1	117553903	insertion	TRUE	0.0178407100661976	0.0178407100661976	67374	67374	TRUE	4	5	21	0.61	0.517	0.4855	0.42902	0.420056	0	0	0	0	0.000007	1	3	37	526
1078	chr1	117553904	117553904	1	-	HIV2GFP 100nM GS-9822	100052420	chr1	117553904	insertion	TRUE	0.0178258675453439	0.0178258675453439	67374	67374	TRUE	4	5	21	0.61	0.516	0.4854	0.42902	0.420055	0	0	0	0	0.000007	1	3	37	526
1079	chr1	117553904	117553904	1	-	HIV2GFP 100nM GS-9822	100073781	chr1	117553904	insertion	TRUE	0.0178258675453439	0.0178258675453439	67374	67374	TRUE	4	5	21	0.61	0.516	0.4854	0.42902	0.420055	0	0	0	0	0.000007	1	3	37	526
1080	chr1	117626414	117626414	1	+	HIV2GFP 0nM GS-9822	100072581	chr1	117626414	match	FALSE	0.156156440447311	NA	84505	NA	FALSE	0	1	19	0.3	0.335	0.39	0.41039	0.417185	0	0	0	0	0.000006	0	1	25	486
1081	chr1	117760030	117760030	1	-	HIV2GFP 200nM GS-9822	100053103	chr1	117760030	insertion	FALSE	0.300064427401469	0.300064427401469	161422	161422	TRUE	1	1	21	0.41	0.324	0.3289	0.3633	0.410494	0	0	0	0.00001	0.000005	0	2	23	438
1082	chr1	117760030	117760030	1	-	HIV2GFP 200nM GS-9822	100074584	chr1	117760030	insertion	FALSE	0.300064427401469	0.300064427401469	161422	161422	TRUE	1	1	21	0.41	0.324	0.3289	0.3633	0.410494	0	0	0	0.00001	0.000005	0	2	23	438
1083	chr1	117934568	117934568	1	-	HIV2GFP 200nM GS-9822	100075082	chr1	117934568	match	FALSE	0.0942893718456173	0.0942893718456173	67961	NA	FALSE	0	2	17	0.59	0.499	0.5023	0.45997	0.401219	0	0	0	0.00001	0.000004	2	6	62	369
1084	chr1	117968490	117968490	1	-	HIV2GFP 50nM GS-9822	100051674	chr1	117968490	insertion	FALSE	0.181004386357533	0.818995613642467	22342	22342	TRUE	1	2	13	0.49	0.453	0.4283	0.4677	0.399471	0	0	0	0.00001	0.000003	0	5	75	372
1085	chr1	117968490	117968490	1	-	HIV2GFP 50nM GS-9822	100072897	chr1	117968490	insertion	FALSE	0.181004386357533	0.818995613642467	22342	22342	TRUE	1	2	13	0.49	0.453	0.4283	0.4677	0.399471	0	0	0	0.00001	0.000003	0	5	75	372
1086	chr1	117968493	117968493	1	-	HIV2GFP 50nM GS-9822	100051675	chr1	117968493	insertion	FALSE	0.180870110106526	0.819129889893474	22342	22342	TRUE	1	2	13	0.49	0.452	0.4282	0.46769	0.39947	0	0	0	0.00001	0.000003	0	5	75	372
1087	chr1	117968493	117968493	1	-	HIV2GFP 50nM GS-9822	100072898	chr1	117968493	insertion	FALSE	0.180870110106526	0.819129889893474	22342	22342	TRUE	1	2	13	0.49	0.452	0.4282	0.46769	0.39947	0	0	0	0.00001	0.000003	0	5	75	372
1088	chr1	117968494	117968494	1	-	HIV2GFP 50nM GS-9822	100051676	chr1	117968494	insertion	FALSE	0.18082535135619	0.81917464864381	22342	22342	TRUE	1	2	13	0.48	0.451	0.4281	0.4677	0.39947	0	0	0	0.00001	0.000003	0	5	75	372
1089	chr1	117968494	117968494	1	-	HIV2GFP 50nM GS-9822	100072899	chr1	117968494	insertion	FALSE	0.18082535135619	0.81917464864381	22342	22342	TRUE	1	2	13	0.48	0.451	0.4281	0.4677	0.39947	0	0	0	0.00001	0.000003	0	5	75	372
1090	chr1	118085765	118085765	1	+	HIV2GFP 100nM GS-9822	100052391	chr1	118085765	match	FALSE	0.481639337289181	0.481639337289181	235095	NA	FALSE	0	0	8	0.4	0.363	0.3592	0.40569	0.394803	0	0	0	0	0.000004	0	1	29	357
1091	chr1	118524554	118524554	1	+	HIV2GFP 100nM GS-9822	100052434	chr1	118524554	match	FALSE	0.0208085099034692	0.0208085099034692	231636	231636	TRUE	1	1	4	0.39	0.304	0.3486	0.38177	0.380564	0	1	0.0001	0.00001	0.000002	0	2	36	246
1092	chr1	118878809	118878809	1	-	HIV2GFP 0nM GS-9822	100072797	chr1	118878809	match	FALSE	0.499246221794221	0.499246221794221	697818	NA	FALSE	0	0	7	0.27	0.349	0.3802	0.3748	0.382459	0	0	0	0	0.000009	0	0	14	255
1093	chr1	119023363	119023363	1	-	HIV2GFP 0nM GS-9822	100051592	chr1	119023363	match	FALSE	0.292094786892857	0.292094786892857	697818	NA	FALSE	0	0	12	0.38	0.391	0.3708	0.36582	0.385326	0	0	0	0	0.00001	0	0	9	250
1094	chr1	119037861	119037861	1	-	HIV2GFP 100nM GS-9822	100074522	chr1	119037861	match	FALSE	0.271318595966283	0.271318595966283	697818	NA	FALSE	0	0	11	0.37	0.343	0.3645	0.35797	0.385679	0	0	0	0	0.000009	0	1	8	249
1095	chr1	119207258	119207258	1	-	HIV2GFP 200nM GS-9822	100053228	chr1	119207258	match	FALSE	0.0285661877452287	0.0285661877452287	697818	NA	FALSE	0	2	12	0.38	0.418	0.4042	0.39993	0.389028	0	0	0	0	0.00001	2	2	23	280
1096	chr1	119336054	119336054	1	-	HIV2GFP 0nM GS-9822	100072425	chr1	119336054	match	FALSE	0.221360657250992	0.778639342749008	10833	NA	FALSE	2	6	18	0.48	0.477	0.5175	0.43861	0.396022	0	3	0.0003	0.00008	0.00001	1	11	70	295
1097	chr1	119387874	119387874	1	+	HIV2GFP 200nM GS-9822	100074549	chr1	119387874	match	FALSE	0.114318864942397	0.885681135057602	109457	109457	TRUE	3	5	20	0.32	0.358	0.3811	0.41136	0.39862	0	0	0	0.00003	0.00001	0	6	43	300
1098	chr1	119513733	119513733	1	-	HIV2GFP 100nM GS-9822	100052890	chr1	119513733	match	FALSE	0.215315169127735	0.215315169127735	135578	135578	TRUE	3	6	23	0.46	0.447	0.4491	0.40247	0.407199	0	0	0	0.00001	0.000012	0	0	29	347
1099	chr1	120037236	120037236	1	+	HIV2GFP 50nM GS-9822	100052091	chr1	120037236	match	FALSE	0.295961801247114	NA	63667	NA	FALSE	0	2	25	0.46	0.428	0.4038	0.43824	0.416367463939657	0	0	0	0.00002	0.000007	0	2	62	423
1100	chr1	120628117	120628117	1	+	HIV2GFP 0nM GS-9822	100072637	chr1	120628117	match	FALSE	0.0547450890434829	NA	226687	NA	FALSE	0	2	29	0.33	0.405	0.406	0.41976	0.40417	0	0	0	0.00001	0.000009	0	1	28	304
1101	chr1	120772576	120772576	1	+	HIV2GFP 200nM GS-9822	100053439	chr1	120772576	match	FALSE	0.468625136215038	0.468625136215038	66072	NA	FALSE	0	13	24	NA	NA	NA	0.42262	0.40350719932415	0	0	0	0.00001	0.000007	0	0	15	238
1102	chr1	120798369	120798369	1	+	HIV2GFP 50nM GS-9822	100072955	chr1	120798369	match	FALSE	0.0782479719094321	0.0782479719094321	66072	NA	FALSE	0	8	24	0.61	0.471	0.4044	0.42380714879468	0.404095162372288	0	0	0	0.00001	0.000007	0	0	18	228
1103	chr1	120843495	120843495	1	-	HIV2GFP 100nM GS-9822	100073958	chr1	120843495	match	FALSE	0.0182179885095424	NA	121144	NA	FALSE	1	8	24	0.31	0.343	0.4511	0.39802	0.404470699954134	0	1	0.0001	0.00001	0.000007	1	6	25	196
1104	chr1	120845285	120845285	1	-	HIV2GFP 0nM GS-9822	100072149	chr1	120845285	match	FALSE	0.0329937925113914	NA	121144	NA	FALSE	1	8	24	0.61	0.541	0.4232	0.39741	0.404397895029211	0	1	0.0001	0.00001	0.000007	1	4	25	196
1105	chr1	121032193	121032193	1	+	HIV2GFP 50nM GS-9822	100072870	chr1	121032193	match	FALSE	0.000823517215650667	0.000823517215650667	20623734	NA	FALSE	0	1	21	0.35	0.327	0.3696	0.38205	0.40582003746528	0	0	0	0	0.000006	0	3	19	119
1106	chr1	121186811	121186811	1	-	HIV2GFP 100nM GS-9822	100052421	chr1	121186811	insertion	FALSE	0.0083206077037262	0.0083206077037262	20623734	NA	FALSE	0	0	19	0.37	0.395672333848532	0.404118904216048	0.42367439727202	0.402381888583063	0	0	0	0	0.000005	0	0	0	81
1107	chr1	121186811	121186811	1	-	HIV2GFP 100nM GS-9822	100073782	chr1	121186811	insertion	FALSE	0.0083206077037262	0.0083206077037262	20623734	NA	FALSE	0	0	19	0.37	0.395672333848532	0.404118904216048	0.42367439727202	0.402381888583063	0	0	0	0	0.000005	0	0	0	81
1108	chr1	121424599	121424599	1	+	HIV2GFP 200nM GS-9822	100075118	chr1	121424599	match	FALSE	0.0198504305767326	0.0198504305767326	20623734	NA	FALSE	0	0	1	NA	NA	NA	NA	0.40353866267214	0	0	0	0	0.000001	0	0	0	38
1109	chr1	121432431	121432431	1	-	HIV2GFP 400nM GS-9822	100053659	chr1	121432431	match	FALSE	0.0202301872202192	0.0202301872202192	20623734	NA	FALSE	0	0	1	NA	NA	NA	NA	0.40383927834768	0	0	0	0	0.000001	0	0	0	36
1110	chr1	122237737	122237737	1	-	HIV2GFP 0nM GS-9822	100072537	chr1	122237737	match	FALSE	0.0592777234229262	0.0592777234229262	20623734	NA	FALSE	0	0	0	NA	NA	NA	NA	NA	0	0	0	0	0	0	0	0	0
1111	chr1	122285809	122285809	1	-	HIV2GFP 100nM GS-9822	100052984	chr1	122285809	match	FALSE	0.0616086301345818	0.0616086301345818	20623734	NA	FALSE	0	0	0	NA	NA	NA	NA	NA	0	0	0	0	0	0	0	0	0
1112	chr1	122738534	122738534	1	+	HIV2GFP 100nM GS-9822	100052813	chr1	122738534	match	FALSE	0.0835602805971024	0.0835602805971024	20623734	NA	FALSE	0	0	0	NA	NA	NA	NA	NA	0	0	0	0	0	0	0	0	0
1113	chr1	122797138	122797138	1	-	HIV2GFP 50nM GS-9822	100051962	chr1	122797138	match	FALSE	0.0864018610790849	0.0864018610790849	20623734	NA	FALSE	0	0	0	NA	NA	NA	NA	NA	0	0	0	0	0	0	0	0	0
1114	chr1	123099070	123099070	1	+	HIV2GFP 0nM GS-9822	100072181	chr1	123099070	match	FALSE	0.10104188698322	0.10104188698322	20623734	NA	FALSE	0	0	0	NA	NA	NA	NA	NA	0	0	0	0	0	0	0	0	0
1115	chr1	123356585	123356585	1	-	HIV2GFP 0nM GS-9822	100071832	chr1	123356585	match	FALSE	0.113528229175182	0.113528229175182	20623734	NA	FALSE	0	0	0	NA	NA	NA	NA	NA	0	0	0	0	0	0	0	0	0
1116	chr1	123654970	123654970	1	-	HIV2GFP 100nM GS-9822	100052361	chr1	123654970	match	FALSE	0.127996268764909	0.127996268764909	20623734	NA	FALSE	0	0	0	NA	NA	NA	NA	NA	0	0	0	0	0	0	0	0	0
1117	chr1	123706839	123706839	1	+	HIV2GFP 100nM GS-9822	100073736	chr1	123706839	match	FALSE	0.130511283747162	0.130511283747162	20623734	NA	FALSE	0	0	0	NA	NA	NA	NA	NA	0	0	0	0	0	0	0	0	0
1118	chr1	124037261	124037261	1	+	HIV2GFP 50nM GS-9822	100072922	chr1	124037261	match	FALSE	0.146532727778588	0.146532727778588	20623734	NA	FALSE	0	0	0	NA	NA	NA	NA	NA	0	0	0	0	0	0	0	0	0
1119	chr1	124162943	124162943	1	+	HIV2GFP 50nM GS-9822	100072867	chr1	124162943	match	FALSE	0.152626774569532	0.152626774569532	20623734	NA	FALSE	0	0	0	NA	NA	NA	NA	NA	0	0	0	0	0	0	0	0	0
1120	chr1	124208470	124208470	1	+	HIV2GFP 0nM GS-9822	100071853	chr1	124208470	match	FALSE	0.154834279767185	0.154834279767185	20623734	NA	FALSE	0	0	0	NA	NA	NA	NA	NA	0	0	0	0	0	0	0	0	0
1121	chr1	124307575	124307575	1	+	HIV2GFP 100nM GS-9822	100074041	chr1	124307575	match	FALSE	0.159639665639598	0.159639665639598	20623734	NA	FALSE	0	0	0	NA	NA	NA	NA	NA	0	0	0	0	0	0	0	0	0
1122	chr1	124663473	124663473	1	-	HIV2GFP 200nM GS-9822	100074674	chr1	124663473	match	FALSE	0.176896385494499	0.176896385494499	20623734	NA	FALSE	0	0	0	NA	NA	NA	NA	NA	0	0	0	0	0	0	0	0	0
1123	chr1	124663940	124663940	1	+	HIV2GFP 200nM GS-9822	100053540	chr1	124663940	match	FALSE	0.17691902930866	0.17691902930866	20623734	NA	FALSE	0	0	0	NA	NA	NA	NA	NA	0	0	0	0	0	0	0	0	0
1124	chr1	124693549	124693549	1	-	HIV2GFP 100nM GS-9822	100074088	chr1	124693549	match	FALSE	0.178354705311851	0.178354705311851	20623734	NA	FALSE	0	0	0	NA	NA	NA	NA	NA	0	0	0	0	0	0	0	0	0
1125	chr1	125020048	125020048	1	-	HIV2GFP 50nM GS-9822	100073273	chr1	125020048	match	FALSE	0.194185931606759	0.194185931606759	20623734	NA	FALSE	0	0	0	NA	NA	NA	NA	NA	0	0	0	0	0	0	0	0	0
1126	chr1	125516964	125516964	1	+	HIV2GFP 200nM GS-9822	100053273	chr1	125516964	match	FALSE	0.218280307533059	0.218280307533059	20623734	NA	FALSE	0	0	0	NA	NA	NA	NA	NA	0	0	0	0	0	0	0	0	0
1127	chr1	125549963	125549963	1	-	HIV2GFP 50nM GS-9822	100073465	chr1	125549963	match	FALSE	0.219880357262172	0.219880357262172	20623734	NA	FALSE	0	0	0	NA	NA	NA	NA	NA	0	0	0	0	0	0	0	0	0
1128	chr1	126050247	126050247	1	-	HIV2GFP 50nM GS-9822	100072905	chr1	126050247	match	FALSE	0.244138040182248	0.244138040182248	20623734	NA	FALSE	0	0	0	NA	NA	NA	NA	NA	0	0	0	0	0	0	0	0	0
1129	chr1	126132161	126132161	1	-	HIV2GFP 50nM GS-9822	100051752	chr1	126132161	match	FALSE	0.248109871859286	0.248109871859286	20623734	NA	FALSE	0	0	0	NA	NA	NA	NA	NA	0	0	0	0	0	0	0	0	0
1130	chr1	126436736	126436736	1	+	HIV2GFP 0nM GS-9822	100071995	chr1	126436736	match	FALSE	0.262878051084251	0.262878051084251	20623734	NA	FALSE	0	0	0	NA	NA	NA	NA	NA	0	0	0	0	0	0	0	0	0
1131	chr1	126530684	126530684	1	+	HIV2GFP 400nM GS-9822	100075308	chr1	126530684	match	FALSE	0.267433385244399	0.267433385244399	20623734	NA	FALSE	0	0	0	NA	NA	NA	NA	NA	0	0	0	0	0	0	0	0	0
1132	chr1	126660553	126660553	1	-	HIV2GFP 100nM GS-9822	100053024	chr1	126660553	match	FALSE	0.273730450557595	0.273730450557595	20623734	NA	FALSE	0	0	0	NA	NA	NA	NA	NA	0	0	0	0	0	0	0	0	0
1133	chr1	127517561	127517561	1	-	HIV2GFP 200nM GS-9822	100074913	chr1	127517561	match	FALSE	0.315284904275821	0.315284904275821	20623734	NA	FALSE	0	0	0	NA	NA	NA	NA	NA	0	0	0	0	0	0	0	0	0
1134	chr1	127644966	127644966	1	-	HIV2GFP 0nM GS-9822	100071928	chr1	127644966	match	FALSE	0.32146249558882	0.32146249558882	20623734	NA	FALSE	0	0	0	NA	NA	NA	NA	NA	0	0	0	0	0	0	0	0	0
1135	chr1	127872939	127872939	1	+	HIV2GFP 100nM GS-9822	100074052	chr1	127872939	match	FALSE	0.332516410461849	0.332516410461849	20623734	NA	FALSE	0	0	0	NA	NA	NA	NA	NA	0	0	0	0	0	0	0	0	0
1136	chr1	128023212	128023212	1	-	HIV2GFP 100nM GS-9822	100073764	chr1	128023212	match	FALSE	0.339802821351361	0.339802821351361	20623734	NA	FALSE	0	0	0	NA	NA	NA	NA	NA	0	0	0	0	0	0	0	0	0
1137	chr1	128053107	128053107	1	-	HIV2GFP 100nM GS-9822	100074411	chr1	128053107	match	FALSE	0.341252364872433	0.341252364872433	20623734	NA	FALSE	0	0	0	NA	NA	NA	NA	NA	0	0	0	0	0	0	0	0	0
1138	chr1	128060613	128060613	1	+	HIV2GFP 100nM GS-9822	100053041	chr1	128060613	match	FALSE	0.341616314485049	0.341616314485049	20623734	NA	FALSE	0	0	0	NA	NA	NA	NA	NA	0	0	0	0	0	0	0	0	0
1139	chr1	128309649	128309649	1	+	HIV2GFP 50nM GS-9822	100073339	chr1	128309649	match	FALSE	0.353691528410908	0.353691528410908	20623734	NA	FALSE	0	0	0	NA	NA	NA	NA	NA	0	0	0	0	0	0	0	0	0
1140	chr1	128452879	128452879	1	-	HIV2GFP 50nM GS-9822	100052290	chr1	128452879	match	FALSE	0.360636439550665	0.360636439550665	20623734	NA	FALSE	0	0	0	NA	NA	NA	NA	NA	0	0	0	0	0	0	0	0	0
1141	chr1	128522441	128522441	1	+	HIV2GFP 50nM GS-9822	100051999	chr1	128522441	match	FALSE	0.364009349616321	0.364009349616321	20623734	NA	FALSE	0	0	0	NA	NA	NA	NA	NA	0	0	0	0	0	0	0	0	0
1142	chr1	128766779	128766779	1	-	HIV2GFP 50nM GS-9822	100073588	chr1	128766779	match	FALSE	0.375856767741477	0.375856767741477	20623734	NA	FALSE	0	0	0	NA	NA	NA	NA	NA	0	0	0	0	0	0	0	0	0
1143	chr1	129129778	129129778	1	-	HIV2GFP 200nM GS-9822	100075042	chr1	129129778	match	FALSE	0.393457799639968	0.393457799639968	20623734	NA	FALSE	0	0	0	NA	NA	NA	NA	NA	0	0	0	0	0	0	0	0	0
1144	chr1	129212404	129212404	1	+	HIV2GFP 100nM GS-9822	100074143	chr1	129212404	match	FALSE	0.397464154648232	0.397464154648232	20623734	NA	FALSE	0	0	0	NA	NA	NA	NA	NA	0	0	0	0	0	0	0	0	0
1145	chr1	129320821	129320821	1	-	HIV2GFP 50nM GS-9822	100073565	chr1	129320821	match	FALSE	0.40272105914477	0.40272105914477	20623734	NA	FALSE	0	0	0	NA	NA	NA	NA	NA	0	0	0	0	0	0	0	0	0
1146	chr1	129346977	129346977	1	+	HIV2GFP 100nM GS-9822	100074461	chr1	129346977	match	FALSE	0.40398930668908	0.40398930668908	20623734	NA	FALSE	0	0	0	NA	NA	NA	NA	NA	0	0	0	0	0	0	0	0	0
1147	chr1	129762679	129762679	1	+	HIV2GFP 200nM GS-9822	100074577	chr1	129762679	match	FALSE	0.42414579241567	0.42414579241567	20623734	NA	FALSE	0	0	0	NA	NA	NA	NA	NA	0	0	0	0	0	0	0	0	0
1148	chr1	129837564	129837564	1	+	HIV2GFP 200nM GS-9822	100053582	chr1	129837564	match	FALSE	0.4277768031725	0.4277768031725	20623734	NA	FALSE	0	0	0	NA	NA	NA	NA	NA	0	0	0	0	0	0	0	0	0
1149	chr1	130019585	130019585	1	+	HIV2GFP 400nM GS-9822	100075336	chr1	130019585	match	FALSE	0.436602605522356	0.436602605522356	20623734	NA	FALSE	0	0	0	NA	NA	NA	NA	NA	0	0	0	0	0	0	0	0	0
1150	chr1	130097999	130097999	1	-	HIV2GFP 200nM GS-9822	100074706	chr1	130097999	match	FALSE	0.440404729812749	0.440404729812749	20623734	NA	FALSE	0	0	0	NA	NA	NA	NA	NA	0	0	0	0	0	0	0	0	0
1151	chr1	130122359	130122359	1	-	HIV2GFP 100nM GS-9822	100074377	chr1	130122359	match	FALSE	0.441585893223797	0.441585893223797	20623734	NA	FALSE	0	0	0	NA	NA	NA	NA	NA	0	0	0	0	0	0	0	0	0
1152	chr1	130143400	130143400	1	-	HIV2GFP 200nM GS-9822	100074586	chr1	130143400	match	FALSE	0.442606125544482	0.442606125544482	20623734	NA	FALSE	0	0	0	NA	NA	NA	NA	NA	0	0	0	0	0	0	0	0	0
1153	chr1	130205837	130205837	1	-	HIV2GFP 100nM GS-9822	100074249	chr1	130205837	match	FALSE	0.445633559858753	0.445633559858753	20623734	NA	FALSE	0	0	0	NA	NA	NA	NA	NA	0	0	0	0	0	0	0	0	0
1154	chr1	130509438	130509438	1	+	HIV2GFP 100nM GS-9822	100073915	chr1	130509438	match	FALSE	0.460354511942406	0.460354511942406	20623734	NA	FALSE	0	0	0	NA	NA	NA	NA	NA	0	0	0	0	0	0	0	0	0
1155	chr1	130581255	130581255	1	+	HIV2GFP 200nM GS-9822	100053552	chr1	130581255	match	FALSE	0.463836762052885	0.463836762052885	20623734	NA	FALSE	0	0	0	NA	NA	NA	NA	NA	0	0	0	0	0	0	0	0	0
1156	chr1	130865658	130865658	1	-	HIV2GFP 0nM GS-9822	100071822	chr1	130865658	match	FALSE	0.477626844876878	0.477626844876878	20623734	NA	FALSE	0	0	0	NA	NA	NA	NA	NA	0	0	0	0	0	0	0	0	0
1157	chr1	131081657	131081657	1	+	HIV2GFP 200nM GS-9822	100053504	chr1	131081657	match	FALSE	0.488100166536283	0.488100166536283	20623734	NA	FALSE	0	0	0	NA	NA	NA	NA	NA	0	0	0	0	0	0	0	0	0
1158	chr1	131328066	131328066	1	-	HIV2GFP 0nM GS-9822	100072627	chr1	131328066	match	FALSE	0.499951997053492	0.499951997053492	20623734	NA	FALSE	0	0	0	NA	NA	NA	NA	NA	0	0	0	0	0	0	0	0	0
1159	chr1	131407070	131407070	1	-	HIV2GFP 200nM GS-9822	100075081	chr1	131407070	match	FALSE	0.496121264946493	0.496121264946493	20623734	NA	FALSE	0	0	0	NA	NA	NA	NA	NA	0	0	0	0	0	0	0	0	0
1160	chr1	131425948	131425948	1	-	HIV2GFP 0nM GS-9822	100072037	chr1	131425948	match	FALSE	0.495205911790755	0.495205911790755	20623734	NA	FALSE	0	0	0	NA	NA	NA	NA	NA	0	0	0	0	0	0	0	0	0
1161	chr1	131535811	131535811	1	+	HIV2GFP 50nM GS-9822	100052303	chr1	131535811	match	FALSE	0.489878893899621	0.489878893899621	20623734	NA	FALSE	0	0	0	NA	NA	NA	NA	NA	0	0	0	0	0	0	0	0	0
1162	chr1	131691671	131691671	1	-	HIV2GFP 0nM GS-9822	100072515	chr1	131691671	match	FALSE	0.482321581533199	0.482321581533199	20623734	NA	FALSE	0	0	0	NA	NA	NA	NA	NA	0	0	0	0	0	0	0	0	0
1163	chr1	132610920	132610920	1	-	HIV2GFP 50nM GS-9822	100052310	chr1	132610920	match	FALSE	0.437749197114354	0.437749197114354	20623734	NA	FALSE	0	0	0	NA	NA	NA	NA	NA	0	0	0	0	0	0	0	0	0
1164	chr1	132669929	132669929	1	-	HIV2GFP 50nM GS-9822	100073089	chr1	132669929	match	FALSE	0.434887979063345	0.434887979063345	20623734	NA	FALSE	0	0	0	NA	NA	NA	NA	NA	0	0	0	0	0	0	0	0	0
1165	chr1	132790944	132790944	1	+	HIV2GFP 200nM GS-9822	100075024	chr1	132790944	match	FALSE	0.429020224950535	0.429020224950535	20623734	NA	FALSE	0	0	0	NA	NA	NA	NA	NA	0	0	0	0	0	0	0	0	0
1166	chr1	132850601	132850601	1	+	HIV2GFP 100nM GS-9822	100074079	chr1	132850601	match	FALSE	0.426127586789085	0.426127586789085	20623734	NA	FALSE	0	0	0	NA	NA	NA	NA	NA	0	0	0	0	0	0	0	0	0
1167	chr1	132940909	132940909	1	-	HIV2GFP 50nM GS-9822	100072948	chr1	132940909	match	FALSE	0.421748748311048	0.421748748311048	20623734	NA	FALSE	0	0	0	NA	NA	NA	NA	NA	0	0	0	0	0	0	0	0	0
1168	chr1	133111250	133111250	1	+	HIV2GFP 200nM GS-9822	100053601	chr1	133111250	match	FALSE	0.413489283754339	0.413489283754339	20623734	NA	FALSE	0	0	0	NA	NA	NA	NA	NA	0	0	0	0	0	0	0	0	0
1169	chr1	133329988	133329988	1	-	HIV2GFP 0nM GS-9822	100072563	chr1	133329988	match	FALSE	0.402883153942928	0.402883153942928	20623734	NA	FALSE	0	0	0	NA	NA	NA	NA	NA	0	0	0	0	0	0	0	0	0
1170	chr1	133766749	133766749	1	-	HIV2GFP 100nM GS-9822	100074042	chr1	133766749	match	FALSE	0.381705563114807	0.381705563114807	20623734	NA	FALSE	0	0	0	NA	NA	NA	NA	NA	0	0	0	0	0	0	0	0	0
1171	chr1	133882347	133882347	1	+	HIV2GFP 50nM GS-9822	100073355	chr1	133882347	match	FALSE	0.376100467548699	0.376100467548699	20623734	NA	FALSE	0	0	0	NA	NA	NA	NA	NA	0	0	0	0	0	0	0	0	0
1172	chr1	133918282	133918282	1	-	HIV2GFP 0nM GS-9822	100072322	chr1	133918282	match	FALSE	0.374358057566103	0.374358057566103	20623734	NA	FALSE	0	0	0	NA	NA	NA	NA	NA	0	0	0	0	0	0	0	0	0
1173	chr1	134431852	134431852	1	-	HIV2GFP 50nM GS-9822	100073652	chr1	134431852	match	FALSE	0.349456165406323	0.349456165406323	20623734	NA	FALSE	0	0	0	NA	NA	NA	NA	NA	0	0	0	0	0	0	0	0	0
1174	chr1	134675253	134675253	1	-	HIV2GFP 0nM GS-9822	100072796	chr1	134675253	match	FALSE	0.337654180372963	0.337654180372963	20623734	NA	FALSE	0	0	0	NA	NA	NA	NA	NA	0	0	0	0	0	0	0	0	0
1175	chr1	134762283	134762283	1	-	HIV2GFP 200nM GS-9822	100074585	chr1	134762283	match	FALSE	0.333434284984475	0.333434284984475	20623734	NA	FALSE	0	0	0	NA	NA	NA	NA	NA	0	0	0	0	0	0	0	0	0
1176	chr1	134821609	134821609	1	-	HIV2GFP 100nM GS-9822	100074109	chr1	134821609	match	FALSE	0.330557696293019	0.330557696293019	20623734	NA	FALSE	0	0	0	NA	NA	NA	NA	NA	0	0	0	0	0	0	0	0	0
1177	chr1	135001772	135001772	1	+	HIV2GFP 50nM GS-9822	100051833	chr1	135001772	match	FALSE	0.321821984321559	0.321821984321559	20623734	NA	FALSE	0	0	0	NA	NA	NA	NA	NA	0	0	0	0	0	0	0	0	0
1178	chr1	135043036	135043036	1	+	HIV2GFP 0nM GS-9822	100072551	chr1	135043036	match	FALSE	0.31982118272084	0.31982118272084	20623734	NA	FALSE	0	0	0	NA	NA	NA	NA	NA	0	0	0	0	0	0	0	0	0
1179	chr1	135712896	135712896	1	-	HIV2GFP 50nM GS-9822	100073002	chr1	135712896	match	FALSE	0.287341128429992	0.287341128429992	20623734	NA	FALSE	0	0	0	NA	NA	NA	NA	NA	0	0	0	0	0	0	0	0	0
1180	chr1	135714997	135714997	1	-	HIV2GFP 100nM GS-9822	100073859	chr1	135714997	match	FALSE	0.287239255510181	0.287239255510181	20623734	NA	FALSE	0	0	0	NA	NA	NA	NA	NA	0	0	0	0	0	0	0	0	0
1181	chr1	135811948	135811948	1	-	HIV2GFP 100nM GS-9822	100074464	chr1	135811948	match	FALSE	0.282538312412292	0.282538312412292	20623734	NA	FALSE	0	0	0	NA	NA	NA	NA	NA	0	0	0	0	0	0	0	0	0
1182	chr1	136022110	136022110	1	-	HIV2GFP 200nM GS-9822	100053298	chr1	136022110	match	FALSE	0.272348014185986	0.272348014185986	20623734	NA	FALSE	0	0	0	NA	NA	NA	NA	NA	0	0	0	0	0	0	0	0	0
1183	chr1	136273544	136273544	1	+	HIV2GFP 0nM GS-9822	100072064	chr1	136273544	match	FALSE	0.260156526456363	0.260156526456363	20623734	NA	FALSE	0	0	0	NA	NA	NA	NA	NA	0	0	0	0	0	0	0	0	0
1184	chr1	136505199	136505199	1	-	HIV2GFP 100nM GS-9822	100052398	chr1	136505199	match	FALSE	0.248924079412584	0.248924079412584	20623734	NA	FALSE	0	0	0	NA	NA	NA	NA	NA	0	0	0	0	0	0	0	0	0
1185	chr1	136583138	136583138	1	+	HIV2GFP 200nM GS-9822	100074828	chr1	136583138	match	FALSE	0.24514498683895	0.24514498683895	20623734	NA	FALSE	0	0	0	NA	NA	NA	NA	NA	0	0	0	0	0	0	0	0	0
1186	chr1	137114951	137114951	1	+	HIV2GFP 100nM GS-9822	100052424	chr1	137114951	match	FALSE	0.219358531292151	0.219358531292151	20623734	NA	FALSE	0	0	0	NA	NA	NA	NA	NA	0	0	0	0	0	0	0	0	0
1187	chr1	137321075	137321075	1	+	HIV2GFP 0nM GS-9822	100072214	chr1	137321075	match	FALSE	0.209364026902209	0.209364026902209	20623734	NA	FALSE	0	0	0	NA	NA	NA	NA	NA	0	0	0	0	0	0	0	0	0
1188	chr1	137327251	137327251	1	+	HIV2GFP 200nM GS-9822	100074916	chr1	137327251	match	FALSE	0.209064566096518	0.209064566096518	20623734	NA	FALSE	0	0	0	NA	NA	NA	NA	NA	0	0	0	0	0	0	0	0	0
1189	chr1	137424012	137424012	1	-	HIV2GFP 50nM GS-9822	100073547	chr1	137424012	match	FALSE	0.204372835685332	0.204372835685332	20623734	NA	FALSE	0	0	0	NA	NA	NA	NA	NA	0	0	0	0	0	0	0	0	0
1190	chr1	137592945	137592945	1	+	HIV2GFP 100nM GS-9822	100052994	chr1	137592945	match	FALSE	0.196181641985879	0.196181641985879	20623734	NA	FALSE	0	0	0	NA	NA	NA	NA	NA	0	0	0	0	0	0	0	0	0
1191	chr1	137748686	137748686	1	-	HIV2GFP 200nM GS-9822	100053349	chr1	137748686	match	FALSE	0.188630099670603	0.188630099670603	20623734	NA	FALSE	0	0	0	NA	NA	NA	NA	NA	0	0	0	0	0	0	0	0	0
1192	chr1	137761794	137761794	1	-	HIV2GFP 50nM GS-9822	100051902	chr1	137761794	match	FALSE	0.187994521263705	0.187994521263705	20623734	NA	FALSE	0	0	0	NA	NA	NA	NA	NA	0	0	0	0	0	0	0	0	0
1193	chr1	137791091	137791091	1	-	HIV2GFP 100nM GS-9822	100052736	chr1	137791091	match	FALSE	0.186573973461838	0.186573973461838	20623734	NA	FALSE	0	0	0	NA	NA	NA	NA	NA	0	0	0	0	0	0	0	0	0
1194	chr1	137921861	137921861	1	-	HIV2GFP 200nM GS-9822	100053542	chr1	137921861	match	FALSE	0.180233220618536	0.180233220618536	20623734	NA	FALSE	0	0	0	NA	NA	NA	NA	NA	0	0	0	0	0	0	0	0	0
1195	chr1	137991784	137991784	1	+	HIV2GFP 50nM GS-9822	100073475	chr1	137991784	match	FALSE	0.176842806448144	0.176842806448144	20623734	NA	FALSE	0	0	0	NA	NA	NA	NA	NA	0	0	0	0	0	0	0	0	0
1196	chr1	138264369	138264369	1	-	HIV2GFP 200nM GS-9822	100074946	chr1	138264369	match	FALSE	0.163625752737113	0.163625752737113	20623734	NA	FALSE	0	0	0	NA	NA	NA	NA	NA	0	0	0	0	0	0	0	0	0
1197	chr1	138586535	138586535	1	-	HIV2GFP 50nM GS-9822	100052011	chr1	138586535	match	FALSE	0.148004624186871	0.148004624186871	20623734	NA	FALSE	0	0	0	NA	NA	NA	NA	NA	0	0	0	0	0	0	0	0	0
1198	chr1	138653179	138653179	1	-	HIV2GFP 50nM GS-9822	100073444	chr1	138653179	match	FALSE	0.144773201593853	0.144773201593853	20623734	NA	FALSE	0	0	0	NA	NA	NA	NA	NA	0	0	0	0	0	0	0	0	0
1199	chr1	138825141	138825141	1	+	HIV2GFP 50nM GS-9822	100052124	chr1	138825141	match	FALSE	0.136435138273215	0.136435138273215	20623734	NA	FALSE	0	0	0	NA	NA	NA	NA	NA	0	0	0	0	0	0	0	0	0
1200	chr1	138831239	138831239	1	+	HIV2GFP 0nM GS-9822	100072417	chr1	138831239	match	FALSE	0.136139459517855	0.136139459517855	20623734	NA	FALSE	0	0	0	NA	NA	NA	NA	NA	0	0	0	0	0	0	0	0	0
1201	chr1	138979003	138979003	1	+	HIV2GFP 100nM GS-9822	100074480	chr1	138979003	match	FALSE	0.128974704580654	0.128974704580654	20623734	NA	FALSE	0	0	0	NA	NA	NA	NA	NA	0	0	0	0	0	0	0	0	0
1202	chr1	139107423	139107423	1	+	HIV2GFP 200nM GS-9822	100053286	chr1	139107423	match	FALSE	0.122747898125529	0.122747898125529	20623734	NA	FALSE	0	0	0	NA	NA	NA	NA	NA	0	0	0	0	0	0	0	0	0
1203	chr1	139116260	139116260	1	+	HIV2GFP 200nM GS-9822	100074691	chr1	139116260	match	FALSE	0.122319411218163	0.122319411218163	20623734	NA	FALSE	0	0	0	NA	NA	NA	NA	NA	0	0	0	0	0	0	0	0	0
1204	chr1	139395008	139395008	1	+	HIV2GFP 200nM GS-9822	100075115	chr1	139395008	match	FALSE	0.108803527043163	0.108803527043163	20623734	NA	FALSE	0	0	0	NA	NA	NA	NA	NA	0	0	0	0	0	0	0	0	0
1205	chr1	139561742	139561742	1	+	HIV2GFP 200nM GS-9822	100053294	chr1	139561742	match	FALSE	0.100718958070347	0.100718958070347	20623734	NA	FALSE	0	0	0	NA	NA	NA	NA	NA	0	0	0	0	0	0	0	0	0
1206	chr1	140055301	140055301	1	-	HIV2GFP 100nM GS-9822	100073842	chr1	140055301	match	FALSE	0.0767873557717531	0.0767873557717531	20623734	NA	FALSE	0	0	0	NA	NA	NA	NA	NA	0	0	0	0	0	0	0	0	0
1207	chr1	140387346	140387346	1	-	HIV2GFP 200nM GS-9822	100053367	chr1	140387346	match	FALSE	0.0606872160007494	0.0606872160007494	20623734	NA	FALSE	0	0	0	NA	NA	NA	NA	NA	0	0	0	0	0	0	0	0	0
1208	chr1	140397110	140397110	1	-	HIV2GFP 50nM GS-9822	100073550	chr1	140397110	match	FALSE	0.0602137808798349	0.0602137808798349	20623734	NA	FALSE	0	0	0	NA	NA	NA	NA	NA	0	0	0	0	0	0	0	0	0
1209	chr1	140522104	140522104	1	+	HIV2GFP 50nM GS-9822	100052064	chr1	140522104	match	FALSE	0.0541530937123219	0.0541530937123219	20623734	NA	FALSE	0	0	0	NA	NA	NA	NA	NA	0	0	0	0	0	0	0	0	0
1210	chr1	140658558	140658558	1	-	HIV2GFP 200nM GS-9822	100053452	chr1	140658558	match	FALSE	0.0475367360731088	0.0475367360731088	20623734	NA	FALSE	0	0	0	NA	NA	NA	NA	NA	0	0	0	0	0	0	0	0	0
1211	chr1	140849766	140849766	1	+	HIV2GFP 200nM GS-9822	100074709	chr1	140849766	match	FALSE	0.0382654760772225	0.0382654760772225	20623734	NA	FALSE	0	0	0	NA	NA	NA	NA	NA	0	0	0	0	0	0	0	0	0
1212	chr1	140864029	140864029	1	+	HIV2GFP 100nM GS-9822	100073699	chr1	140864029	match	FALSE	0.0375738942327321	0.0375738942327321	20623734	NA	FALSE	0	0	0	NA	NA	NA	NA	NA	0	0	0	0	0	0	0	0	0
1213	chr1	141741798	141741798	1	+	HIV2GFP 50nM GS-9822	100052279	chr1	141741798	match	FALSE	0.270002523388069	0.729997476611931	320997	NA	FALSE	0	0	2	0.21	0.35	0.387	0.377303182579564	0.399938195302843	0	0	0	0	0.000003	0	5	18	128
1214	chr1	141803780	141803780	1	+	HIV2GFP 100nM GS-9822	100052898	chr1	141803780	match	FALSE	0.463094670666704	0.536905329333296	320997	NA	FALSE	0	0	2	0.52	0.441	0.4031	0.39679	0.404929213293894	0	0	0	0.00001	0.000003	0	3	45	137
1215	chr1	142259047	142259047	1	+	HIV2GFP 100nM GS-9822	100073703	chr1	142259047	match	FALSE	0.488246438512792	NA	420681	NA	FALSE	0	0	8	0.42	0.465	0.489	0.42079	0.409385	0	0	0	0.00001	0.000008	0	0	17	188
1216	chr1	142350076	142350076	1	-	HIV2GFP 200nM GS-9822	100074641	chr1	142350076	match	FALSE	0.271861576824244	NA	420681	NA	FALSE	0	0	8	0.33	0.349	0.3474	0.383457597152594	0.410498438046931	0	0	0	0.00001	0.000007	1	4	39	158
1217	chr1	142457818	142457818	1	-	HIV2GFP 400nM GS-9822	100053727	chr1	142457818	match	FALSE	0.0157482748210639	NA	420681	NA	FALSE	0	2	9	0.61	0.445	0.464	0.440426925274143	0.416842872485365	0	1	0.0001	0.00003	0.000007	0	1	1	141
1218	chr1	142519321	142519321	1	+	HIV2GFP 200nM GS-9822	100075152	chr1	142519321	match	FALSE	0.379140056438438	0.620859943561562	26932	26932	TRUE	2	5	19	0.29	0.296	0.3824	0.406083364626361	0.415314666666667	0	0	0	0.00002	0.000008	0	0	6	136
1219	chr1	142589622	142589622	1	+	HIV2GFP 50nM GS-9822	100052166	chr1	142589622	match	FALSE	0.466693947265417	0.466693947265417	56206	NA	FALSE	0	3	21	NA	NA	NA	0.40874	0.415438666666667	0	0	0	0.00001	0.00001	0	0	9	134
1220	chr1	142599747	142599747	1	-	HIV2GFP 100nM GS-9822	100074277	chr1	142599747	match	FALSE	0.286553037042309	0.286553037042309	56206	NA	FALSE	0	3	21	NA	NA	NA	0.4184	0.415190666666667	0	0	0	0.00001	0.00001	0	0	12	134
1221	chr1	142813628	142813628	1	+	HIV2GFP 50nM GS-9822	100051998	chr1	142813628	match	FALSE	0.190610489375816	NA	233665	NA	FALSE	0	1	28	NA	NA	NA	0.41444	0.41262	0	0	0	0	0.000013	0	0	11	148
1222	chr1	142875596	142875596	1	+	HIV2GFP 0nM GS-9822	100072117	chr1	142875596	match	FALSE	0.0142452680601621	0.0142452680601621	1223494	1223494	TRUE	1	1	30	0.38	0.437	0.4423	0.442436637206924	0.41632223673527	0	0	0	0	0.000013	0	0	0	131
1223	chr1	143108265	143108265	1	+	HIV2GFP 100nM GS-9822	100074469	chr1	143108265	match	FALSE	0.204412935412842	0.204412935412842	1223494	1223494	TRUE	1	3	38	0.38	0.397	0.387414862254752	0.367543811660011	0.418056196360992	0	0	0	0	0.000009	0	0	0	157
1224	chr1	143510996	143510996	1	+	HIV2GFP 100nM GS-9822	100052570	chr1	143510996	match	FALSE	0.142808738959104	0.857191261040896	215449	215449	TRUE	6	8	50	NA	NA	NA	0.43308320912782	0.40607875	0	0	0	0	0.000014	0	0	2	379
1225	chr1	143654467	143654467	1	+	HIV2GFP 0nM GS-9822	100071842	chr1	143654467	insertion	FALSE	0.496626219640769	0.496626219640769	104334	104334	TRUE	13	19	49	0.33	0.392	0.389	0.39341	0.414673774164602	0	0	0	0.00001	0.000014	1	8	66	435
1226	chr1	143990422	143990422	1	-	HIV2GFP 200nM GS-9822	100074823	chr1	143990422	match	FALSE	0.0555923319058105	0.94440766809419	74021	74021	TRUE	8	11	79	0.6	0.422	0.421	0.41126	0.425085197348039	0	0	0	0	0.000019	0	7	47	555
1227	chr1	144201921	144201921	1	-	HIV2GFP 100nM GS-9822	100052589	chr1	144201921	match	FALSE	0.451426713275343	0.548573286724657	24602	24602	TRUE	4	21	75	0.4	0.464	0.4343	0.45894	0.424913684210526	0	0	0	0.00005	0.000023	0	4	69	472
1228	chr1	144609789	144609789	1	+	HIV2GFP 50nM GS-9822	100073036	chr1	144609789	match	FALSE	0.200338122855277	0.200338122855277	3020204	3020204	TRUE	2	3	57	0.44	0.36	0.3873	0.408172951786015	0.428403333333333	0	0	0	0.00002	0.000031	0	0	0	280
1229	chr1	144776065	144776065	1	-	HIV2GFP 200nM GS-9822	100074785	chr1	144776065	match	FALSE	0.359006037901281	0.359006037901281	50183	50183	TRUE	6	8	74	0.45	0.479	0.4132	0.43661	0.418114444444444	0	0	0	0.00006	0.000028	0	0	0	218
1230	chr1	144800702	144800702	1	-	HIV2GFP 100nM GS-9822	100074248	chr1	144800702	match	FALSE	0.263550078074196	0.263550078074196	3020204	3020204	TRUE	3	7	70	0.51	0.413	0.4839	0.42998	0.415571111111111	0	3	0.0003	0.00006	0.000027	0	0	0	204
1231	chr1	144824160	144824160	1	+	HIV2GFP 200nM GS-9822	100075091	chr1	144824160	match	FALSE	0.271317103083103	0.271317103083103	3020204	3020204	TRUE	2	7	68	0.26	0.266	0.3635	0.4207	0.413848888888889	0	0	0	0.00006	0.000024	0	0	2	196
1232	chr1	145085013	145085013	1	-	HIV2GFP 0nM GS-9822	100072154	chr1	145085013	match	FALSE	0.357686434426284	0.357686434426284	3020204	3020204	TRUE	2	11	60	0.49	0.358	0.3549	0.39939	0.412065660362112	0	0	0	0.00002	0.000023	0	0	32	197
1233	chr1	145320789	145320789	1	-	HIV2GFP 0nM GS-9822	100072239	chr1	145320789	match	FALSE	0.0018558614290133	0.998144138570987	135786	135786	TRUE	3	3	59	0.51	0.39	0.3648	0.38827	0.410849473684211	0	0	0	0	0.000012	0	4	10	301
1234	chr1	145435697	145435697	1	-	HIV2GFP 50nM GS-9822	100052207	chr1	145435697	match	TRUE	0.151900785058843	0.151900785058843	135786	135786	TRUE	3	4	67	0.39	0.446	0.434	0.413	0.411195	0	0	0	0	0.000014	1	4	37	319
1235	chr1	145911172	145911172	1	-	HIV2GFP 200nM GS-9822	100074646	chr1	145911172	match	FALSE	0.325859217055688	0.674140782944312	65292	65292	TRUE	8	9	31	0.39	0.369	0.3866	0.4146	0.424681	0	0	0	0.00003	0.000028	0	0	5	269
1236	chr1	146029929	146029929	1	-	HIV2GFP 50nM GS-9822	100051699	chr1	146029929	match	FALSE	0.0823919827699881	0.917608017230012	45502	45502	TRUE	3	7	36	0.59	0.487	0.4601	0.4302	0.423707898547262	0	0	0	0.00003	0.000031	0	0	2	227
1237	chr1	146397463	146397463	1	+	HIV2GFP 400nM GS-9822	100053644	chr1	146397463	match	FALSE	0.207756827022281	0.792243172977719	3020204	3020204	TRUE	3	7	34	0.47	0.569	0.428	0.3867	0.42196	1	1	0.0001	0.00001	0.000035	0	1	3	114
1238	chr1	146966168	146966168	1	+	HIV2GFP 200nM GS-9822	100074660	chr1	146966168	match	FALSE	0.459915784040575	0.540084215959425	759476	759476	TRUE	3	3	20	NA	NA	NA	0.36968	0.41236125	0	0	0	0	0.000022	0	0	1	96
1239	chr1	147181352	147181352	1	+	HIV2GFP 100nM GS-9822	100052550	chr1	147181352	match	FALSE	0.256752023763753	0.256752023763753	759476	759476	TRUE	1	8	29	0.46	0.437	0.4375	0.420302452832291	0.414708235294118	0	0	0	0.00003	0.000026	2	4	22	144
1240	chr1	147441938	147441938	1	+	HIV2GFP 100nM GS-9822	100052556	chr1	147441938	match	FALSE	0.494536066584464	NA	129760	NA	FALSE	0	0	41	0.44	0.441	0.4231	0.4552	0.414348235294118	0	0	0	0.00007	0.000029	0	1	27	140
1241	chr1	147514870	147514870	1	+	HIV2GFP 100nM GS-9822	100052688	chr1	147514870	match	FALSE	0.259362583481275	0.740637416518725	11829	11829	TRUE	4	6	41	0.34	0.409	0.4198	0.43919	0.415254444444444	0	0	0	0.00004	0.000031	0	2	33	158
1242	chr1	147641523	147641523	1	+	HIV2GFP 200nM GS-9822	100053059	chr1	147641523	match	FALSE	0.37780244173141	0.62219755826859	9010	9010	TRUE	5	7	65	0.5	0.456	0.4371	0.41839	0.424855555555556	0	1	0.0001	0.00005	0.000035	2	4	21	182
1243	chr1	147658177	147658177	1	-	HIV2GFP 100nM GS-9822	100074051	chr1	147658177	match	FALSE	0.244511009846723	0.244511009846723	31381	31381	TRUE	4	7	65	0.41	0.387	0.4011	0.41641	0.427736666666667	0	0	0	0.00003	0.000035	0	1	19	189
1244	chr1	147717815	147717815	1	+	HIV2GFP 0nM GS-9822	100051521	chr1	147717815	match	FALSE	0.24723792698618	0.75276207301382	443779	443779	TRUE	1	1	66	0.27	0.375	0.4017	0.416645282696091	0.42806	0	0	0	0	0.000034	0	2	9	203
1245	chr1	148283974	148283974	1	+	HIV2GFP 0nM GS-9822	100071843	chr1	148283974	insertion	FALSE	0.389126719870338	NA	56763	NA	FALSE	0	5	103	0.52	0.37	0.3995	0.39121	0.432635	0	0	0	0.00002	0.000028	0	0	37	357
1246	chr1	148332781	148332781	1	+	HIV2GFP 200nM GS-9822	100053468	chr1	148332781	match	FALSE	0.338912133891213	0.338912133891213	77675	77675	TRUE	4	4	110	0.41	0.323	0.3731	0.39032	0.439827	0	0	0	0.00001	0.000032	0	1	29	403
1247	chr1	148381377	148381377	1	+	HIV2GFP 200nM GS-9822	100053073	chr1	148381377	insertion	FALSE	0.03545542323785	0.96454457676215	77675	77675	TRUE	4	9	117	0.38	0.411	0.4076	0.43159	0.441851	0	0	0	0.00001	0.000031	1	5	57	432
1248	chr1	148381377	148381377	1	+	HIV2GFP 200nM GS-9822	100074554	chr1	148381377	insertion	FALSE	0.03545542323785	0.96454457676215	77675	77675	TRUE	4	9	117	0.38	0.411	0.4076	0.43159	0.441851	0	0	0	0.00001	0.000031	1	5	57	432
1249	chr1	148415209	148415209	1	+	HIV2GFP 50nM GS-9822	100073399	chr1	148415209	match	FALSE	0.237510955302366	0.762489044697634	20538	20538	TRUE	1	14	114	0.44	0.462	0.4508	0.44199	0.441419	0	0	0	0.00002	0.000029	1	4	61	437
1250	chr1	148793220	148793220	1	+	HIV2GFP 100nM GS-9822	100052677	chr1	148793220	match	TRUE	0.408901613742842	0.408901613742842	11526	11526	TRUE	5	18	124	0.61	0.64	0.6108	0.49768	0.440311	0	2	0.0002	0.00005	0.00002	1	8	78	478
1251	chr1	148891403	148891403	1	-	HIV2GFP 200nM GS-9822	100053104	chr1	148891403	insertion	FALSE	0.119273441335297	0.880726558664703	50925	50925	TRUE	1	11	133	0.56	0.343	0.4124	0.41829	0.447705	0	0	0	0.00001	0.000022	0	1	46	482
1252	chr1	148891403	148891403	1	-	HIV2GFP 200nM GS-9822	100074585	chr1	148891403	insertion	FALSE	0.119273441335297	0.880726558664703	50925	50925	TRUE	1	11	133	0.56	0.343	0.4124	0.41829	0.447705	0	0	0	0.00001	0.000022	0	1	46	482
1253	chr1	148891404	148891404	1	-	HIV2GFP 200nM GS-9822	100053105	chr1	148891404	insertion	FALSE	0.119293078055965	0.880706921944035	50925	50925	TRUE	1	11	133	0.55	0.342	0.4123	0.41829	0.447704	0	0	0	0.00001	0.000022	0	1	46	482
1254	chr1	148891404	148891404	1	-	HIV2GFP 200nM GS-9822	100074586	chr1	148891404	insertion	FALSE	0.119293078055965	0.880706921944035	50925	50925	TRUE	1	11	133	0.55	0.342	0.4123	0.41829	0.447704	0	0	0	0.00001	0.000022	0	1	46	482
1255	chr1	148891405	148891405	1	-	HIV2GFP 200nM GS-9822	100053106	chr1	148891405	insertion	FALSE	0.119312714776632	0.880687285223368	50925	50925	TRUE	1	11	133	0.56	0.342	0.4122	0.41829	0.447705	0	0	0	0.00001	0.000022	0	1	46	482
1256	chr1	148891405	148891405	1	-	HIV2GFP 200nM GS-9822	100074587	chr1	148891405	insertion	FALSE	0.119312714776632	0.880687285223368	50925	50925	TRUE	1	11	133	0.56	0.342	0.4122	0.41829	0.447705	0	0	0	0.00001	0.000022	0	1	46	482
1257	chr1	148891406	148891406	1	-	HIV2GFP 200nM GS-9822	100053107	chr1	148891406	insertion	FALSE	0.1193323514973	0.8806676485027	50925	50925	TRUE	1	11	133	0.55	0.343	0.4122	0.4183	0.447705	0	0	0	0.00001	0.000022	0	1	46	482
1258	chr1	148891406	148891406	1	-	HIV2GFP 200nM GS-9822	100074588	chr1	148891406	insertion	FALSE	0.1193323514973	0.8806676485027	50925	50925	TRUE	1	11	133	0.55	0.343	0.4122	0.4183	0.447705	0	0	0	0.00001	0.000022	0	1	46	482
1259	chr1	148891407	148891407	1	-	HIV2GFP 200nM GS-9822	100053108	chr1	148891407	insertion	FALSE	0.119351988217968	0.880648011782032	50925	50925	TRUE	1	11	133	0.56	0.342	0.4122	0.4183	0.447704	0	0	0	0.00001	0.000022	0	1	46	482
1260	chr1	148891407	148891407	1	-	HIV2GFP 200nM GS-9822	100074589	chr1	148891407	insertion	FALSE	0.119351988217968	0.880648011782032	50925	50925	TRUE	1	11	133	0.56	0.342	0.4122	0.4183	0.447704	0	0	0	0.00001	0.000022	0	1	46	482
1261	chr1	148991321	148991321	1	-	HIV2GFP 200nM GS-9822	100074706	chr1	148991321	match	FALSE	0.380910904442134	0.380910904442134	35591	35591	TRUE	2	5	140	0.34	0.414	0.417	0.41077	0.449537	0	0	0	0	0.000021	0	3	33	475
1262	chr1	149115147	149115147	1	-	HIV2GFP 0nM GS-9822	100071878	chr1	149115147	insertion	TRUE	0.00825284812965344	0.00825284812965344	66886	66886	TRUE	8	9	136	0.31	0.51	0.4458	0.42317	0.453151	1	1	0.0001	0.00001	0.000019	3	9	43	490
1263	chr1	149174524	149174524	1	+	HIV2GFP 0nM GS-9822	100071844	chr1	149174524	insertion	FALSE	0.23614332247557	0.23614332247557	38375	38375	TRUE	5	9	142	0.34	0.38	0.4188	0.46008	0.454315	0	0	0	0.00002	0.00002	1	3	53	488
1264	chr1	149174525	149174525	1	+	HIV2GFP 0nM GS-9822	100071845	chr1	149174525	insertion	FALSE	0.236169381107492	0.236169381107492	38375	38375	TRUE	5	9	142	0.34	0.379	0.4188	0.46009	0.454315	0	0	0	0.00002	0.00002	1	3	53	488
1265	chr1	149174526	149174526	1	+	HIV2GFP 0nM GS-9822	100071846	chr1	149174526	insertion	FALSE	0.236195439739414	0.236195439739414	38375	38375	TRUE	5	9	142	0.34	0.38	0.4189	0.46009	0.454314	0	0	0	0.00002	0.00002	1	3	53	488
1266	chr1	149174527	149174527	1	+	HIV2GFP 0nM GS-9822	100071847	chr1	149174527	insertion	FALSE	0.236221498371335	0.236221498371335	38375	38375	TRUE	5	9	142	0.34	0.38	0.419	0.46009	0.454314	0	0	0	0.00002	0.00002	1	3	53	488
1267	chr1	149317493	149317493	1	-	HIV2GFP 100nM GS-9822	100074242	chr1	149317493	match	TRUE	0.139334087839071	0.139334087839071	54782	54782	TRUE	9	23	128	0.53	0.495	0.4718	0.45903	0.451139	0	0	0	0.00003	0.00002	0	0	42	492
1268	chr1	149364735	149364735	1	-	HIV2GFP 50nM GS-9822	100073444	chr1	149364735	match	FALSE	0.01513671875	0.01513671875	6144	NA	FALSE	9	21	127	0.46	0.449	0.4319	0.47482	0.45064	0	0	0	0.00002	0.00002	1	4	39	493
1269	chr1	149575489	149575489	1	+	HIV2GFP 100nM GS-9822	100074468	chr1	149575489	match	TRUE	0.328845558650573	0.328845558650573	12924	NA	FALSE	2	20	134	0.44	0.47	0.4327	0.48418	0.460353	0	0	0	0.00002	0.000022	0	4	59	518
1270	chr1	149575918	149575918	1	+	HIV2GFP 0nM GS-9822	100072124	chr1	149575918	match	TRUE	0.295651501083256	0.295651501083256	12924	NA	FALSE	2	20	134	0.48	0.435	0.435	0.48328	0.460371	0	0	0	0.00002	0.000022	0	4	59	518
1271	chr1	149646182	149646182	1	-	HIV2GFP 0nM GS-9822	100072538	chr1	149646182	match	FALSE	0.0767821599055856	0.923217840094414	56771	56771	TRUE	5	9	131	0.41	0.419	0.4281	0.43995	0.46244	0	0	0	0.00001	0.000023	0	2	37	535
1272	chr1	150400147	150400147	1	+	HIV2GFP 0nM GS-9822	100072145	chr1	150400147	match	FALSE	0.034420118455163	0.965579881544837	52847	NA	FALSE	1	2	49	0.47	0.434	0.419	0.41629	0.426547	0	0	0	0.00003	0.000016	1	5	36	403
1273	chr1	150850791	150850791	1	+	HIV2GFP 400nM GS-9822	100075229	chr1	150850791	match	FALSE	0.166535680603584	0.833464319396416	12724	NA	FALSE	1	6	43	0.36	0.4	0.4215	0.40863	0.409748	0	0	0	0	0.000007	0	0	19	240
1274	chr1	150964437	150964437	1	+	HIV2GFP 50nM GS-9822	100073610	chr1	150964437	match	FALSE	0.129600042605315	0.129600042605315	37554	NA	FALSE	1	6	46	0.37	0.37	0.4237	0.41815	0.407808	0	0	0	0.00001	0.000002	0	1	23	220
1275	chr1	151080284	151080284	1	+	HIV2GFP 50nM GS-9822	100051795	chr1	151080284	match	FALSE	0.113226724488413	0.886773275511587	14758	NA	FALSE	1	7	48	0.49	0.453	0.4052	0.40446	0.412085	0	0	0	0	0.000002	0	1	26	235
1276	chr1	151290715	151290715	1	+	HIV2GFP 50nM GS-9822	100052026	chr1	151290715	match	FALSE	0.300286685779052	0.300286685779052	14999	NA	FALSE	1	7	57	0.31	0.353	0.3918	0.38085	0.423767	0	0	0	0	0.000002	0	1	22	320
1277	chr1	151344757	151344757	1	+	HIV2GFP 50nM GS-9822	100051885	chr1	151344757	match	FALSE	0.367341139024667	0.367341139024667	17594	NA	FALSE	0	6	57	0.36	0.341	0.3835	0.37261	0.427413	0	0	0	0	0.000002	0	0	15	356
1278	chr1	151575654	151575654	1	+	HIV2GFP 50nM GS-9822	100052208	chr1	151575654	match	TRUE	0.343678222317184	0.656321777682816	18721	18721	TRUE	1	4	69	0.39	0.418	0.3995	0.45048	0.445567	0	0	0	0	0.000009	1	3	49	469
1279	chr1	151689794	151689794	1	-	HIV2GFP 0nM GS-9822	100051477	chr1	151689794	match	TRUE	0.204194548245995	0.204194548245995	34521	NA	FALSE	0	3	69	0.33	0.393	0.4	0.45696	0.450482	0	0	0	0	0.000012	0	3	35	468
1280	chr1	152107099	152107099	1	-	HIV2GFP 0nM GS-9822	100051534	chr1	152107099	match	FALSE	0.464903675388597	0.464903675388597	118246	118246	TRUE	1	1	132	0.51	0.443	0.433	0.43283	0.467104	0	0	0	0	0.000022	0	3	32	535
1281	chr1	152150088	152150088	1	+	HIV2GFP 100nM GS-9822	100052383	chr1	152150088	insertion	TRUE	0.101348037142905	0.101348037142905	118246	118246	TRUE	1	10	131	0.33	0.382	0.432	0.47699	0.467578	0	0	0	0.00004	0.000023	0	3	40	536
1282	chr1	152150088	152150088	1	+	HIV2GFP 100nM GS-9822	100073737	chr1	152150088	insertion	TRUE	0.101348037142905	0.101348037142905	118246	118246	TRUE	1	10	131	0.33	0.382	0.432	0.47699	0.467578	0	0	0	0.00004	0.000023	0	3	40	536
1283	chr1	152206066	152206066	1	+	HIV2GFP 0nM GS-9822	100072454	chr1	152206066	match	TRUE	0.088091922005571	0.088091922005571	8616	8616	TRUE	13	26	128	0.39	0.483	0.5219	0.50107	0.469142	1	2	0.0002	0.00008	0.000023	2	14	66	568
1284	chr1	152288909	152288909	1	-	HIV2GFP 50nM GS-9822	100072976	chr1	152288909	match	FALSE	0.351665671347744	0.648334328652256	162427	162427	TRUE	2	2	128	0.33	0.377	0.4167	0.42756	0.468029	0	0	0	0	0.000023	0	0	10	533
1285	chr1	152547062	152547062	1	-	HIV2GFP 100nM GS-9822	100052699	chr1	152547062	match	FALSE	0.290377512882323	0.709622487117677	45217	NA	FALSE	0	33	113	0.43	0.442	0.4748	0.4825	0.459257	0	0	0	0.00003	0.000023	2	5	50	476
1286	chr1	152636670	152636670	1	-	HIV2GFP 100nM GS-9822	100074380	chr1	152636670	match	FALSE	0.093143596377749	0.093143596377749	51018	NA	FALSE	1	8	113	0.49	0.438	0.4319	0.48159	0.465461	0	0	0	0.00001	0.000023	0	2	59	514
1287	chr1	153512547	153512547	1	+	HIV2GFP 100nM GS-9822	100052384	chr1	153512547	insertion	FALSE	0.336028297119757	NA	3958	NA	FALSE	6	36	203	0.41	0.436	0.5183	0.52581	0.481502	0	2	0.0002	0.00011	0.000037	0	9	66	542
1288	chr1	153512547	153512547	1	+	HIV2GFP 100nM GS-9822	100073738	chr1	153512547	insertion	FALSE	0.336028297119757	NA	3958	NA	FALSE	6	36	203	0.41	0.436	0.5183	0.52581	0.481502	0	2	0.0002	0.00011	0.000037	0	9	66	542
1289	chr1	153585361	153585361	1	-	HIV2GFP 0nM GS-9822	100072072	chr1	153585361	match	FALSE	0.0601179593558821	0.939882040644118	227536	227536	TRUE	3	22	204	0.28	0.392	0.4304	0.45717	0.476582	0	0	0	0.00003	0.000037	0	4	38	520
1290	chr1	153655902	153655902	1	+	HIV2GFP 50nM GS-9822	100072869	chr1	153655902	insertion	FALSE	0.37013923071514	0.62986076928486	227536	227536	TRUE	2	3	204	0.34	0.356	0.4252	0.41289	0.474072	0	0	0	0	0.000039	0	3	26	507
1291	chr1	153655902	153655902	1	+	HIV2GFP 50nM GS-9822	100051654	chr1	153655902	insertion	FALSE	0.37013923071514	0.62986076928486	227536	227536	TRUE	2	3	204	0.34	0.356	0.4252	0.41289	0.474072	0	0	0	0	0.000039	0	3	26	507
1292	chr1	153735645	153735645	1	-	HIV2GFP 100nM GS-9822	100052422	chr1	153735645	insertion	FALSE	0.279397545882849	0.279397545882849	227536	227536	TRUE	2	2	192	0.29	0.345	0.3898	0.39861	0.472784	0	0	0	0	0.000038	1	2	47	527
1293	chr1	153735645	153735645	1	-	HIV2GFP 100nM GS-9822	100073783	chr1	153735645	insertion	FALSE	0.279397545882849	0.279397545882849	227536	227536	TRUE	2	2	192	0.29	0.345	0.3898	0.39861	0.472784	0	0	0	0	0.000038	1	2	47	527
1294	chr1	153780213	153780213	1	+	HIV2GFP 400nM GS-9822	100053625	chr1	153780213	insertion	FALSE	0.0835252443569369	0.0835252443569369	227536	227536	TRUE	2	4	184	0.44	0.452	0.423	0.42647	0.468866	0	0	0	0.00001	0.000034	0	7	48	504
1295	chr1	153780213	153780213	1	+	HIV2GFP 400nM GS-9822	100075176	chr1	153780213	insertion	FALSE	0.0835252443569369	0.0835252443569369	227536	227536	TRUE	2	4	184	0.44	0.452	0.423	0.42647	0.468866	0	0	0	0.00001	0.000034	0	7	48	504
1296	chr1	153780214	153780214	1	+	HIV2GFP 400nM GS-9822	100053626	chr1	153780214	insertion	FALSE	0.0835208494479994	0.0835208494479994	227536	227536	TRUE	2	4	184	0.45	0.451	0.4229	0.42648	0.468866	0	0	0	0.00001	0.000034	0	7	48	504
1297	chr1	153780214	153780214	1	+	HIV2GFP 400nM GS-9822	100075177	chr1	153780214	insertion	FALSE	0.0835208494479994	0.0835208494479994	227536	227536	TRUE	2	4	184	0.45	0.451	0.4229	0.42648	0.468866	0	0	0	0.00001	0.000034	0	7	48	504
1298	chr1	153780215	153780215	1	+	HIV2GFP 400nM GS-9822	100053627	chr1	153780215	insertion	FALSE	0.083516454539062	0.083516454539062	227536	227536	TRUE	2	4	184	0.45	0.451	0.4229	0.42647	0.468865	0	0	0	0.00001	0.000034	0	7	48	504
1299	chr1	153780215	153780215	1	+	HIV2GFP 400nM GS-9822	100075178	chr1	153780215	insertion	FALSE	0.083516454539062	0.083516454539062	227536	227536	TRUE	2	4	184	0.45	0.451	0.4229	0.42647	0.468865	0	0	0	0.00001	0.000034	0	7	48	504
1300	chr1	153780216	153780216	1	+	HIV2GFP 400nM GS-9822	100053628	chr1	153780216	insertion	FALSE	0.0835120596301245	0.0835120596301245	227536	227536	TRUE	2	4	184	0.45	0.45	0.4229	0.42647	0.468866	0	0	0	0.00001	0.000034	0	7	48	504
1301	chr1	153780216	153780216	1	+	HIV2GFP 400nM GS-9822	100075179	chr1	153780216	insertion	FALSE	0.0835120596301245	0.0835120596301245	227536	227536	TRUE	2	4	184	0.45	0.45	0.4229	0.42647	0.468866	0	0	0	0.00001	0.000034	0	7	48	504
1302	chr1	153780217	153780217	1	+	HIV2GFP 400nM GS-9822	100053629	chr1	153780217	insertion	FALSE	0.083507664721187	0.083507664721187	227536	227536	TRUE	2	4	184	0.44	0.45	0.4228	0.42646	0.468866	0	0	0	0.00001	0.000034	0	7	48	504
1303	chr1	153780217	153780217	1	+	HIV2GFP 400nM GS-9822	100075180	chr1	153780217	insertion	FALSE	0.083507664721187	0.083507664721187	227536	227536	TRUE	2	4	184	0.44	0.45	0.4228	0.42646	0.468866	0	0	0	0.00001	0.000034	0	7	48	504
1304	chr1	153842748	153842748	1	-	HIV2GFP 200nM GS-9822	100053343	chr1	153842748	match	FALSE	0.0829853975121687	0.917014602487831	46225	NA	FALSE	28	32	170	0.49	0.456	0.4659	0.45836	0.467236	0	1	0.0001	0.00002	0.000033	0	2	44	503
1305	chr1	153910844	153910844	1	-	HIV2GFP 0nM GS-9822	100071879	chr1	153910844	insertion	FALSE	0.493077886470568	0.493077886470568	29543	29543	TRUE	13	18	170	0.48	0.462	0.4211	0.44569	0.469397	0	0	0	0.00001	0.000032	0	1	37	542
1306	chr1	153910845	153910845	1	-	HIV2GFP 0nM GS-9822	100071880	chr1	153910845	insertion	FALSE	0.493044037504654	0.493044037504654	29543	29543	TRUE	13	18	170	0.47	0.462	0.4211	0.44568	0.469397	0	0	0	0.00001	0.000032	0	1	37	542
1307	chr1	153910846	153910846	1	-	HIV2GFP 0nM GS-9822	100071881	chr1	153910846	insertion	FALSE	0.49301018853874	0.49301018853874	29543	29543	TRUE	13	18	170	0.47	0.462	0.4211	0.44567	0.469396	0	0	0	0.00001	0.000032	0	1	37	542
1308	chr1	153910847	153910847	1	-	HIV2GFP 0nM GS-9822	100071882	chr1	153910847	insertion	FALSE	0.492976339572826	0.492976339572826	29543	29543	TRUE	13	18	170	0.46	0.461	0.4211	0.44568	0.469396	0	0	0	0.00001	0.000032	0	1	37	542
1309	chr1	153910848	153910848	1	-	HIV2GFP 100nM GS-9822	100073784	chr1	153910848	insertion	FALSE	0.492942490606912	0.492942490606912	29543	29543	TRUE	13	18	170	0.47	0.462	0.4211	0.44568	0.469396	0	0	0	0.00001	0.000032	0	1	37	542
1310	chr1	153910848	153910848	1	-	HIV2GFP 0nM GS-9822	100071883	chr1	153910848	insertion	FALSE	0.492942490606912	0.492942490606912	29543	29543	TRUE	13	18	170	0.47	0.462	0.4211	0.44568	0.469396	0	0	0	0.00001	0.000032	0	1	37	542
1311	chr1	153911683	153911683	1	-	HIV2GFP 0nM GS-9822	100071884	chr1	153911683	insertion	FALSE	0.464678604068646	0.464678604068646	29543	29543	TRUE	13	18	170	0.52	0.467	0.4217	0.44514	0.469538	0	0	0	0.00001	0.000032	0	1	37	542
1312	chr1	154223327	154223327	1	-	HIV2GFP 0nM GS-9822	100071885	chr1	154223327	insertion	TRUE	0.249330213314342	0.750669786685658	29487	NA	FALSE	0	11	179	0.56	0.468	0.5001	0.49952	0.476093	0	0	0	0.00003	0.000027	1	8	74	586
1313	chr1	154267834	154267834	1	+	HIV2GFP 0nM GS-9822	100072279	chr1	154267834	match	FALSE	0.270370112218582	0.270370112218582	14347	NA	FALSE	2	8	180	0.45	0.42	0.4691	0.49826	0.480905	0	0	0	0.00003	0.000029	0	1	68	618
1314	chr1	154419887	154419887	1	+	HIV2GFP 50nM GS-9822	100072905	chr1	154419887	match	FALSE	0.349865459882583	0.349865459882583	16352	NA	FALSE	0	33	155	0.4	0.492	0.4576	0.4971	0.490451	0	0	0	0.00004	0.000034	1	9	85	666
1315	chr1	154487006	154487006	1	-	HIV2GFP 0nM GS-9822	100051431	chr1	154487006	insertion	FALSE	0.0323595505617978	0.967640449438202	42275	42275	TRUE	18	45	156	0.52	0.59	0.5672	0.50364	0.495343	0	1	0.0001	0.00004	0.000035	0	9	58	703
1316	chr1	154947291	154947291	1	-	HIV2GFP 0nM GS-9822	100071915	chr1	154947291	match	FALSE	0.314731865123802	0.685268134876198	16074	NA	FALSE	0	18	134	0.55	0.576	0.5523	0.52965	0.495061	0	1	0.0001	0.00005	0.000036	1	12	100	647
1317	chr1	155121370	155121370	1	+	HIV2GFP 0nM GS-9822	100072245	chr1	155121370	match	TRUE	0.261565686357125	0.261565686357125	11867	NA	FALSE	3	12	73	0.58	0.576	0.5555	0.55003	0.483376	0	0	0	0.00008	0.00003	2	6	70	620
1318	chr1	155149825	155149825	1	-	HIV2GFP 50nM GS-9822	100073573	chr1	155149825	match	TRUE	0.133007313419685	0.866992686580315	22698	22698	TRUE	3	12	66	0.63	0.621	0.5313	0.53636	0.479681	0	1	0.0001	0.00005	0.000029	1	6	60	621
1319	chr1	155364392	155364392	1	+	HIV2GFP 50nM GS-9822	100073676	chr1	155364392	match	TRUE	0.394420226678291	0.605579773321709	17205	17205	TRUE	2	4	46	0.47	0.448	0.4287	0.47699	0.461789	0	0	0	0.00001	0.000021	0	5	74	515
1320	chr1	155384458	155384458	1	+	HIV2GFP 50nM GS-9822	100051886	chr1	155384458	match	TRUE	0.0252172590539059	0.974782740946094	374783	NA	FALSE	0	4	46	0.45	0.41	0.421	0.48014	0.459486	0	0	0	0.00002	0.000019	2	9	75	509
1321	chr1	155576616	155576616	1	+	HIV2GFP 200nM GS-9822	100053185	chr1	155576616	match	FALSE	0.46206471478162	0.46206471478162	374783	NA	FALSE	0	0	34	0.32	0.373	0.389	0.41775	0.436491	0	0	0	0	0.000011	0	1	34	390
1322	chr1	155585342	155585342	1	-	HIV2GFP 100nM GS-9822	100052407	chr1	155585342	match	FALSE	0.438781908464365	0.438781908464365	374783	NA	FALSE	0	0	34	0.41	0.454	0.4446	0.4099	0.435142	0	0	0	0	0.00001	0	1	36	388
1323	chr1	155865225	155865225	1	-	HIV2GFP 200nM GS-9822	100075008	chr1	155865225	match	TRUE	0.39193826136871	0.60806173863129	78395	NA	FALSE	0	7	23	0.38	0.338	0.3869	0.38891	0.426125	0	0	0	0	0.000005	1	5	22	383
1324	chr1	155878436	155878436	1	-	HIV2GFP 0nM GS-9822	100072597	chr1	155878436	match	TRUE	0.439543338223101	0.439543338223101	78395	NA	FALSE	0	7	22	0.4	0.429	0.4409	0.38117	0.426162	0	0	0	0	0.000004	0	2	20	365
1325	chr1	155989650	155989650	1	-	HIV2GFP 200nM GS-9822	100053124	chr1	155989650	match	FALSE	0.238980891719745	0.761019108280255	31400	31400	TRUE	3	6	28	0.41	0.377	0.3871	0.39027	0.420762	0	0	0	0	0.000006	1	1	17	344
1326	chr1	156552096	156552096	1	+	HIV2GFP 100nM GS-9822	100052976	chr1	156552096	match	FALSE	0.369861362266426	0.369861362266426	33180	NA	FALSE	0	15	46	0.38	0.389	0.3896	0.39871	0.399794	0	0	0	0	0.000006	0	2	39	306
1327	chr1	156676587	156676587	1	+	HIV2GFP 50nM GS-9822	100072870	chr1	156676587	insertion	FALSE	0.43197225640452	NA	44695	NA	FALSE	0	4	46	0.33	0.328	0.3308	0.35932	0.396244	0	0	0	0	0.000006	0	1	25	302
1328	chr1	156718744	156718744	1	-	HIV2GFP 0nM GS-9822	100051588	chr1	156718744	match	FALSE	0.0218139548926663	0.0218139548926663	66242	NA	FALSE	1	2	45	0.24	0.313	0.3561	0.36164	0.393728	0	0	0	0	0.000005	0	1	16	295
1329	chr1	156874229	156874229	1	+	HIV2GFP 100nM GS-9822	100073942	chr1	156874229	match	FALSE	0.356680524127769	0.643319475872231	76012	76012	TRUE	1	2	53	0.45	0.379	0.4008	0.37001	0.379756	0	0	0	0	0.000003	0	0	12	265
1330	chr1	156899460	156899460	1	-	HIV2GFP 200nM GS-9822	100074804	chr1	156899460	match	FALSE	0.311385044466663	0.311385044466663	76012	76012	TRUE	1	2	52	0.4	0.403	0.3597	0.37071	0.378999	0	0	0	0	0.000002	0	0	12	256
1331	chr1	156972192	156972192	1	-	HIV2GFP 100nM GS-9822	100052942	chr1	156972192	match	FALSE	0.481280653950954	NA	36700	NA	FALSE	0	6	53	0.33	0.384	0.3832	0.36653	0.382618	0	0	0	0	0.000002	1	5	12	267
1332	chr1	157191708	157191708	1	-	HIV2GFP 200nM GS-9822	100075021	chr1	157191708	match	FALSE	0.478267557352553	0.521732442647447	45508	45508	TRUE	4	8	41	0.41	0.394	0.4264	0.37969	0.380517	0	0	0	0	0.000002	0	4	29	228
1333	chr1	157772887	157772887	1	-	HIV2GFP 50nM GS-9822	100073667	chr1	157772887	match	FALSE	0.00899301401057548	NA	51818	NA	FALSE	1	1	52	0.32	0.373	0.3961	0.37971	0.410933	0	0	0	0	0.000009	0	2	16	355
1334	chr1	158024793	158024793	1	-	HIV2GFP 200nM GS-9822	100074545	chr1	158024793	match	FALSE	0.32479964381122	0.32479964381122	17968	NA	FALSE	0	11	61	0.39	0.449	0.4461	0.44508	0.427818	0	0	0	0.00001	0.000012	0	6	51	419
1335	chr1	158101546	158101546	1	+	HIV2GFP 100nM GS-9822	100052770	chr1	158101546	match	FALSE	0.254996909128374	0.745003090871626	9706	NA	FALSE	1	11	66	0.55	0.51	0.5258	0.48311	0.432118	0	0	0	0.00002	0.000013	0	6	81	436
1336	chr1	158648858	158648858	1	-	HIV2GFP 400nM GS-9822	100075193	chr1	158648858	match	FALSE	0.422706087451525	0.422706087451525	28107	28107	TRUE	1	2	78	0.39	0.424	0.5325	0.45557	0.442347	0	0	0	0.00003	0.000014	0	8	63	617
1337	chr1	158659045	158659045	1	+	HIV2GFP 100nM GS-9822	100074523	chr1	158659045	match	FALSE	0.214857508805636	0.785142491194364	28107	28107	TRUE	1	2	78	0.46	0.439	0.5047	0.44201	0.44137	0	1	0.0001	0.00002	0.000014	0	3	60	603
1338	chr1	158699377	158699377	1	-	HIV2GFP 100nM GS-9822	100073724	chr1	158699377	match	TRUE	0.39159052603566	0.39159052603566	56365	NA	FALSE	0	5	72	0.48	0.379	0.3946	0.41548	0.438523	0	0	0	0.00001	0.000011	1	6	47	587
1339	chr1	158711982	158711982	1	+	HIV2GFP 0nM GS-9822	100072803	chr1	158711982	match	TRUE	0.167958839705491	0.167958839705491	56365	NA	FALSE	0	5	72	0.38	0.401	0.3873	0.39768	0.438487	0	0	0	0	0.000011	0	3	49	589
1340	chr1	159130659	159130659	1	+	HIV2GFP 100nM GS-9822	100052659	chr1	159130659	match	FALSE	0.191713898993317	NA	47284	NA	FALSE	0	5	123	0.4	0.39	0.411	0.43074	0.444108	0	0	0	0	0.000018	0	0	50	614
1341	chr1	159211967	159211967	1	+	HIV2GFP 100nM GS-9822	100052480	chr1	159211967	match	FALSE	0.486547362689042	0.486547362689042	40401	NA	FALSE	0	4	122	0.37	0.402	0.4515	0.45962	0.451215	0	0	0	0.00001	0.000018	1	4	61	590
1342	chr1	159323919	159323919	1	-	HIV2GFP 100nM GS-9822	100052559	chr1	159323919	match	TRUE	0.110608264640914	0.110608264640914	18561	18561	TRUE	1	25	127	0.43	0.504	0.5298	0.48921	0.454969	0	0	0	0.00005	0.00002	1	12	72	586
1343	chr1	159498427	159498427	1	+	HIV2GFP 50nM GS-9822	100072957	chr1	159498427	match	FALSE	0.12240694974912	0.12240694974912	26706	26706	TRUE	1	32	138	0.45	0.472	0.4842	0.46736	0.457947	0	1	0.0001	0.00001	0.000024	3	7	51	506
1344	chr1	159623575	159623575	1	+	HIV2GFP 50nM GS-9822	100073211	chr1	159623575	match	TRUE	0.0908497033416336	0.0908497033416336	130116	NA	FALSE	0	7	131	0.49	0.433	0.4639	0.43744	0.449043	0	1	0.0001	0.00002	0.000023	1	10	41	487
1345	chr1	159639427	159639427	1	-	HIV2GFP 100nM GS-9822	100052580	chr1	159639427	match	TRUE	0.212679455255311	0.212679455255311	130116	NA	FALSE	0	7	131	0.45	0.436	0.4601	0.46863	0.44855	0	1	0.0001	0.00003	0.000023	1	5	42	490
1346	chr1	160658336	160658336	1	+	HIV2GFP 400nM GS-9822	100075308	chr1	160658336	match	FALSE	0.115079318414337	NA	85037	NA	FALSE	0	4	30	0.49	0.433	0.4145	0.42588	0.41708	0	0	0	0	0.000008	1	6	50	515
1347	chr1	160876079	160876079	1	+	HIV2GFP 100nM GS-9822	100074200	chr1	160876079	match	FALSE	0.0464819093596313	0.0464819093596313	154942	154942	TRUE	4	10	30	0.37	0.375	0.3988	0.40415	0.406476	0	0	0	0	0.000005	1	4	57	495
1348	chr1	160995979	160995979	1	-	HIV2GFP 200nM GS-9822	100053109	chr1	160995979	insertion	FALSE	0.179680138374359	0.820319861625641	154942	154942	TRUE	4	7	34	0.2	0.371	0.389	0.39662	0.401435	0	0	0	0.00001	0.000005	0	2	33	467
1349	chr1	160995979	160995979	1	-	HIV2GFP 200nM GS-9822	100074590	chr1	160995979	insertion	FALSE	0.179680138374359	0.820319861625641	154942	154942	TRUE	4	7	34	0.2	0.371	0.389	0.39662	0.401435	0	0	0	0.00001	0.000005	0	2	33	467
1350	chr1	160995980	160995980	1	-	HIV2GFP 200nM GS-9822	100053110	chr1	160995980	insertion	FALSE	0.179673684346401	0.820326315653599	154942	154942	TRUE	4	7	34	0.2	0.37	0.389	0.39662	0.401436	0	0	0	0.00001	0.000005	0	2	33	467
1351	chr1	160995980	160995980	1	-	HIV2GFP 200nM GS-9822	100074591	chr1	160995980	insertion	FALSE	0.179673684346401	0.820326315653599	154942	154942	TRUE	4	7	34	0.2	0.37	0.389	0.39662	0.401436	0	0	0	0.00001	0.000005	0	2	33	467
1352	chr1	161013107	161013107	1	+	HIV2GFP 50nM GS-9822	100073136	chr1	161013107	match	FALSE	0.0691355474951918	0.930864452504808	154942	154942	TRUE	4	7	34	0.23	0.325	0.3946	0.39465	0.400919	0	0	0	0.00002	0.000005	0	3	26	471
1353	chr1	161096773	161096773	1	-	HIV2GFP 100nM GS-9822	100073877	chr1	161096773	match	FALSE	0.41759074316413	0.58240925683587	14519	14519	TRUE	1	2	36	0.52	0.458	0.3984	0.39918	0.395477	0	0	0	0.00001	0.000006	0	8	57	456
1354	chr1	161133730	161133730	1	+	HIV2GFP 0nM GS-9822	100072320	chr1	161133730	match	FALSE	0.142654787526903	NA	199790	NA	FALSE	0	1	30	0.43	0.445	0.3907	0.3993	0.391462	0	0	0	0	0.000005	1	8	67	427
1355	chr1	161725476	161725476	1	-	HIV2GFP 100nM GS-9822	100074032	chr1	161725476	match	FALSE	0.0580136845748649	NA	1135439	NA	FALSE	0	0	13	0.33	0.341	0.3627	0.38699	0.376531	0	0	0	0	0.000002	0	0	15	288
1356	chr1	161772054	161772054	1	-	HIV2GFP 100nM GS-9822	100074537	chr1	161772054	match	FALSE	0.099035703371119	NA	1135439	NA	FALSE	0	0	13	0.36	0.402	0.4038	0.37706	0.376078	0	0	0	0	0.000002	1	3	15	274
1357	chr1	161773191	161773191	1	-	HIV2GFP 200nM GS-9822	100053618	chr1	161773191	match	FALSE	0.100037078169765	NA	1135439	NA	FALSE	0	0	13	0.48	0.404	0.402	0.37728	0.376044	0	0	0	0	0.000002	0	3	15	273
1358	chr1	161900499	161900499	1	-	HIV2GFP 200nM GS-9822	100074649	chr1	161900499	match	FALSE	0.212159349819761	NA	1135439	NA	FALSE	0	0	9	0.39	0.359	0.3857	0.37562	0.374495	0	0	0	0	0.000002	0	5	26	229
1359	chr1	161970315	161970315	1	-	HIV2GFP 0nM GS-9822	100051448	chr1	161970315	match	FALSE	0.273647461466446	NA	1135439	NA	FALSE	0	0	5	0.27	0.347	0.3498	0.36807	0.373943	0	0	0	0	0.000002	0	2	23	197
1360	chr1	162616514	162616514	1	+	HIV2GFP 50nM GS-9822	100073534	chr1	162616514	match	FALSE	0.157234338436499	NA	1135439	NA	FALSE	0	0	6	0.42	0.431	0.3655	0.37469	0.389354	0	0	0	0	0.000002	1	1	12	290
1361	chr1	162621208	162621208	1	-	HIV2GFP 0nM GS-9822	100051423	chr1	162621208	match	FALSE	0.153100254615175	NA	1135439	NA	FALSE	0	0	6	0.33	0.348	0.392	0.37264	0.389333	0	0	0	0	0.000002	0	1	11	288
1362	chr1	163143883	163143883	1	+	HIV2GFP 400nM GS-9822	100075272	chr1	163143883	match	TRUE	0.0695809941770444	0.0695809941770444	315819	NA	FALSE	0	1	11	0.34	0.392	0.409	0.4093	0.415703	0	0	0	0	0.000006	1	1	19	365
1363	chr1	163159188	163159188	1	-	HIV2GFP 0nM GS-9822	100072739	chr1	163159188	match	TRUE	0.118042296378622	0.118042296378622	315819	NA	FALSE	0	1	11	0.34	0.403	0.421	0.40697	0.41653	0	0	0	0	0.000006	1	3	17	368
1364	chr1	163318485	163318485	1	-	HIV2GFP 0nM GS-9822	100072073	chr1	163318485	match	FALSE	0.377564364398595	0.377564364398595	315819	NA	FALSE	0	0	14	0.45	0.425	0.4514	0.40795	0.419871	0	0	0	0.00001	0.000005	0	2	35	348
1365	chr1	163383928	163383928	1	-	HIV2GFP 0nM GS-9822	100072760	chr1	163383928	match	FALSE	0.170347572501971	0.170347572501971	315819	NA	FALSE	0	0	15	0.39	0.435	0.4121	0.413	0.41899	0	0	0	0.00001	0.000007	0	4	27	336
1366	chr1	163721364	163721364	1	+	HIV2GFP 100nM GS-9822	100053043	chr1	163721364	match	FALSE	0.0822492736008508	0.917750726399149	105314	105314	TRUE	1	4	20	0.42	0.385	0.4198	0.41886	0.421148	0	0	0	0	0.000011	0	1	15	337
1367	chr1	164561903	164561903	1	+	HIV2GFP 200nM GS-9822	100053483	chr1	164561903	match	FALSE	0.484920814846002	0.484920814846002	308770	NA	FALSE	0	0	10	0.45	0.462	0.4175	0.40536	0.404857	0	0	0	0	0.000003	0	1	13	246
1368	chr1	164590605	164590605	1	+	HIV2GFP 200nM GS-9822	100074809	chr1	164590605	match	FALSE	0.391964892962399	0.391964892962399	308770	NA	FALSE	0	0	12	0.39	0.427	0.4308	0.40155	0.405231	0	0	0	0	0.000003	1	2	18	233
1369	chr1	164609383	164609383	1	-	HIV2GFP 0nM GS-9822	100072734	chr1	164609383	match	FALSE	0.3311493992292	0.3311493992292	308770	NA	FALSE	0	0	13	0.25	0.418	0.3781	0.40656	0.404836	0	0	0	0	0.000003	0	0	14	221
1370	chr1	165039814	165039814	1	-	HIV2GFP 100nM GS-9822	100052763	chr1	165039814	match	FALSE	0.165801585152961	0.834198414847039	214238	NA	FALSE	0	2	17	0.32	0.298	0.3585	0.41144	0.399639	0	0	0	0.00001	0.000009	0	0	28	312
1371	chr1	165132027	165132027	1	+	HIV2GFP 0nM GS-9822	100051429	chr1	165132027	match	FALSE	0.376542823131383	0.376542823131383	31922	NA	FALSE	0	4	18	0.38	0.382	0.4152	0.42	0.397112	0	0	0	0.00003	0.000009	1	3	44	321
1372	chr1	165370724	165370724	1	+	HIV2GFP 0nM GS-9822	100072530	chr1	165370724	match	TRUE	0.123344012468612	0.123344012468612	46196	NA	FALSE	0	3	23	0.35	0.434	0.4278	0.43607	0.412652	0	0	0	0.00001	0.000013	1	6	61	430
1373	chr1	165493258	165493258	1	+	HIV2GFP 50nM GS-9822	100072871	chr1	165493258	insertion	FALSE	0.176852098520259	0.176852098520259	206455	206455	TRUE	5	5	26	0.41	0.378	0.3803	0.38584	0.422232	0	0	0	0.00001	0.000016	0	1	53	526
1374	chr1	165867716	165867716	1	-	HIV2GFP 400nM GS-9822	100075348	chr1	165867716	match	FALSE	0.0206971261071815	0.0206971261071815	78465	78465	TRUE	4	4	53	0.48	0.495	0.4863	0.45039	0.414839	0	1	0.0001	0.00001	0.000011	3	16	87	553
1375	chr1	166169427	166169427	1	-	HIV2GFP 0nM GS-9822	100071938	chr1	166169427	match	FALSE	0.171928620452986	0.171928620452986	20398	20398	TRUE	18	21	53	0.27	0.386	0.414	0.38576	0.422681	0	1	0.0001	0.00001	0.000014	1	11	45	564
1376	chr1	166195831	166195831	1	-	HIV2GFP 100nM GS-9822	100052423	chr1	166195831	insertion	FALSE	0.168079836306853	0.168079836306853	139285	139285	TRUE	15	22	53	0.31	0.365	0.3549	0.36987	0.420989	0	0	0	0.00001	0.000012	0	3	41	559
1377	chr1	166195831	166195831	1	-	HIV2GFP 100nM GS-9822	100073785	chr1	166195831	insertion	FALSE	0.168079836306853	0.168079836306853	139285	139285	TRUE	15	22	53	0.31	0.365	0.3549	0.36987	0.420989	0	0	0	0.00001	0.000012	0	3	41	559
1378	chr1	166215451	166215451	1	-	HIV2GFP 0nM GS-9822	100072167	chr1	166215451	match	FALSE	0.30894209713896	0.30894209713896	139285	139285	TRUE	15	19	54	0.41	0.409	0.3768	0.36372	0.420212	0	0	0	0.00001	0.000012	0	3	27	568
1379	chr1	166341012	166341012	1	+	HIV2GFP 400nM GS-9822	100075292	chr1	166341012	match	TRUE	0.4405773664109	0.559422633589099	58126	58126	TRUE	14	29	53	0.43	0.509	0.44	0.43427	0.413285	0	0	0	0.00003	0.000011	0	3	42	572
1380	chr1	166438071	166438071	1	-	HIV2GFP 0nM GS-9822	100072726	chr1	166438071	match	FALSE	0.00418515108395413	0.00418515108395413	23894	NA	FALSE	1	4	53	0.36	0.323	0.367	0.42	0.407334	0	0	0	0.00002	0.00001	0	4	57	525
1381	chr1	166527472	166527472	1	+	HIV2GFP 100nM GS-9822	100052783	chr1	166527472	match	FALSE	0.319940387481371	0.319940387481371	33550	33550	TRUE	1	3	51	0.37	0.463	0.4389	0.41441	0.406196	0	0	0	0	0.000007	1	4	41	492
1382	chr1	166557718	166557718	1	+	HIV2GFP 50nM GS-9822	100073048	chr1	166557718	match	FALSE	0.121609899013045	0.121609899013045	61097	NA	FALSE	0	1	48	0.38	0.431	0.4051	0.41256	0.404671	0	0	0	0	0.000006	1	5	42	482
1383	chr1	166611687	166611687	1	-	HIV2GFP 50nM GS-9822	100052229	chr1	166611687	match	FALSE	0.00830382220051288	0.00830382220051288	24567	NA	FALSE	1	2	48	0.49	0.471	0.4559	0.41428	0.402556	0	0	0	0	0.000006	1	7	53	450
1384	chr1	166726103	166726103	1	+	HIV2GFP 0nM GS-9822	100072706	chr1	166726103	match	FALSE	0.171355174272938	0.171355174272938	31531	31531	TRUE	1	1	43	0.34	0.37	0.3927	0.39967	0.402721	0	0	0	0	0.000005	1	5	75	441
1385	chr1	166737673	166737673	1	+	HIV2GFP 50nM GS-9822	100073544	chr1	166737673	match	FALSE	0.136670877379607	0.863329122620393	45123	NA	FALSE	0	2	42	0.41	0.367	0.3996	0.39557	0.403439	0	0	0	0	0.000005	1	12	74	439
1386	chr1	167054177	167054177	1	-	HIV2GFP 0nM GS-9822	100071800	chr1	167054177	match	FALSE	0.229039057433163	0.229039057433163	111016	NA	FALSE	0	1	13	0.3	0.347	0.3794	0.38165	0.395379	0	0	0	0	0.000001	0	1	31	453
1387	chr1	167312388	167312388	1	+	HIV2GFP 200nM GS-9822	100053074	chr1	167312388	insertion	FALSE	0.0572307087345236	0.0572307087345236	183101	183101	TRUE	1	3	18	0.34	0.301	0.3887	0.41691	0.386772	0	0	0	0.00001	0.000003	0	3	64	398
1388	chr1	167312388	167312388	1	+	HIV2GFP 200nM GS-9822	100074555	chr1	167312388	insertion	FALSE	0.0572307087345236	0.0572307087345236	183101	183101	TRUE	1	3	18	0.34	0.301	0.3887	0.41691	0.386772	0	0	0	0.00001	0.000003	0	3	64	398
1389	chr1	167322119	167322119	1	-	HIV2GFP 100nM GS-9822	100073906	chr1	167322119	match	FALSE	0.00408517703344056	0.00408517703344056	183101	183101	TRUE	1	6	17	0.5	0.478	0.4127	0.41578	0.386416	0	0	0	0.00001	0.000003	1	5	67	395
1390	chr1	167463718	167463718	1	+	HIV2GFP 200nM GS-9822	100074650	chr1	167463718	match	FALSE	0.405182197248233	0.594817802751767	235267	235267	TRUE	3	3	21	0.42	0.375	0.3606	0.3642	0.386529	0	0	0	0	0.000003	1	1	27	404
1391	chr1	167686610	167686610	1	+	HIV2GFP 100nM GS-9822	100052385	chr1	167686610	insertion	FALSE	0.150775075987842	0.150775075987842	65800	65800	TRUE	1	5	42	0.33	0.348	0.3462	0.38005	0.386046	0	0	0	0.00002	0.000005	0	1	30	413
1392	chr1	167686610	167686610	1	+	HIV2GFP 100nM GS-9822	100073739	chr1	167686610	insertion	FALSE	0.150775075987842	0.150775075987842	65800	65800	TRUE	1	5	42	0.33	0.348	0.3462	0.38005	0.386046	0	0	0	0.00002	0.000005	0	1	30	413
1393	chr1	167686612	167686612	1	+	HIV2GFP 100nM GS-9822	100073740	chr1	167686612	insertion	FALSE	0.150744680851064	0.150744680851064	65800	65800	TRUE	1	5	42	0.34	0.346	0.3462	0.38005	0.386045	0	0	0	0.00002	0.000005	0	1	30	413
1394	chr1	168093578	168093578	1	+	HIV2GFP 200nM GS-9822	100074589	chr1	168093578	match	FALSE	0.115888856276294	0.884111143723706	40884	40884	TRUE	12	12	44	0.37	0.297	0.3865	0.38946	0.379424	0	0	0	0.00001	0.000005	0	4	37	372
1395	chr1	168183839	168183839	1	-	HIV2GFP 100nM GS-9822	100052424	chr1	168183839	insertion	FALSE	0.174343263151033	0.825656736848967	153410	153410	TRUE	6	6	36	0.22	0.268	0.3377	0.34903	0.379909	0	0	0	0	0.000004	0	2	29	373
1396	chr1	168183839	168183839	1	-	HIV2GFP 100nM GS-9822	100073786	chr1	168183839	insertion	FALSE	0.174343263151033	0.825656736848967	153410	153410	TRUE	6	6	36	0.22	0.268	0.3377	0.34903	0.379909	0	0	0	0	0.000004	0	2	29	373
1397	chr1	168183842	168183842	1	-	HIV2GFP 100nM GS-9822	100073787	chr1	168183842	insertion	FALSE	0.174362818590705	0.825637181409295	153410	153410	TRUE	6	6	36	0.23	0.269	0.3377	0.34904	0.379911	0	0	0	0	0.000004	0	2	29	373
1398	chr1	168183843	168183843	1	-	HIV2GFP 100nM GS-9822	100052425	chr1	168183843	insertion	FALSE	0.174369337070595	0.825630662929405	153410	153410	TRUE	6	6	36	0.22	0.27	0.3378	0.34905	0.379911	0	0	0	0	0.000004	0	2	29	373
1399	chr1	168183843	168183843	1	-	HIV2GFP 100nM GS-9822	100073788	chr1	168183843	insertion	FALSE	0.174369337070595	0.825630662929405	153410	153410	TRUE	6	6	36	0.22	0.27	0.3378	0.34905	0.379911	0	0	0	0	0.000004	0	2	29	373
1400	chr1	168189980	168189980	1	-	HIV2GFP 100nM GS-9822	100052426	chr1	168189980	insertion	FALSE	0.214373248158529	0.785626751841471	153410	153410	TRUE	6	6	36	0.3	0.369	0.328	0.34704	0.380053	0	0	0	0	0.000004	0	2	33	373
1401	chr1	168189980	168189980	1	-	HIV2GFP 100nM GS-9822	100073789	chr1	168189980	insertion	FALSE	0.214373248158529	0.785626751841471	153410	153410	TRUE	6	6	36	0.3	0.369	0.328	0.34704	0.380053	0	0	0	0	0.000004	0	2	33	373
1402	chr1	168189981	168189981	1	-	HIV2GFP 100nM GS-9822	100052427	chr1	168189981	insertion	FALSE	0.21437976663842	0.78562023336158	153410	153410	TRUE	6	6	36	0.3	0.368	0.328	0.34704	0.380054	0	0	0	0	0.000004	0	2	33	373
1403	chr1	168189981	168189981	1	-	HIV2GFP 100nM GS-9822	100073790	chr1	168189981	insertion	FALSE	0.21437976663842	0.78562023336158	153410	153410	TRUE	6	6	36	0.3	0.368	0.328	0.34704	0.380054	0	0	0	0	0.000004	0	2	33	373
1404	chr1	168189982	168189982	1	-	HIV2GFP 100nM GS-9822	100052428	chr1	168189982	insertion	FALSE	0.21438628511831	0.78561371488169	153410	153410	TRUE	6	6	36	0.3	0.368	0.3281	0.34704	0.380054	0	0	0	0	0.000004	0	2	33	373
1405	chr1	168189982	168189982	1	-	HIV2GFP 100nM GS-9822	100073791	chr1	168189982	insertion	FALSE	0.21438628511831	0.78561371488169	153410	153410	TRUE	6	6	36	0.3	0.368	0.3281	0.34704	0.380054	0	0	0	0	0.000004	0	2	33	373
1406	chr1	168189983	168189983	1	-	HIV2GFP 100nM GS-9822	100052429	chr1	168189983	insertion	FALSE	0.214392803598201	0.785607196401799	153410	153410	TRUE	6	6	36	0.3	0.367	0.3281	0.34703	0.380055	0	0	0	0	0.000004	0	2	33	373
1407	chr1	168189983	168189983	1	-	HIV2GFP 100nM GS-9822	100073792	chr1	168189983	insertion	FALSE	0.214392803598201	0.785607196401799	153410	153410	TRUE	6	6	36	0.3	0.367	0.3281	0.34703	0.380055	0	0	0	0	0.000004	0	2	33	373
1408	chr1	168189984	168189984	1	-	HIV2GFP 100nM GS-9822	100052430	chr1	168189984	insertion	FALSE	0.214399322078091	0.785600677921909	153410	153410	TRUE	6	6	36	0.3	0.366	0.3281	0.34703	0.380055	0	0	0	0	0.000004	0	2	33	373
1409	chr1	168189984	168189984	1	-	HIV2GFP 100nM GS-9822	100073793	chr1	168189984	insertion	FALSE	0.214399322078091	0.785600677921909	153410	153410	TRUE	6	6	36	0.3	0.366	0.3281	0.34703	0.380055	0	0	0	0	0.000004	0	2	33	373
1410	chr1	168189984	168189984	1	-	HIV2GFP 0nM GS-9822	100071886	chr1	168189984	insertion	FALSE	0.214399322078091	0.785600677921909	153410	153410	TRUE	6	6	36	0.3	0.366	0.3281	0.34703	0.380055	0	0	0	0	0.000004	0	2	33	373
1411	chr1	168258109	168258109	1	-	HIV2GFP 100nM GS-9822	100074421	chr1	168258109	match	FALSE	0.341529235382309	0.341529235382309	153410	153410	TRUE	6	6	34	0.34	0.365	0.3378	0.34506	0.379226	0	0	0	0	0.000003	0	0	23	365
1412	chr1	168580457	168580457	1	-	HIV2GFP 100nM GS-9822	100052358	chr1	168580457	match	FALSE	0.341509135668632	0.658490864331368	177108	NA	FALSE	0	0	30	0.36	0.293	0.3767	0.37411	0.376991	0	0	0	0	0.000004	0	2	33	381
1413	chr1	168913993	168913993	1	-	HIV2GFP 100nM GS-9822	100074331	chr1	168913993	match	TRUE	0.187246815688462	0.187246815688462	75291	75291	TRUE	2	2	19	0.36	0.392	0.3723	0.39631	0.37932	0	0	0	0.00002	0.000002	1	8	63	340
1414	chr1	168929188	168929188	1	-	HIV2GFP 50nM GS-9822	100051651	chr1	168929188	match	TRUE	0.389063765921558	0.389063765921558	75291	75291	TRUE	2	2	23	0.43	0.384	0.3547	0.39367	0.379041	0	0	0	0.00002	0.000002	2	8	67	348
1415	chr1	168931028	168931028	1	+	HIV2GFP 0nM GS-9822	100072613	chr1	168931028	match	TRUE	0.413502277828691	0.413502277828691	75291	75291	TRUE	2	2	23	0.45	0.393	0.3699	0.39615	0.379103	0	0	0	0.00002	0.000002	2	9	67	347
1416	chr1	169291019	169291019	1	+	HIV2GFP 0nM GS-9822	100072422	chr1	169291019	match	FALSE	0.0735604625082176	0.926439537491782	129295	129295	TRUE	1	8	23	0.39	0.418	0.3997	0.37402	0.389467	0	0	0	0	0.000003	0	1	6	344
1417	chr1	169332468	169332468	1	-	HIV2GFP 0nM GS-9822	100051425	chr1	169332468	match	FALSE	0.215464070743851	0.215464070743851	26914	26914	TRUE	4	9	23	0	0.194	0.3477	0.38167	0.388962	0	0	0	0	0.000003	0	0	26	325
1418	chr1	169342901	169342901	1	+	HIV2GFP 50nM GS-9822	100073618	chr1	169342901	match	FALSE	0.396893809913056	0.603106190086944	26914	26914	TRUE	4	9	23	0.36	0.291	0.3593	0.37788	0.38937	0	0	0	0	0.000003	2	3	27	329
1419	chr1	169472145	169472145	1	-	HIV2GFP 100nM GS-9822	100073993	chr1	169472145	match	FALSE	0.337795165572167	0.662204834427833	35785	NA	FALSE	0	8	28	0.4	0.427	0.3949	0.39656	0.392668	0	0	0	0	0.000002	0	1	46	290
1420	chr1	169648451	169648451	1	-	HIV2GFP 0nM GS-9822	100072535	chr1	169648451	match	FALSE	0.49220258635714	0.49220258635714	143445	NA	FALSE	0	0	37	0.33	0.395	0.3848	0.41845	0.397265	0	0	0	0	0.000006	0	0	29	326
1421	chr1	169949915	169949915	1	-	HIV2GFP 400nM GS-9822	100053637	chr1	169949915	insertion	FALSE	0.333866310288046	0.666133689711954	41903	41903	TRUE	3	3	28	0.34	0.376	0.3634	0.39952	0.396303	0	0	0	0.00002	0.000006	0	4	34	366
1422	chr1	169949915	169949915	1	-	HIV2GFP 400nM GS-9822	100075189	chr1	169949915	insertion	FALSE	0.333866310288046	0.666133689711954	41903	41903	TRUE	3	3	28	0.34	0.376	0.3634	0.39952	0.396303	0	0	0	0.00002	0.000006	0	4	34	366
1423	chr1	169949916	169949916	1	-	HIV2GFP 400nM GS-9822	100053638	chr1	169949916	insertion	FALSE	0.333890174927809	0.666109825072191	41903	41903	TRUE	3	3	28	0.34	0.376	0.3634	0.39952	0.396304	0	0	0	0.00002	0.000006	0	4	34	366
1424	chr1	169949916	169949916	1	-	HIV2GFP 400nM GS-9822	100075190	chr1	169949916	insertion	FALSE	0.333890174927809	0.666109825072191	41903	41903	TRUE	3	3	28	0.34	0.376	0.3634	0.39952	0.396304	0	0	0	0.00002	0.000006	0	4	34	366
1425	chr1	169949917	169949917	1	-	HIV2GFP 400nM GS-9822	100053639	chr1	169949917	insertion	FALSE	0.333914039567573	0.666085960432427	41903	41903	TRUE	3	3	28	0.33	0.376	0.3634	0.39952	0.396303	0	0	0	0.00002	0.000006	0	4	34	366
1426	chr1	169949917	169949917	1	-	HIV2GFP 400nM GS-9822	100075191	chr1	169949917	insertion	FALSE	0.333914039567573	0.666085960432427	41903	41903	TRUE	3	3	28	0.33	0.376	0.3634	0.39952	0.396303	0	0	0	0.00002	0.000006	0	4	34	366
1427	chr1	169949918	169949918	1	-	HIV2GFP 400nM GS-9822	100053640	chr1	169949918	insertion	FALSE	0.333937904207336	0.666062095792664	41903	41903	TRUE	3	3	28	0.32	0.376	0.3633	0.39952	0.396303	0	0	0	0.00002	0.000006	0	4	34	366
1428	chr1	169949918	169949918	1	-	HIV2GFP 400nM GS-9822	100075192	chr1	169949918	insertion	FALSE	0.333937904207336	0.666062095792664	41903	41903	TRUE	3	3	28	0.32	0.376	0.3633	0.39952	0.396303	0	0	0	0.00002	0.000006	0	4	34	366
1429	chr1	169949919	169949919	1	-	HIV2GFP 100nM GS-9822	100052431	chr1	169949919	insertion	FALSE	0.333961768847099	0.666038231152901	41903	41903	TRUE	3	3	28	0.32	0.376	0.3633	0.39952	0.396303	0	0	0	0.00002	0.000006	0	4	34	366
1430	chr1	169949919	169949919	1	-	HIV2GFP 100nM GS-9822	100073794	chr1	169949919	insertion	FALSE	0.333961768847099	0.666038231152901	41903	41903	TRUE	3	3	28	0.32	0.376	0.3633	0.39952	0.396303	0	0	0	0.00002	0.000006	0	4	34	366
1431	chr1	169949919	169949919	1	-	HIV2GFP 400nM GS-9822	100053641	chr1	169949919	insertion	FALSE	0.333961768847099	0.666038231152901	41903	41903	TRUE	3	3	28	0.32	0.376	0.3633	0.39952	0.396303	0	0	0	0.00002	0.000006	0	4	34	366
1432	chr1	169949919	169949919	1	-	HIV2GFP 400nM GS-9822	100075193	chr1	169949919	insertion	FALSE	0.333961768847099	0.666038231152901	41903	41903	TRUE	3	3	28	0.32	0.376	0.3633	0.39952	0.396303	0	0	0	0.00002	0.000006	0	4	34	366
1433	chr1	170061394	170061394	1	+	HIV2GFP 200nM GS-9822	100074773	chr1	170061394	match	FALSE	0.36239464607935	0.637605353920651	43781	NA	FALSE	0	11	24	0.39	0.399	0.4139	0.40903	0.392849	0	0	0	0.00003	0.000006	0	1	43	358
1434	chr1	170268442	170268442	1	+	HIV2GFP 50nM GS-9822	100051761	chr1	170268442	match	FALSE	0.331357480336796	0.331357480336796	576966	576966	TRUE	7	7	27	0.29	0.38	0.3659	0.37755	0.388005	0	0	0	0	0.000006	0	0	23	418
1435	chr1	170345956	170345956	1	-	HIV2GFP 50nM GS-9822	100051778	chr1	170345956	match	FALSE	0.465705084875019	0.465705084875019	576966	576966	TRUE	7	12	29	0.43	0.343	0.3686	0.37315	0.386271	0	0	0	0	0.000007	2	7	50	440
1436	chr1	170439983	170439983	1	-	HIV2GFP 0nM GS-9822	100071879	chr1	170439983	match	FALSE	0.371326906611481	0.628673093388519	576966	576966	TRUE	5	5	29	0.26	0.347	0.3704	0.36715	0.383364	0	0	0	0	0.000006	0	2	31	460
1437	chr1	170606065	170606065	1	-	HIV2GFP 50nM GS-9822	100073331	chr1	170606065	match	FALSE	0.083472856286159	0.916527143713841	576966	576966	TRUE	5	5	22	0.31	0.346	0.3305	0.36482	0.380538	0	0	0	0	0.000002	0	2	81	459
1438	chr1	170837607	170837607	1	-	HIV2GFP 50nM GS-9822	100051815	chr1	170837607	match	FALSE	0.126950841340044	0.873049158659956	78684	78684	TRUE	4	4	23	0.29	0.347	0.35	0.38094	0.381015	0	0	0	0	0.000002	0	3	45	531
1439	chr1	170870896	170870896	1	-	HIV2GFP 0nM GS-9822	100072559	chr1	170870896	match	FALSE	0.493894683286696	0.493894683286696	47172	NA	FALSE	0	6	21	0.47	0.405	0.4247	0.39289	0.381373	0	0	0	0	0.000002	0	9	56	529
1440	chr1	170943116	170943116	1	-	HIV2GFP 50nM GS-9822	100072975	chr1	170943116	match	FALSE	0.108128107110324	0.108128107110324	374343	NA	FALSE	0	2	18	0.5	0.427	0.4007	0.39474	0.383684	0	0	0	0	0.000002	1	5	52	515
1441	chr1	171200735	171200735	1	+	HIV2GFP 50nM GS-9822	100052333	chr1	171200735	match	FALSE	0.203682184520613	0.203682184520613	374343	NA	FALSE	0	0	13	0.39	0.355	0.3766	0.38462	0.38915	0	0	0	0	0.000001	1	10	66	499
1442	chr1	171285254	171285254	1	-	HIV2GFP 400nM GS-9822	100053626	chr1	171285254	match	TRUE	0.151067323481117	0.151067323481117	9744	9744	TRUE	1	1	13	0.37	0.369	0.3668	0.37551	0.389428	0	0	0	0	0.000001	1	5	41	488
1443	chr1	171334103	171334103	1	-	HIV2GFP 200nM GS-9822	100053111	chr1	171334103	insertion	TRUE	0.356845879216064	0.643154120783936	132766	NA	FALSE	0	1	13	0.37	0.395	0.3855	0.38457	0.390327	0	0	0	0	0.000001	0	6	37	484
1444	chr1	171334103	171334103	1	-	HIV2GFP 200nM GS-9822	100074592	chr1	171334103	insertion	TRUE	0.356845879216064	0.643154120783936	132766	NA	FALSE	0	1	13	0.37	0.395	0.3855	0.38457	0.390327	0	0	0	0	0.000001	0	6	37	484
1445	chr1	171519397	171519397	1	+	HIV2GFP 50nM GS-9822	100072872	chr1	171519397	insertion	FALSE	0.200647676954597	0.799352323045403	242096	242096	TRUE	1	1	11	0.3	0.37	0.3598	0.37871	0.390259	0	0	0	0	0.000003	0	1	40	427
1446	chr1	171519397	171519397	1	+	HIV2GFP 50nM GS-9822	100051655	chr1	171519397	insertion	FALSE	0.200647676954597	0.799352323045403	242096	242096	TRUE	1	1	11	0.3	0.37	0.3598	0.37871	0.390259	0	0	0	0	0.000003	0	1	40	427
1447	chr1	171651266	171651266	1	-	HIV2GFP 100nM GS-9822	100074330	chr1	171651266	match	FALSE	0.254655178111163	0.254655178111163	242096	242096	TRUE	2	2	50	0.52	0.453	0.4614	0.41627	0.393928	0	0	0	0	0.000005	3	15	55	417
1448	chr1	171695779	171695779	1	+	HIV2GFP 400nM GS-9822	100053699	chr1	171695779	match	FALSE	0.0308670307981824	0.0308670307981824	43574	43574	TRUE	2	4	54	0.56	0.472	0.4043	0.41061	0.394729	0	0	0	0.00001	0.000005	1	4	65	396
1449	chr1	171743941	171743941	1	-	HIV2GFP 100nM GS-9822	100073898	chr1	171743941	match	FALSE	0.0752341321275082	0.924765867872492	102613	102613	TRUE	1	4	54	0.26	0.377	0.4047	0.39936	0.394927	0	0	0	0.00001	0.000005	3	7	46	370
1450	chr1	172087096	172087096	1	-	HIV2GFP 50nM GS-9822	100051682	chr1	172087096	match	TRUE	0.212877132904292	0.787122867095708	33874	33874	TRUE	3	37	60	0.35	0.423	0.4129	0.40736	0.3965	0	0	0	0.00002	0.000007	0	4	44	339
1451	chr1	172415480	172415480	1	+	HIV2GFP 200nM GS-9822	100053563	chr1	172415480	match	TRUE	0.0241688083581004	0.0241688083581004	835788	835788	TRUE	7	8	54	0.35	0.351	0.3953	0.38926	0.386033	0	0	0	0.00001	0.000005	0	2	52	249
1452	chr1	172500062	172500062	1	+	HIV2GFP 50nM GS-9822	100051883	chr1	172500062	match	FALSE	0.125369112741509	0.125369112741509	835788	835788	TRUE	6	8	58	0.25	0.289	0.3515	0.36902	0.385193	0	0	0	0	0.000004	0	3	28	260
1453	chr1	172786468	172786468	1	+	HIV2GFP 200nM GS-9822	100075150	chr1	172786468	match	FALSE	0.468046920989533	0.468046920989533	835788	835788	TRUE	7	7	28	0.45	0.384	0.3498	0.36993	0.383563	0	0	0	0	0.000003	1	3	16	308
1454	chr1	172857139	172857139	1	-	HIV2GFP 200nM GS-9822	100053369	chr1	172857139	match	FALSE	0.447396947551293	0.552603052448707	835788	835788	TRUE	5	5	29	0.38	0.378	0.3974	0.38116	0.386613	0	0	0	0	0.000004	0	2	14	305
1455	chr1	172949979	172949979	1	-	HIV2GFP 200nM GS-9822	100074959	chr1	172949979	match	TRUE	0.0449317563274473	0.0449317563274473	294313	294313	TRUE	9	9	34	0.32	0.358	0.4337	0.38138	0.391008	0	0	0	0	0.000004	1	4	26	324
1456	chr1	173033894	173033894	1	+	HIV2GFP 50nM GS-9822	100052089	chr1	173033894	match	FALSE	0.33005337854597	0.33005337854597	294313	294313	TRUE	14	14	33	0.45	0.421	0.4006	0.3955	0.393934	0	0	0	0	0.000004	1	6	38	330
1457	chr1	173605129	173605129	1	+	HIV2GFP 100nM GS-9822	100052856	chr1	173605129	match	FALSE	0.126462995037371	0.873537004962629	428402	428402	TRUE	2	2	32	0.57	0.464	0.4608	0.43802	0.428196	0	0	0	0	0.000005	0	4	32	390
1458	chr1	174216624	174216624	1	+	HIV2GFP 100nM GS-9822	100052387	chr1	174216624	match	FALSE	0.137299204438077	0.862700795561923	262456	262456	TRUE	3	5	10	0.4	0.352	0.3613	0.36985	0.405036	0	0	0	0	0.000002	0	5	18	241
1459	chr1	174330869	174330869	1	+	HIV2GFP 200nM GS-9822	100053075	chr1	174330869	insertion	FALSE	0.42740878471058	0.42740878471058	262456	262456	TRUE	3	3	10	0.24	0.344	0.3601	0.35924	0.401784	0	0	0	0	0.000002	0	1	20	228
1460	chr1	174330869	174330869	1	+	HIV2GFP 200nM GS-9822	100074556	chr1	174330869	insertion	FALSE	0.42740878471058	0.42740878471058	262456	262456	TRUE	3	3	10	0.24	0.344	0.3601	0.35924	0.401784	0	0	0	0	0.000002	0	1	20	228
1461	chr1	174532139	174532139	1	+	HIV2GFP 50nM GS-9822	100073149	chr1	174532139	match	FALSE	0.348175764396924	NA	255888	NA	FALSE	0	0	8	0.52	0.494	0.3763	0.38012	0.389062	0	0	0	0	0.000001	0	0	4	228
1462	chr1	174566573	174566573	1	+	HIV2GFP 50nM GS-9822	100052031	chr1	174566573	match	FALSE	0.482742449821797	NA	255888	NA	FALSE	0	0	8	0.33	0.372	0.3606	0.38145	0.388655	0	0	0	0	0.000001	0	0	9	226
1463	chr1	174603843	174603843	1	-	HIV2GFP 50nM GS-9822	100073343	chr1	174603843	match	FALSE	0.371607890952292	NA	255888	NA	FALSE	0	0	11	0.35	0.371	0.3748	0.38952	0.38803	0	0	0	0	0.000001	0	1	9	221
1464	chr1	174727429	174727429	1	+	HIV2GFP 200nM GS-9822	100074717	chr1	174727429	match	TRUE	0.0745135672951962	0.0745135672951962	382427	382427	TRUE	2	2	9	0.24	0.391	0.3965	0.40037	0.390618	0	0	0	0	0.000001	0	2	23	213
1465	chr1	174775013	174775013	1	+	HIV2GFP 400nM GS-9822	100053716	chr1	174775013	match	FALSE	0.198939928404637	0.198939928404637	382427	382427	TRUE	2	2	10	0.52	0.463	0.4291	0.40557	0.393012	0	0	0	0	0.000001	1	3	29	222
1466	chr1	174990713	174990713	1	-	HIV2GFP 200nM GS-9822	100053431	chr1	174990713	match	FALSE	0.237030858176855	0.762969141823145	382427	382427	TRUE	1	1	8	0.47	0.425	0.3971	0.38633	0.40124	0	0	0	0	0.000003	1	2	25	223
1467	chr1	175187611	175187611	1	-	HIV2GFP 50nM GS-9822	100073514	chr1	175187611	match	FALSE	0.280441221667956	0.719558778332044	296087	296087	TRUE	4	4	9	0.26	0.392	0.4392	0.42058	0.406356	0	0	0	0	0.000003	0	4	24	264
1468	chr1	175430212	175430212	1	-	HIV2GFP 0nM GS-9822	100072044	chr1	175430212	match	FALSE	0.210792625487821	0.210792625487821	111465	111465	TRUE	1	5	8	0.45	0.382	0.411	0.40766	0.404704	0	0	0	0.00003	0.000003	0	1	26	261
1469	chr1	175461092	175461092	1	-	HIV2GFP 0nM GS-9822	100051436	chr1	175461092	match	FALSE	0.487830260619926	0.487830260619926	111465	111465	TRUE	1	1	9	0.33	0.358	0.4371	0.41344	0.405092	0	0	0	0.00001	0.000003	0	3	31	259
1470	chr1	175534488	175534488	1	-	HIV2GFP 50nM GS-9822	100073324	chr1	175534488	match	FALSE	0.235776354409149	0.235776354409149	69163	NA	FALSE	0	1	9	0.41	0.399	0.398	0.41815	0.406286	0	0	0	0	0.000003	0	2	32	255
1471	chr1	175592885	175592885	1	+	HIV2GFP 200nM GS-9822	100053478	chr1	175592885	match	FALSE	0.372554293014187	0.372554293014187	14873	14873	TRUE	1	1	8	0.29	0.352	0.4076	0.41242	0.407747	0	0	0	0	0.000003	0	1	20	251
1472	chr1	175915566	175915566	1	+	HIV2GFP 0nM GS-9822	100051551	chr1	175915566	match	FALSE	0.0620090761051775	0.937990923894823	334064	NA	FALSE	0	1	19	0.42	0.463	0.3997	0.39739	0.404873	0	0	0	0	0.000003	0	1	21	327
1473	chr1	176250417	176250417	1	+	HIV2GFP 0nM GS-9822	100051446	chr1	176250417	match	FALSE	0.267352830425505	0.732647169574495	31868	31868	TRUE	11	14	22	0.41	0.357	0.3759	0.41954	0.397441	0	0	0	0.00001	0.000003	0	3	57	365
1474	chr1	176407789	176407789	1	-	HIV2GFP 100nM GS-9822	100073714	chr1	176407789	match	FALSE	0.202543489617853	0.202543489617853	384747	384747	TRUE	1	1	23	0.41	0.356	0.3415	0.36834	0.405577	0	0	0	0	0.000004	0	3	33	406
1475	chr1	176455292	176455292	1	-	HIV2GFP 0nM GS-9822	100072041	chr1	176455292	match	FALSE	0.326009039706612	0.326009039706612	384747	384747	TRUE	1	1	23	0.55	0.426	0.3729	0.37117	0.405154	0	0	0	0	0.000004	0	1	34	418
1476	chr1	177114119	177114119	1	+	HIV2GFP 50nM GS-9822	100072873	chr1	177114119	insertion	TRUE	0.221158003428333	0.778841996571667	196597	196597	TRUE	2	4	30	0.25	0.299	0.3471	0.35549	0.412498	0	0	0	0	0.000008	1	2	22	434
1477	chr1	177114119	177114119	1	+	HIV2GFP 200nM GS-9822	100053076	chr1	177114119	insertion	TRUE	0.221158003428333	0.778841996571667	196597	196597	TRUE	2	4	30	0.25	0.299	0.3471	0.35549	0.412498	0	0	0	0	0.000008	1	2	22	434
1478	chr1	177114119	177114119	1	+	HIV2GFP 200nM GS-9822	100074557	chr1	177114119	insertion	TRUE	0.221158003428333	0.778841996571667	196597	196597	TRUE	2	4	30	0.25	0.299	0.3471	0.35549	0.412498	0	0	0	0	0.000008	1	2	22	434
1479	chr1	177114120	177114120	1	+	HIV2GFP 200nM GS-9822	100053077	chr1	177114120	insertion	TRUE	0.221152916880726	0.778847083119274	196597	196597	TRUE	2	4	30	0.25	0.3	0.3471	0.35549	0.412499	0	0	0	0	0.000008	1	2	22	434
1480	chr1	177114120	177114120	1	+	HIV2GFP 200nM GS-9822	100074558	chr1	177114120	insertion	TRUE	0.221152916880726	0.778847083119274	196597	196597	TRUE	2	4	30	0.25	0.3	0.3471	0.35549	0.412499	0	0	0	0	0.000008	1	2	22	434
1481	chr1	177114121	177114121	1	+	HIV2GFP 200nM GS-9822	100053078	chr1	177114121	insertion	TRUE	0.221147830333118	0.778852169666882	196597	196597	TRUE	2	4	30	0.26	0.3	0.3472	0.35549	0.412499	0	0	0	0	0.000008	1	2	22	434
1482	chr1	177114121	177114121	1	+	HIV2GFP 200nM GS-9822	100074559	chr1	177114121	insertion	TRUE	0.221147830333118	0.778852169666882	196597	196597	TRUE	2	4	30	0.26	0.3	0.3472	0.35549	0.412499	0	0	0	0	0.000008	1	2	22	434
1483	chr1	177114122	177114122	1	+	HIV2GFP 200nM GS-9822	100053079	chr1	177114122	insertion	TRUE	0.22114274378551	0.77885725621449	196597	196597	TRUE	2	4	30	0.26	0.3	0.3472	0.35549	0.412499	0	0	0	0	0.000008	1	2	22	434
1484	chr1	177114122	177114122	1	+	HIV2GFP 200nM GS-9822	100074560	chr1	177114122	insertion	TRUE	0.22114274378551	0.77885725621449	196597	196597	TRUE	2	4	30	0.26	0.3	0.3472	0.35549	0.412499	0	0	0	0	0.000008	1	2	22	434
1485	chr1	177114123	177114123	1	+	HIV2GFP 200nM GS-9822	100053080	chr1	177114123	insertion	TRUE	0.221137657237903	0.778862342762097	196597	196597	TRUE	2	4	30	0.27	0.301	0.3472	0.35549	0.412498	0	0	0	0	0.000008	1	2	22	434
1486	chr1	177114123	177114123	1	+	HIV2GFP 200nM GS-9822	100074561	chr1	177114123	insertion	TRUE	0.221137657237903	0.778862342762097	196597	196597	TRUE	2	4	30	0.27	0.301	0.3472	0.35549	0.412498	0	0	0	0	0.000008	1	2	22	434
1487	chr1	177152099	177152099	1	-	HIV2GFP 200nM GS-9822	100075132	chr1	177152099	match	TRUE	0.0279709252938753	0.972029074706125	196597	196597	TRUE	2	4	30	0.31	0.349	0.3694	0.39835	0.413107	0	0	0	0	0.000008	1	6	50	422
1488	chr1	177207624	177207624	1	+	HIV2GFP 200nM GS-9822	100053081	chr1	177207624	insertion	FALSE	0.481180442666	0.481180442666	103961	NA	FALSE	0	0	30	0.35	0.422	0.4728	0.44921	0.414769	0	0	0	0	0.000008	0	5	54	412
1489	chr1	177207624	177207624	1	+	HIV2GFP 200nM GS-9822	100074562	chr1	177207624	insertion	FALSE	0.481180442666	0.481180442666	103961	NA	FALSE	0	0	30	0.35	0.422	0.4728	0.44921	0.414769	0	0	0	0	0.000008	0	5	54	412
1490	chr1	177318367	177318367	1	-	HIV2GFP 50nM GS-9822	100051811	chr1	177318367	match	TRUE	0.0387791741472172	0.0387791741472172	13925	13925	TRUE	1	12	25	0.73	0.675	0.513	0.44622	0.407718	1	1	0.0001	0.00001	0.000007	2	13	64	383
1491	chr1	177642708	177642708	1	-	HIV2GFP 200nM GS-9822	100074688	chr1	177642708	match	FALSE	0.216792444830729	0.216792444830729	188692	188692	TRUE	2	6	54	0.28	0.369	0.3651	0.39976	0.415845	0	0	0	0.00001	0.000011	0	0	17	383
1492	chr1	177756320	177756320	1	-	HIV2GFP 50nM GS-9822	100073649	chr1	177756320	match	FALSE	0.181104657325165	0.818895342674835	188692	188692	TRUE	2	4	53	0.44	0.324	0.3752	0.3957	0.409135	0	0	0	0	0.000012	0	0	11	370
1493	chr1	177863986	177863986	1	+	HIV2GFP 50nM GS-9822	100073443	chr1	177863986	match	FALSE	0.258707052653858	0.258707052653858	85046	85046	TRUE	6	6	49	0.31	0.362	0.3559	0.37826	0.401135	0	0	0	0.00002	0.00001	0	0	9	332
1494	chr1	177864390	177864390	1	+	HIV2GFP 0nM GS-9822	100071848	chr1	177864390	insertion	FALSE	0.263457423041648	0.263457423041648	85046	85046	TRUE	6	6	49	0.38	0.353	0.3624	0.37859	0.401235	0	0	0	0.00002	0.00001	0	0	9	332
1495	chr1	177864391	177864391	1	+	HIV2GFP 0nM GS-9822	100071849	chr1	177864391	insertion	FALSE	0.263469181384192	0.263469181384192	85046	85046	TRUE	6	6	49	0.37	0.353	0.3625	0.37859	0.401235	0	0	0	0.00002	0.00001	0	0	9	332
1496	chr1	177864393	177864393	1	+	HIV2GFP 0nM GS-9822	100071850	chr1	177864393	insertion	FALSE	0.26349269806928	0.26349269806928	85046	85046	TRUE	6	6	49	0.37	0.353	0.3626	0.37859	0.401236	0	0	0	0.00002	0.00001	0	0	9	332
1497	chr1	177864394	177864394	1	+	HIV2GFP 0nM GS-9822	100071851	chr1	177864394	insertion	FALSE	0.263504456411824	0.263504456411824	85046	85046	TRUE	6	6	49	0.38	0.353	0.3627	0.37858	0.401235	0	0	0	0.00002	0.00001	0	0	9	332
1498	chr1	177949353	177949353	1	+	HIV2GFP 100nM GS-9822	100073982	chr1	177949353	match	FALSE	0.388461222365285	0.611538777634715	36503	NA	FALSE	0	20	48	0.38	0.326	0.3865	0.40573	0.408515	0	0	0	0.00001	0.000011	0	4	31	342
1499	chr1	178156249	178156249	1	-	HIV2GFP 0nM GS-9822	100071873	chr1	178156249	match	FALSE	0.0119198433721064	0.0119198433721064	34732	NA	FALSE	2	11	42	0.39	0.365	0.3785	0.39378	0.40957	0	0	0	0.00003	0.000009	0	4	52	343
1500	chr1	178322778	178322778	1	+	HIV2GFP 0nM GS-9822	100071852	chr1	178322778	insertion	FALSE	0.17402196593905	0.82597803406095	160066	160066	TRUE	1	1	40	0.27	0.308	0.3663	0.38649	0.409768	0	0	0	0	0.000008	0	1	36	389
1501	chr1	178322779	178322779	1	+	HIV2GFP 0nM GS-9822	100071853	chr1	178322779	insertion	FALSE	0.174015718516112	0.825984281483888	160066	160066	TRUE	1	1	40	0.28	0.308	0.3664	0.38649	0.409768	0	0	0	0	0.000008	0	1	36	389
1502	chr1	178478791	178478791	1	+	HIV2GFP 0nM GS-9822	100072495	chr1	178478791	match	FALSE	0.262104636604339	0.262104636604339	48721	48721	TRUE	1	5	36	0.46	0.444	0.4465	0.49207	0.410956	0	0	0	0.00001	0.000008	0	6	61	422
1503	chr1	178757357	178757357	1	+	HIV2GFP 100nM GS-9822	100053028	chr1	178757357	match	FALSE	0.337287444367608	NA	56397	NA	FALSE	0	2	16	0.49	0.423	0.4265	0.41029	0.410573	0	0	0	0.00001	0.000007	2	9	54	419
1504	chr1	178798940	178798940	1	-	HIV2GFP 100nM GS-9822	100053024	chr1	178798940	match	FALSE	0.442279655400928	0.557720344599072	7545	7545	TRUE	1	1	21	0.54	0.464	0.4333	0.42391	0.414807	0	0	0	0	0.000009	3	9	61	434
1505	chr1	178901332	178901332	1	-	HIV2GFP 400nM GS-9822	100053716	chr1	178901332	match	FALSE	0.129916595032874	0.129916595032874	258258	258258	TRUE	4	4	21	0.5	0.464	0.3942	0.38392	0.421013	0	0	0	0.00001	0.00001	0	0	33	484
1506	chr1	179088572	179088572	1	-	HIV2GFP 50nM GS-9822	100072942	chr1	179088572	match	FALSE	0.145071982281285	0.854928017718715	258258	258258	TRUE	3	4	19	0.46	0.443	0.3662	0.37857	0.41768	0	0	0	0	0.00001	2	5	29	441
1507	chr1	179211092	179211092	1	+	HIV2GFP 0nM GS-9822	100072219	chr1	179211092	match	FALSE	0.0520280780122044	0.947971921987796	50146	50146	TRUE	2	4	18	0.32	0.379	0.4343	0.4648	0.426527	0	0	0	0.00004	0.000011	2	6	68	459
1508	chr1	179377351	179377351	1	+	HIV2GFP 200nM GS-9822	100053349	chr1	179377351	match	FALSE	0.403159972053001	0.596840027946999	81583	NA	FALSE	0	2	19	0.63	0.541	0.48	0.47993	0.429865	0	0	0	0.00001	0.000012	1	11	91	409
1509	chr1	179382736	179382736	1	+	HIV2GFP 200nM GS-9822	100053328	chr1	179382736	match	FALSE	0.337153573661179	0.662846426338821	81583	NA	FALSE	0	1	19	0.42	0.441	0.4489	0.48202	0.43042	0	0	0	0.00001	0.000012	0	8	85	405
1510	chr1	179405072	179405072	1	-	HIV2GFP 0nM GS-9822	100072356	chr1	179405072	match	FALSE	0.0633710454383879	0.936628954561612	81583	NA	FALSE	0	1	19	0.33	0.413	0.4576	0.47456	0.430656	0	0	0	0	0.000012	0	3	64	414
1511	chr1	179805782	179805782	1	+	HIV2GFP 100nM GS-9822	100074313	chr1	179805782	match	FALSE	0.266530485231093	0.266530485231093	324567	324567	TRUE	3	3	7	0.53	0.41	0.4254	0.42488	0.432392	0	0	0	0	0.00001	0	0	18	325
1512	chr1	180353392	180353392	1	+	HIV2GFP 200nM GS-9822	100074789	chr1	180353392	match	FALSE	0.393174531750942	0.606825468249058	142232	NA	FALSE	0	0	15	0.37	0.349	0.4505	0.43154	0.42149	0	0	0	0	0.000006	0	8	43	388
1513	chr1	180381181	180381181	1	+	HIV2GFP 0nM GS-9822	100072356	chr1	180381181	match	FALSE	0.411447494234771	0.411447494234771	142232	NA	FALSE	0	0	18	0.53	0.464	0.4589	0.41735	0.422172	0	0	0	0	0.000006	1	8	53	403
1514	chr1	180431532	180431532	1	+	HIV2GFP 200nM GS-9822	100053610	chr1	180431532	match	FALSE	0.0574413634062658	0.0574413634062658	142232	NA	FALSE	0	1	18	0.46	0.399	0.4119	0.41091	0.423702	0	0	0	0	0.000006	1	11	57	414
1515	chr1	180543574	180543574	1	+	HIV2GFP 0nM GS-9822	100071892	chr1	180543574	match	FALSE	0.0567124058955475	0.0567124058955475	110117	110117	TRUE	1	1	24	0.62	0.468	0.4132	0.43706	0.419894	0	0	0	0	0.000006	0	4	66	438
1516	chr1	180655346	180655346	1	-	HIV2GFP 50nM GS-9822	100052136	chr1	180655346	match	FALSE	0.135146609306012	0.135146609306012	35332	NA	FALSE	1	7	26	0.5	0.43	0.4199	0.4272	0.419636	0	0	0	0.00001	0.000007	0	2	65	468
1517	chr1	180754116	180754116	1	-	HIV2GFP 0nM GS-9822	100072512	chr1	180754116	match	FALSE	0.382419512548437	0.617580487451563	110452	110452	TRUE	2	2	26	0.52	0.447	0.3911	0.40086	0.418943	0	0	0	0	0.000008	0	1	18	481
1518	chr1	180777839	180777839	1	+	HIV2GFP 50nM GS-9822	100072874	chr1	180777839	insertion	FALSE	0.167638431173723	0.832361568826277	110452	110452	TRUE	2	3	27	0.4	0.38	0.3631	0.40476	0.419543	0	0	0	0	0.000008	0	0	23	496
1519	chr1	180777839	180777839	1	+	HIV2GFP 50nM GS-9822	100051656	chr1	180777839	insertion	FALSE	0.167638431173723	0.832361568826277	110452	110452	TRUE	2	3	27	0.4	0.38	0.3631	0.40476	0.419543	0	0	0	0	0.000008	0	0	23	496
1520	chr1	180821674	180821674	1	-	HIV2GFP 0nM GS-9822	100072620	chr1	180821674	match	FALSE	0.213787364782692	0.213787364782692	15623	15623	TRUE	1	5	26	0.47	0.493	0.4388	0.43188	0.417122	0	0	0	0.00002	0.000007	0	6	61	512
1521	chr1	181038337	181038337	1	+	HIV2GFP 0nM GS-9822	100051419	chr1	181038337	insertion	TRUE	0.315350142814932	0.315350142814932	40612	40612	TRUE	5	8	31	0.52	0.423	0.4406	0.41415	0.417926	0	0	0	0.00002	0.000007	1	4	56	548
1522	chr1	181378129	181378129	1	+	HIV2GFP 200nM GS-9822	100053226	chr1	181378129	match	FALSE	0.0263642539677343	0.973635746032266	122173	122173	TRUE	2	4	41	0.45	0.434	0.3933	0.41156	0.414045	0	0	0	0	0.000007	1	7	62	525
1523	chr1	181663131	181663131	1	-	HIV2GFP 50nM GS-9822	100051621	chr1	181663131	match	FALSE	0.211634857505942	0.788365142494058	42493	NA	FALSE	0	13	32	0.72	0.516	0.4181	0.41052	0.411069	0	0	0	0.00002	0.000006	1	1	29	559
1524	chr1	181775980	181775980	1	+	HIV2GFP 200nM GS-9822	100053082	chr1	181775980	insertion	FALSE	0.170993842801709	0.829006157198291	81693	81693	TRUE	11	15	33	0.49	0.344	0.3578	0.40066	0.411761	0	0	0	0	0.000005	0	3	38	567
1525	chr1	181775980	181775980	1	+	HIV2GFP 200nM GS-9822	100074563	chr1	181775980	insertion	FALSE	0.170993842801709	0.829006157198291	81693	81693	TRUE	11	15	33	0.49	0.344	0.3578	0.40066	0.411761	0	0	0	0	0.000005	0	3	38	567
1526	chr1	181805204	181805204	1	+	HIV2GFP 400nM GS-9822	100053632	chr1	181805204	match	FALSE	0.392753090261081	0.607246909738919	35353	35353	TRUE	4	15	40	0.45	0.46	0.4844	0.42478	0.411086	0	0	0	0	0.000006	2	6	50	560
1527	chr1	182066302	182066302	1	-	HIV2GFP 50nM GS-9822	100073363	chr1	182066302	match	TRUE	0.206005315011667	0.206005315011667	123424	123424	TRUE	5	5	35	0.43	0.343	0.3852	0.39797	0.404113	0	0	0	0.00001	0.000006	0	7	64	465
1528	chr1	182135147	182135147	1	-	HIV2GFP 100nM GS-9822	100053019	chr1	182135147	match	TRUE	0.236202035260565	0.763797964739435	123424	123424	TRUE	5	8	36	0.43	0.401	0.4124	0.41626	0.402319	0	0	0	0	0.000007	1	6	64	482
1529	chr1	182365632	182365632	1	-	HIV2GFP 100nM GS-9822	100052432	chr1	182365632	insertion	FALSE	0.111865940464801	0.111865940464801	289543	NA	FALSE	0	1	19	0.26	0.289	0.3642	0.40876	0.400974	0	0	0	0	0.000005	0	0	38	509
1530	chr1	182365632	182365632	1	-	HIV2GFP 100nM GS-9822	100073795	chr1	182365632	insertion	FALSE	0.111865940464801	0.111865940464801	289543	NA	FALSE	0	1	19	0.26	0.289	0.3642	0.40876	0.400974	0	0	0	0	0.000005	0	0	38	509
1531	chr1	182554617	182554617	1	-	HIV2GFP 100nM GS-9822	100073805	chr1	182554617	match	FALSE	0.235433079024532	0.764566920975468	289543	NA	FALSE	0	0	20	0.33	0.338	0.3571	0.38934	0.400015	0	0	0	0	0.000005	0	2	38	497
1532	chr1	182783455	182783455	1	+	HIV2GFP 50nM GS-9822	100052165	chr1	182783455	match	FALSE	0.336049687798307	0.663950312201693	241991	241991	TRUE	1	1	14	0.23	0.405	0.3937	0.39504	0.398779	0	0	0	0	0.000006	1	5	55	470
1533	chr1	183011748	183011748	1	+	HIV2GFP 200nM GS-9822	100074599	chr1	183011748	match	FALSE	0.41577972520941	0.41577972520941	36173	NA	FALSE	0	4	11	0.36	0.389	0.4028	0.39522	0.392924	0	0	0	0.00001	0.000006	0	2	45	449
1534	chr1	183034658	183034658	1	+	HIV2GFP 0nM GS-9822	100072447	chr1	183034658	match	FALSE	0.042894127265295	0.957105872734705	183475	183475	TRUE	1	4	12	0.28	0.366	0.4374	0.41109	0.391976	0	0	0	0.00001	0.000006	0	4	48	452
1535	chr1	183350509	183350509	1	-	HIV2GFP 100nM GS-9822	100074380	chr1	183350509	match	FALSE	0.215153080997287	0.215153080997287	15482	NA	FALSE	2	5	14	0.58	0.439	0.3872	0.37996	0.389663	0	0	0	0.00001	0.000006	0	2	27	461
1536	chr1	183710414	183710414	1	+	HIV2GFP 100nM GS-9822	100074216	chr1	183710414	match	FALSE	0.374854481955763	0.374854481955763	223340	NA	FALSE	0	0	10	0.45	0.367	0.3941	0.38653	0.379802	0	0	0	0	0.000004	1	3	39	416
1537	chr1	183733388	183733388	1	+	HIV2GFP 100nM GS-9822	100074299	chr1	183733388	match	FALSE	0.271988895853855	0.271988895853855	223340	NA	FALSE	0	0	10	0.29	0.305	0.3767	0.38315	0.379241	0	0	0	0	0.000004	0	2	43	413
1538	chr1	183760060	183760060	1	-	HIV2GFP 50nM GS-9822	100051946	chr1	183760060	match	FALSE	0.152565595056864	0.152565595056864	223340	NA	FALSE	0	1	9	0.59	0.495	0.3843	0.38315	0.377496	0	0	0	0	0.000004	0	6	56	415
1539	chr1	183760820	183760820	1	-	HIV2GFP 0nM GS-9822	100072564	chr1	183760820	match	FALSE	0.149162711560849	0.149162711560849	223340	NA	FALSE	0	1	9	0.56	0.452	0.3808	0.38339	0.377417	0	0	0	0	0.000004	0	6	56	415
1540	chr1	183770314	183770314	1	-	HIV2GFP 100nM GS-9822	100073796	chr1	183770314	insertion	FALSE	0.106653532730366	0.106653532730366	223340	NA	FALSE	0	1	9	0.3	0.331	0.3708	0.38134	0.376965	0	0	0	0	0.000004	1	9	55	416
1541	chr1	184204750	184204750	1	+	HIV2GFP 100nM GS-9822	100052484	chr1	184204750	match	FALSE	0.486145273666711	0.513854726333289	456559	456559	TRUE	1	1	14	0.23	0.308	0.3443	0.35679	0.36805	0	0	0	0	0.000002	1	11	41	383
1542	chr1	184437300	184437300	1	-	HIV2GFP 0nM GS-9822	100072439	chr1	184437300	match	FALSE	0.100604806167694	0.100604806167694	105323	NA	FALSE	0	1	15	0.25	0.387	0.3949	0.38979	0.36623	0	0	0	0	0.000003	0	5	54	387
1543	chr1	184611732	184611732	1	+	HIV2GFP 200nM GS-9822	100053269	chr1	184611732	match	TRUE	0.0030743554833326	0.0030743554833326	45538	45538	TRUE	4	4	17	0.49	0.501	0.3882	0.34796	0.366071	1	1	0.0001	0.00001	0.000002	2	2	18	404
1544	chr1	184649587	184649587	1	-	HIV2GFP 100nM GS-9822	100052779	chr1	184649587	match	TRUE	0.165641881505556	0.834358118494444	45538	45538	TRUE	3	7	17	0.39	0.314	0.3481	0.35577	0.365972	0	0	0	0.00001	0.000002	1	3	21	418
1545	chr1	184755545	184755545	1	+	HIV2GFP 50nM GS-9822	100073035	chr1	184755545	match	FALSE	0.245653824584737	0.245653824584737	201499	NA	FALSE	0	1	17	0.37	0.335	0.3848	0.37118	0.366905	0	0	0	0	0.000002	1	3	54	427
1546	chr1	185207140	185207140	1	-	HIV2GFP 200nM GS-9822	100053157	chr1	185207140	match	TRUE	0.109952322333519	0.890047677666481	160033	160033	TRUE	2	2	6	0.35	0.272	0.3337	0.35883	0.363748	0	0	0	0	0.000001	0	3	50	369
1547	chr1	185228592	185228592	1	-	HIV2GFP 100nM GS-9822	100074000	chr1	185228592	match	TRUE	0.0371269015983054	0.0371269015983054	103860	NA	FALSE	2	2	6	0.31	0.355	0.3673	0.35688	0.364255	0	0	0	0	0.000001	1	5	47	363
1548	chr1	185342106	185342106	1	+	HIV2GFP 200nM GS-9822	100053083	chr1	185342106	insertion	FALSE	0.050522993384517	0.050522993384517	267403	267403	TRUE	1	1	6	0.33	0.447	0.3656	0.36489	0.362667	0	0	0	0	0.000001	0	0	16	331
1549	chr1	185342106	185342106	1	+	HIV2GFP 200nM GS-9822	100074564	chr1	185342106	insertion	FALSE	0.050522993384517	0.050522993384517	267403	267403	TRUE	1	1	6	0.33	0.447	0.3656	0.36489	0.362667	0	0	0	0	0.000001	0	0	16	331
1550	chr1	185342107	185342107	1	+	HIV2GFP 200nM GS-9822	100053084	chr1	185342107	insertion	FALSE	0.0505267330583427	0.0505267330583427	267403	267403	TRUE	1	1	6	0.32	0.447	0.3656	0.3649	0.362666	0	0	0	0	0.000001	0	0	16	331
1551	chr1	185342107	185342107	1	+	HIV2GFP 200nM GS-9822	100074565	chr1	185342107	insertion	FALSE	0.0505267330583427	0.0505267330583427	267403	267403	TRUE	1	1	6	0.32	0.447	0.3656	0.3649	0.362666	0	0	0	0	0.000001	0	0	16	331
1552	chr1	185342108	185342108	1	+	HIV2GFP 200nM GS-9822	100053085	chr1	185342108	insertion	FALSE	0.0505304727321683	0.0505304727321683	267403	267403	TRUE	1	1	6	0.31	0.447	0.3657	0.3649	0.362666	0	0	0	0	0.000001	0	0	16	331
1553	chr1	185342108	185342108	1	+	HIV2GFP 200nM GS-9822	100074566	chr1	185342108	insertion	FALSE	0.0505304727321683	0.0505304727321683	267403	267403	TRUE	1	1	6	0.31	0.447	0.3657	0.3649	0.362666	0	0	0	0	0.000001	0	0	16	331
1554	chr1	185342111	185342111	1	+	HIV2GFP 200nM GS-9822	100053086	chr1	185342111	insertion	FALSE	0.0505416917536453	0.0505416917536453	267403	267403	TRUE	1	1	6	0.3	0.446	0.3657	0.3649	0.362666	0	0	0	0	0.000001	0	0	16	331
1555	chr1	185342111	185342111	1	+	HIV2GFP 200nM GS-9822	100074567	chr1	185342111	insertion	FALSE	0.0505416917536453	0.0505416917536453	267403	267403	TRUE	1	1	6	0.3	0.446	0.3657	0.3649	0.362666	0	0	0	0	0.000001	0	0	16	331
1556	chr1	185342113	185342113	1	+	HIV2GFP 200nM GS-9822	100053087	chr1	185342113	insertion	FALSE	0.0505491711012965	0.0505491711012965	267403	267403	TRUE	1	1	6	0.31	0.447	0.3658	0.36489	0.362666	0	0	0	0	0.000001	0	0	16	331
1557	chr1	185342113	185342113	1	+	HIV2GFP 200nM GS-9822	100074568	chr1	185342113	insertion	FALSE	0.0505491711012965	0.0505491711012965	267403	267403	TRUE	1	1	6	0.31	0.447	0.3658	0.36489	0.362666	0	0	0	0	0.000001	0	0	16	331
1558	chr1	185500696	185500696	1	+	HIV2GFP 200nM GS-9822	100053220	chr1	185500696	match	FALSE	0.35640213460582	0.64359786539418	267403	267403	TRUE	1	1	4	0.2	0.342	0.3522	0.34824	0.360065	0	0	0	0	0	1	5	25	286
1559	chr1	185562922	185562922	1	+	HIV2GFP 50nM GS-9822	100051892	chr1	185562922	match	FALSE	0.12369719113099	0.87630280886901	267403	267403	TRUE	1	1	4	0.32	0.354	0.3469	0.35159	0.360093	0	0	0	0	0	2	2	17	270
1560	chr1	185568087	185568087	1	-	HIV2GFP 0nM GS-9822	100051445	chr1	185568087	match	FALSE	0.104381775821513	0.895618224178487	267403	267403	TRUE	1	1	4	0.4	0.385	0.3501	0.3518	0.360123	0	0	0	0	0	0	2	15	266
1561	chr1	185613195	185613195	1	-	HIV2GFP 0nM GS-9822	100051498	chr1	185613195	match	FALSE	0.206229087463872	0.206229087463872	83383	NA	FALSE	0	1	4	0.42	0.378	0.3619	0.35845	0.360575	0	0	0	0	0	0	3	28	262
1562	chr1	185719597	185719597	1	+	HIV2GFP 100nM GS-9822	100052386	chr1	185719597	insertion	FALSE	0.00252629907870223	0.00252629907870223	2620434	NA	FALSE	0	1	4	0.3	0.389	0.3736	0.35968	0.357919	0	0	0	0	0	0	1	18	227
1563	chr1	185719597	185719597	1	+	HIV2GFP 100nM GS-9822	100073741	chr1	185719597	insertion	FALSE	0.00252629907870223	0.00252629907870223	2620434	NA	FALSE	0	1	4	0.3	0.389	0.3736	0.35968	0.357919	0	0	0	0	0	0	1	18	227
1564	chr1	185835979	185835979	1	+	HIV2GFP 200nM GS-9822	100053446	chr1	185835979	match	FALSE	0.0469395527611075	0.0469395527611075	2620434	NA	FALSE	0	0	2	0.4	0.4	0.3956	0.37585	0.355833	0	0	0	0	0	0	0	22	207
1565	chr1	186061852	186061852	1	+	HIV2GFP 200nM GS-9822	100053435	chr1	186061852	match	FALSE	0.133136343063783	0.133136343063783	2620434	NA	FALSE	0	0	2	0.47	0.445	0.3615	0.35643	0.353831	0	0	0	0	0	0	0	23	202
1566	chr1	186174234	186174234	1	-	HIV2GFP 50nM GS-9822	100051710	chr1	186174234	match	FALSE	0.176023132046066	0.176023132046066	2620434	NA	FALSE	0	0	1	0.36	0.312	0.3618	0.34316	0.352441	0	0	0	0	0	0	3	25	195
1567	chr1	186398177	186398177	1	-	HIV2GFP 50nM GS-9822	100051818	chr1	186398177	match	FALSE	0.261483403130932	0.261483403130932	2620434	NA	FALSE	0	0	0	0.34	0.388	0.3362	0.34462	0.34506	0	0	0	0	0	0	1	14	170
1568	chr1	186632397	186632397	1	+	HIV2GFP 200nM GS-9822	100074665	chr1	186632397	match	FALSE	0.350865543646587	0.350865543646587	2620434	NA	FALSE	0	0	0	0.39	0.388	0.3405	0.33557	0.343336	0	0	0	0	0	0	0	22	157
1569	chr1	186683336	186683336	1	-	HIV2GFP 400nM GS-9822	100075192	chr1	186683336	match	FALSE	0.370304689986468	0.370304689986468	2620434	NA	FALSE	0	0	0	0.24	0.295	0.3177	0.32873	0.342139	0	0	0	0	0	0	0	17	148
1570	chr1	187003417	187003417	1	+	HIV2GFP 400nM GS-9822	100075314	chr1	187003417	match	FALSE	0.492452776906421	0.492452776906421	2620434	NA	FALSE	0	0	0	0.33	0.298	0.3608	0.35805	0.341052	0	0	0	0	0	0	3	12	121
1571	chr1	187017053	187017053	1	-	HIV2GFP 200nM GS-9822	100053383	chr1	187017053	match	FALSE	0.497656495069137	0.497656495069137	2620434	NA	FALSE	0	0	0	0.3	0.3	0.3244	0.356	0.340985	0	0	0	0	0	0	2	13	124
1572	chr1	187415345	187415345	1	+	HIV2GFP 100nM GS-9822	100073746	chr1	187415345	match	FALSE	0.350348835345595	0.350348835345595	2620434	NA	FALSE	0	0	0	0.4	0.359	0.3207	0.35084	0.34052	0	0	0	0	0	0	2	16	128
1573	chr1	187555527	187555527	1	+	HIV2GFP 100nM GS-9822	100074529	chr1	187555527	match	FALSE	0.296853116697463	0.296853116697463	2620434	NA	FALSE	0	0	0	0.37	0.405	0.3505	0.33914	0.339297	0	0	0	0	0	0	2	11	131
1574	chr1	187648100	187648100	1	-	HIV2GFP 200nM GS-9822	100074799	chr1	187648100	match	FALSE	0.26152576252636	0.26152576252636	2620434	NA	FALSE	0	0	0	0.38	0.382	0.3722	0.33984	0.339343	0	0	0	0	0	0	1	13	130
1575	chr1	187687196	187687196	1	+	HIV2GFP 50nM GS-9822	100051850	chr1	187687196	match	FALSE	0.246606096547366	0.246606096547366	2620434	NA	FALSE	0	0	0	0.21	0.31	0.3273	0.34179	0.340404	0	0	0	0	0	0	0	15	130
1576	chr1	187811851	187811851	1	+	HIV2GFP 100nM GS-9822	100052584	chr1	187811851	match	FALSE	0.199035732248933	0.199035732248933	2620434	NA	FALSE	0	0	0	0.3	0.299	0.3108	0.33169	0.33987	0	0	0	0	0	0	1	17	145
1577	chr1	187886706	187886706	1	-	HIV2GFP 100nM GS-9822	100073699	chr1	187886706	match	FALSE	0.170469853467021	0.170469853467021	2620434	NA	FALSE	0	0	2	0.4	0.386	0.3237	0.33213	0.33952	0	0	0	0	0	0	2	28	146
1578	chr1	188763944	188763944	1	-	HIV2GFP 50nM GS-9822	100052204	chr1	188763944	match	FALSE	0.326122861423743	0.326122861423743	143495	NA	FALSE	0	2	5	0.41	0.404	0.3391	0.33492	0.336326	0	0	0	0	0	0	1	9	128
1579	chr1	188806054	188806054	1	+	HIV2GFP 200nM GS-9822	100074941	chr1	188806054	match	FALSE	0.380417436147601	0.619582563852399	143495	NA	FALSE	0	0	5	0.35	0.344	0.3257	0.33971	0.336926	0	0	0	0	0	0	0	12	125
1580	chr1	188875016	188875016	1	+	HIV2GFP 0nM GS-9822	100071993	chr1	188875016	match	FALSE	0.0813151627264962	0.0813151627264962	176769	176769	TRUE	1	1	5	0.33	0.329	0.3244	0.34548	0.336888	0	0	0	0	0	0	1	17	124
1581	chr1	188884960	188884960	1	-	HIV2GFP 100nM GS-9822	100052594	chr1	188884960	match	FALSE	0.137569370195	0.137569370195	176769	176769	TRUE	1	1	5	0.2	0.261	0.3215	0.34183	0.33687	0	0	0	0	0	0	0	15	123
1582	chr1	189102735	189102735	1	-	HIV2GFP 400nM GS-9822	100053633	chr1	189102735	match	FALSE	0.155718712753278	0.155718712753278	419500	NA	FALSE	0	0	6	0.16	0.301	0.3615	0.34623	0.338805	0	0	0	0	0	0	3	17	121
1583	chr1	189541456	189541456	1	+	HIV2GFP 100nM GS-9822	100052519	chr1	189541456	match	FALSE	0.083019431955895	NA	929963	NA	FALSE	0	0	1	0.48	0.451	0.3981	0.33871	0.343371	0	0	0	0	0	0	0	8	139
1584	chr1	189604573	189604573	1	+	HIV2GFP 50nM GS-9822	100073181	chr1	189604573	match	FALSE	0.150889874113271	NA	929963	NA	FALSE	0	0	1	0.45	0.419	0.3581	0.33681	0.342729	0	0	0	0	0	1	2	10	139
1585	chr1	189714522	189714522	1	+	HIV2GFP 100nM GS-9822	100074123	chr1	189714522	match	FALSE	0.269119309047779	NA	929963	NA	FALSE	0	0	1	0.32	0.306	0.3342	0.34273	0.343996	0	0	0	0	0	0	0	10	145
1586	chr1	190127190	190127190	1	-	HIV2GFP 400nM GS-9822	100075302	chr1	190127190	match	FALSE	0.287134004256083	NA	929963	NA	FALSE	0	0	2	0.59	0.422	0.3364	0.35195	0.343961	0	0	0	0	0	0	4	14	187
1587	chr1	190174842	190174842	1	-	HIV2GFP 50nM GS-9822	100072881	chr1	190174842	match	FALSE	0.235893255968248	NA	929963	NA	FALSE	0	0	2	0.29	0.348	0.355	0.35532	0.344542	0	0	0	0	0	1	2	13	193
1588	chr1	190236092	190236092	1	+	HIV2GFP 200nM GS-9822	100053339	chr1	190236092	match	FALSE	0.170030420565119	NA	929963	NA	FALSE	0	0	2	0.19	0.353	0.2866	0.33045	0.346249	0	0	0	0	0	0	0	10	210
1589	chr1	190403582	190403582	1	-	HIV2GFP 100nM GS-9822	100074122	chr1	190403582	match	FALSE	0.342472764495138	0.342472764495138	27354	27354	TRUE	1	1	5	0.32	0.384	0.3491	0.34546	0.350949	0	0	0	0	0	1	5	33	281
1590	chr1	190489614	190489614	1	-	HIV2GFP 0nM GS-9822	100072106	chr1	190489614	match	FALSE	0.481261816185888	0.518738183814112	131176	NA	FALSE	0	0	6	0.21	0.35	0.3755	0.35004	0.351906	0	0	0	0	0	0	4	26	293
1591	chr1	191355020	191355020	1	-	HIV2GFP 200nM GS-9822	100074799	chr1	191355020	match	TRUE	0.173598894194521	NA	15916	NA	FALSE	1	11	39	0.29	0.338	0.3982	0.36992	0.372264	0	1	0.0001	0.00002	0.000004	1	11	38	369
1592	chr1	191376647	191376647	1	+	HIV2GFP 200nM GS-9822	100053088	chr1	191376647	insertion	TRUE	0.142067448901206	0.142067448901206	132782	132782	TRUE	2	11	39	0.38	0.364	0.3521	0.37036	0.372155	0	0	0	0.00002	0.000004	1	3	39	364
1593	chr1	191376647	191376647	1	+	HIV2GFP 200nM GS-9822	100074569	chr1	191376647	insertion	TRUE	0.142067448901206	0.142067448901206	132782	132782	TRUE	2	11	39	0.38	0.364	0.3521	0.37036	0.372155	0	0	0	0.00002	0.000004	1	3	39	364
1594	chr1	191402960	191402960	1	-	HIV2GFP 100nM GS-9822	100052433	chr1	191402960	insertion	TRUE	0.340234369116296	0.340234369116296	132782	132782	TRUE	1	3	37	0.4	0.36	0.3845	0.35956	0.372325	0	0	0	0.00001	0.000004	0	0	29	363
1595	chr1	191402960	191402960	1	-	HIV2GFP 100nM GS-9822	100073797	chr1	191402960	insertion	TRUE	0.340234369116296	0.340234369116296	132782	132782	TRUE	1	3	37	0.4	0.36	0.3845	0.35956	0.372325	0	0	0	0.00001	0.000004	0	0	29	363
1596	chr1	191459705	191459705	1	+	HIV2GFP 50nM GS-9822	100073566	chr1	191459705	match	TRUE	0.232411019565905	0.767588980434095	132782	132782	TRUE	1	2	36	0.21	0.316	0.3432	0.35409	0.371698	0	0	0	0	0.000004	0	3	25	364
1597	chr1	191581705	191581705	1	-	HIV2GFP 50nM GS-9822	100073231	chr1	191581705	match	FALSE	0.326765671714944	0.673234328285056	61209	61209	TRUE	1	1	35	0.25	0.373	0.3622	0.38113	0.368947	0	0	0	0	0.000003	0	4	29	330
1598	chr1	191711292	191711292	1	+	HIV2GFP 0nM GS-9822	100072146	chr1	191711292	match	FALSE	0.0409066917115292	0.0409066917115292	2678926	NA	FALSE	0	0	34	0.4	0.369	0.3762	0.37496	0.366501	0	0	0	0	0.000003	0	4	29	299
1599	chr1	192139557	192139557	1	-	HIV2GFP 50nM GS-9822	100052043	chr1	192139557	match	FALSE	0.200771129922962	0.200771129922962	2678926	NA	FALSE	0	0	0	0.31	0.314	0.3569	0.3658	0.356612	0	0	0	0	0	0	2	15	232
1600	chr1	192173173	192173173	1	+	HIV2GFP 100nM GS-9822	100073742	chr1	192173173	insertion	FALSE	0.213319442194372	0.213319442194372	2678926	NA	FALSE	0	0	0	0.31	0.352	0.3707	0.35738	0.357021	0	0	0	0	0	1	1	16	222
1601	chr1	192176566	192176566	1	+	HIV2GFP 50nM GS-9822	100051967	chr1	192176566	match	FALSE	0.214585994536617	0.214585994536617	2678926	NA	FALSE	0	0	0	0.31	0.319	0.369	0.35667	0.356861	0	0	0	0	0	0	1	16	220
1602	chr1	192242344	192242344	1	+	HIV2GFP 400nM GS-9822	100053631	chr1	192242344	match	FALSE	0.239139864259035	0.239139864259035	2678926	NA	FALSE	0	0	0	0.28	0.294	0.3902	0.35419	0.354651	0	0	0	0	0	0	2	25	204
1603	chr1	192250531	192250531	1	+	HIV2GFP 200nM GS-9822	100053089	chr1	192250531	insertion	FALSE	0.24219593971614	0.24219593971614	2678926	NA	FALSE	0	0	0	0.25	0.289	0.3865	0.35757	0.354514	0	0	0	0	0	1	2	26	205
1604	chr1	192250531	192250531	1	+	HIV2GFP 200nM GS-9822	100074570	chr1	192250531	insertion	FALSE	0.24219593971614	0.24219593971614	2678926	NA	FALSE	0	0	0	0.25	0.289	0.3865	0.35757	0.354514	0	0	0	0	0	1	2	26	205
1605	chr1	192250532	192250532	1	+	HIV2GFP 200nM GS-9822	100053090	chr1	192250532	insertion	FALSE	0.24219631300006	0.24219631300006	2678926	NA	FALSE	0	0	0	0.26	0.289	0.3865	0.35758	0.354515	0	0	0	0	0	1	2	26	205
1606	chr1	192250532	192250532	1	+	HIV2GFP 200nM GS-9822	100074571	chr1	192250532	insertion	FALSE	0.24219631300006	0.24219631300006	2678926	NA	FALSE	0	0	0	0.26	0.289	0.3865	0.35758	0.354515	0	0	0	0	0	1	2	26	205
1607	chr1	192250533	192250533	1	+	HIV2GFP 200nM GS-9822	100053091	chr1	192250533	insertion	FALSE	0.242196686283981	0.242196686283981	2678926	NA	FALSE	0	0	0	0.26	0.289	0.3865	0.35758	0.354516	0	0	0	0	0	1	2	26	205
1608	chr1	192250533	192250533	1	+	HIV2GFP 200nM GS-9822	100074572	chr1	192250533	insertion	FALSE	0.242196686283981	0.242196686283981	2678926	NA	FALSE	0	0	0	0.26	0.289	0.3865	0.35758	0.354516	0	0	0	0	0	1	2	26	205
1609	chr1	192250534	192250534	1	+	HIV2GFP 200nM GS-9822	100053092	chr1	192250534	insertion	FALSE	0.242197059567901	0.242197059567901	2678926	NA	FALSE	0	0	0	0.26	0.289	0.3865	0.35758	0.354516	0	0	0	0	0	1	2	26	205
1610	chr1	192250534	192250534	1	+	HIV2GFP 200nM GS-9822	100074573	chr1	192250534	insertion	FALSE	0.242197059567901	0.242197059567901	2678926	NA	FALSE	0	0	0	0.26	0.289	0.3865	0.35758	0.354516	0	0	0	0	0	1	2	26	205
1611	chr1	192250535	192250535	1	+	HIV2GFP 200nM GS-9822	100053093	chr1	192250535	insertion	FALSE	0.242197432851822	0.242197432851822	2678926	NA	FALSE	0	0	0	0.26	0.289	0.3865	0.35758	0.354516	0	0	0	0	0	1	2	26	205
1612	chr1	192250535	192250535	1	+	HIV2GFP 200nM GS-9822	100074574	chr1	192250535	insertion	FALSE	0.242197432851822	0.242197432851822	2678926	NA	FALSE	0	0	0	0.26	0.289	0.3865	0.35758	0.354516	0	0	0	0	0	1	2	26	205
1613	chr1	192425503	192425503	1	-	HIV2GFP 50nM GS-9822	100073270	chr1	192425503	match	FALSE	0.307510173853253	0.307510173853253	2678926	NA	FALSE	0	0	0	0.5	0.471	0.3624	0.34087	0.350476	0	0	0	0	0	0	3	18	164
1614	chr1	192569131	192569131	1	-	HIV2GFP 50nM GS-9822	100073394	chr1	192569131	match	FALSE	0.361124196786324	0.361124196786324	2678926	NA	FALSE	0	0	0	0.34	0.289	0.3063	0.34545	0.34836	0	0	0	0	0	0	1	14	145
1615	chr1	192749057	192749057	1	-	HIV2GFP 200nM GS-9822	100075148	chr1	192749057	match	FALSE	0.428287679465577	0.428287679465577	2678926	NA	FALSE	0	0	0	0.39	0.351	0.37	0.3385	0.344582	0	0	0	0	0	1	2	9	147
1616	chr1	192757555	192757555	1	+	HIV2GFP 100nM GS-9822	100052453	chr1	192757555	match	FALSE	0.431459846221956	0.431459846221956	2678926	NA	FALSE	0	0	0	0.26	0.31	0.3364	0.34061	0.344418	0	0	0	0	0	0	1	12	148
1617	chr1	192962962	192962962	1	-	HIV2GFP 200nM GS-9822	100075086	chr1	192962962	match	FALSE	0.49186502352062	0.49186502352062	2678926	NA	FALSE	0	0	0	0.23	0.279	0.3201	0.33319	0.342804	0	0	0	0	0	0	2	11	113
1618	chr1	193108128	193108128	1	-	HIV2GFP 100nM GS-9822	100073788	chr1	193108128	match	FALSE	0.437676889917825	0.437676889917825	2678926	NA	FALSE	0	0	0	0.34	0.345	0.3476	0.33815	0.340526	0	0	0	0	0	0	2	14	102
1619	chr1	193142412	193142412	1	+	HIV2GFP 0nM GS-9822	100072713	chr1	193142412	match	FALSE	0.424879223987523	0.424879223987523	2678926	NA	FALSE	0	0	0	0.3	0.38	0.3227	0.34399	0.341005	0	0	0	0	0	0	2	21	104
1620	chr1	193461472	193461472	1	+	HIV2GFP 200nM GS-9822	100053322	chr1	193461472	match	FALSE	0.305779256313911	0.305779256313911	2678926	NA	FALSE	0	0	0	0.2	0.278	0.3144	0.33878	0.340463	0	0	0	0	0	0	0	8	115
1621	chr1	194320714	194320714	1	-	HIV2GFP 100nM GS-9822	100052616	chr1	194320714	match	FALSE	0.0856373756729629	0.0856373756729629	43836	43836	TRUE	1	1	7	0.25	0.287	0.3518	0.34757	0.345422	0	0	0	0	0	0	1	22	219
1622	chr1	194370023	194370023	1	+	HIV2GFP 0nM GS-9822	100072565	chr1	194370023	match	FALSE	0.332362983715636	0.667637016284364	137064	NA	FALSE	0	1	7	0.4	0.37	0.3743	0.36096	0.345512	0	0	0	0	0.000001	0	1	27	216
1623	chr1	194589927	194589927	1	+	HIV2GFP 100nM GS-9822	100052844	chr1	194589927	match	FALSE	0.335531972163351	0.664468027836649	382661	382661	TRUE	5	5	12	0.29	0.281	0.346	0.33368	0.34749	0	0	0	0	0.000001	0	1	26	209
1624	chr1	194856380	194856380	1	+	HIV2GFP 0nM GS-9822	100051421	chr1	194856380	match	FALSE	0.280567258328153	NA	43437	NA	FALSE	0	8	20	0.33	0.357	0.3404	0.3472	0.349666	0	0	0	0.00001	0.000002	0	1	17	190
1625	chr1	194873588	194873588	1	+	HIV2GFP 50nM GS-9822	100051685	chr1	194873588	match	FALSE	0.323272785873794	NA	43437	NA	FALSE	0	7	20	0.43	0.41	0.348	0.3443	0.349347	0	0	0	0.00001	0.000002	0	0	24	195
1626	chr1	195308098	195308098	1	-	HIV2GFP 100nM GS-9822	100074337	chr1	195308098	match	TRUE	0.301494130202775	0.698505869797225	16866	NA	FALSE	0	3	32	0.35	0.35	0.3893	0.3529	0.356327	0	0	0	0	0.000004	0	1	22	217
1627	chr1	195651315	195651315	1	+	HIV2GFP 50nM GS-9822	100052154	chr1	195651315	match	FALSE	0.299199824931971	0.700800175068029	210204	210204	TRUE	6	6	24	0.33	0.403	0.3613	0.36525	0.36037	0	0	0	0	0.000005	1	2	30	287
1628	chr1	195846212	195846212	1	-	HIV2GFP 0nM GS-9822	100072241	chr1	195846212	match	FALSE	0.260728157297029	0.739271842702972	223221	223221	TRUE	4	4	19	0.26	0.264	0.2977	0.33848	0.364955	0	0	0	0	0.000008	0	2	17	332
1629	chr1	195900260	195900260	1	-	HIV2GFP 200nM GS-9822	100053512	chr1	195900260	match	FALSE	0.497144085905896	0.497144085905896	223221	223221	TRUE	4	4	18	0.36	0.312	0.3274	0.34359	0.366398	0	0	0	0	0.000009	1	5	32	344
1630	chr1	195919733	195919733	1	+	HIV2GFP 0nM GS-9822	100051420	chr1	195919733	insertion	FALSE	0.409907669977287	0.409907669977287	223221	223221	TRUE	4	4	18	0.45	0.353	0.3351	0.33861	0.366995	0	0	0	0	0.000009	2	5	30	358
1631	chr1	195971191	195971191	1	-	HIV2GFP 100nM GS-9822	100074382	chr1	195971191	match	FALSE	0.0344810956790123	0.965518904320988	41472	41472	TRUE	5	5	16	0.37	0.373	0.3532	0.35469	0.366651	0	0	0	0.00001	0.000008	0	4	46	366
1632	chr1	195990531	195990531	1	+	HIV2GFP 0nM GS-9822	100051551	chr1	195990531	match	FALSE	0.499180169753086	0.499180169753086	41472	41472	TRUE	5	5	16	0.3	0.373	0.3585	0.37218	0.367021	0	0	0	0.00001	0.000008	0	2	45	371
1633	chr1	196007665	196007665	1	-	HIV2GFP 200nM GS-9822	100053112	chr1	196007665	insertion	FALSE	0.0860339506172839	0.0860339506172839	41472	41472	TRUE	5	5	16	0.39	0.393	0.4014	0.37952	0.366789	0	1	0.0001	0.00001	0.000008	1	13	51	385
1634	chr1	196007665	196007665	1	-	HIV2GFP 200nM GS-9822	100074593	chr1	196007665	insertion	FALSE	0.0860339506172839	0.0860339506172839	41472	41472	TRUE	5	5	16	0.39	0.393	0.4014	0.37952	0.366789	0	1	0.0001	0.00001	0.000008	1	13	51	385
1635	chr1	196118585	196118585	1	-	HIV2GFP 50nM GS-9822	100052198	chr1	196118585	match	FALSE	0.155699219026496	NA	127149	NA	FALSE	0	4	16	0.41	0.379	0.383	0.3963	0.365577	0	0	0	0.00005	0.000008	0	1	43	393
1636	chr1	196152758	196152758	1	+	HIV2GFP 100nM GS-9822	100052849	chr1	196152758	match	FALSE	0.255173195759397	0.255173195759397	17639	17639	TRUE	3	4	16	0.53	0.491	0.5247	0.39718	0.365974	0	4	0.0004	0.00005	0.000008	2	14	47	386
1637	chr1	196400343	196400343	1	+	HIV2GFP 100nM GS-9822	100074170	chr1	196400343	match	FALSE	0.0459010645564952	0.0459010645564952	165421	165421	TRUE	1	1	20	0.28	0.387	0.3754	0.37726	0.368309	0	0	0	0.00002	0.000008	1	14	75	468
1638	chr1	196482665	196482665	1	+	HIV2GFP 100nM GS-9822	100074346	chr1	196482665	match	FALSE	0.456447488529268	0.543552511470732	165421	165421	TRUE	1	1	20	0.34	0.352	0.3707	0.35291	0.368719	0	0	0	0	0.000008	2	3	55	477
1639	chr1	196492364	196492364	1	+	HIV2GFP 50nM GS-9822	100051991	chr1	196492364	match	FALSE	0.39781527133798	0.60218472866202	165421	165421	TRUE	1	1	20	0.43	0.367	0.3378	0.34706	0.368447	0	0	0	0	0.000008	1	10	50	478
1640	chr1	196608213	196608213	1	-	HIV2GFP 100nM GS-9822	100074470	chr1	196608213	match	FALSE	0.24920942416199	0.24920942416199	200803	NA	FALSE	0	0	18	0.39	0.359	0.3578	0.36583	0.365636	0	0	0	0	0.000007	0	1	27	477
1641	chr1	196882913	196882913	1	-	HIV2GFP 100nM GS-9822	100052434	chr1	196882913	insertion	FALSE	0.0685686784423655	0.0685686784423655	118436	118436	TRUE	4	4	16	0.39	0.344	0.3343	0.35492	0.356684	0	0	0	0	0.000002	1	6	90	550
1642	chr1	196882913	196882913	1	-	HIV2GFP 100nM GS-9822	100073798	chr1	196882913	insertion	FALSE	0.0685686784423655	0.0685686784423655	118436	118436	TRUE	4	4	16	0.39	0.344	0.3343	0.35492	0.356684	0	0	0	0	0.000002	1	6	90	550
1643	chr1	196882914	196882914	1	-	HIV2GFP 100nM GS-9822	100052435	chr1	196882914	insertion	FALSE	0.0685771218210679	0.0685771218210679	118436	118436	TRUE	4	4	16	0.39	0.344	0.3343	0.35493	0.356683	0	0	0	0	0.000002	1	6	90	550
1644	chr1	196882914	196882914	1	-	HIV2GFP 100nM GS-9822	100073799	chr1	196882914	insertion	FALSE	0.0685771218210679	0.0685771218210679	118436	118436	TRUE	4	4	16	0.39	0.344	0.3343	0.35493	0.356683	0	0	0	0	0.000002	1	6	90	550
1645	chr1	196882915	196882915	1	-	HIV2GFP 100nM GS-9822	100052436	chr1	196882915	insertion	FALSE	0.0685855651997703	0.0685855651997703	118436	118436	TRUE	4	4	16	0.4	0.343	0.3344	0.35492	0.356682	0	0	0	0	0.000002	1	6	90	550
1646	chr1	196882915	196882915	1	-	HIV2GFP 100nM GS-9822	100073800	chr1	196882915	insertion	FALSE	0.0685855651997703	0.0685855651997703	118436	118436	TRUE	4	4	16	0.4	0.343	0.3344	0.35492	0.356682	0	0	0	0	0.000002	1	6	90	550
1647	chr1	196882916	196882916	1	-	HIV2GFP 100nM GS-9822	100052437	chr1	196882916	insertion	FALSE	0.0685940085784728	0.0685940085784728	118436	118436	TRUE	4	4	16	0.4	0.342	0.3343	0.35491	0.356683	0	0	0	0	0.000002	1	6	90	550
1648	chr1	196882916	196882916	1	-	HIV2GFP 100nM GS-9822	100073801	chr1	196882916	insertion	FALSE	0.0685940085784728	0.0685940085784728	118436	118436	TRUE	4	4	16	0.4	0.342	0.3343	0.35491	0.356683	0	0	0	0	0.000002	1	6	90	550
1649	chr1	196882917	196882917	1	-	HIV2GFP 100nM GS-9822	100052438	chr1	196882917	insertion	FALSE	0.0686024519571752	0.0686024519571752	118436	118436	TRUE	4	4	16	0.4	0.342	0.3344	0.35492	0.356683	0	0	0	0	0.000002	1	6	90	550
1650	chr1	196882917	196882917	1	-	HIV2GFP 100nM GS-9822	100073802	chr1	196882917	insertion	FALSE	0.0686024519571752	0.0686024519571752	118436	118436	TRUE	4	4	16	0.4	0.342	0.3344	0.35492	0.356683	0	0	0	0	0.000002	1	6	90	550
1651	chr1	197013025	197013025	1	+	HIV2GFP 50nM GS-9822	100052233	chr1	197013025	match	FALSE	0.391818073862962	0.391818073862962	50526	NA	FALSE	0	3	17	0.45	0.407	0.3797	0.35396	0.356455	0	0	0	0	0	1	6	34	518
1652	chr1	197013294	197013294	1	-	HIV2GFP 100nM GS-9822	100053004	chr1	197013294	match	FALSE	0.397142065471243	0.397142065471243	50526	NA	FALSE	0	3	17	0.39	0.375	0.3821	0.35431	0.356463	0	0	0	0	0	1	7	34	518
1653	chr1	197137700	197137700	1	-	HIV2GFP 100nM GS-9822	100073755	chr1	197137700	match	FALSE	0.274139089988951	0.274139089988951	129427	129427	TRUE	1	3	16	0.36	0.336	0.335	0.34225	0.356054	0	0	0	0	0	1	5	67	521
1654	chr1	197222180	197222180	1	+	HIV2GFP 50nM GS-9822	100052297	chr1	197222180	match	FALSE	0.11167715150746	0.11167715150746	55159	NA	FALSE	0	3	16	0.26	0.32	0.3449	0.35804	0.356655	0	0	0	0	0	3	5	73	513
1655	chr1	197380682	197380682	1	+	HIV2GFP 100nM GS-9822	100052695	chr1	197380682	match	FALSE	0.0510151542561334	0.948984845743867	71861	NA	FALSE	1	1	10	0.38	0.352	0.3315	0.3538	0.35717	0	0	0	0	0	0	1	62	458
1656	chr1	197674419	197674419	1	-	HIV2GFP 200nM GS-9822	100053133	chr1	197674419	match	FALSE	0.0715019813935013	0.0715019813935013	634402	NA	FALSE	0	1	3	0.35	0.329	0.3554	0.36038	0.365778	0	0	0	0	0	0	2	26	377
1657	chr1	197684075	197684075	1	-	HIV2GFP 100nM GS-9822	100073803	chr1	197684075	insertion	FALSE	0.0867226143675461	0.0867226143675461	634402	NA	FALSE	0	0	3	0.55	0.496	0.4002	0.36201	0.365987	0	0	0	0	0	2	4	28	375
1658	chr1	197917872	197917872	1	-	HIV2GFP 100nM GS-9822	100074280	chr1	197917872	match	FALSE	0.455253924167957	0.455253924167957	634402	NA	FALSE	0	0	4	0.3	0.291	0.3303	0.36565	0.380448	0	0	0	0	0.000005	0	4	26	332
1659	chr1	197999126	197999126	1	-	HIV2GFP 100nM GS-9822	100074523	chr1	197999126	match	FALSE	0.416666403952068	0.583333596047932	634402	NA	FALSE	0	0	4	0.24	0.34	0.371	0.36578	0.384581	0	0	0	0	0.000005	0	5	35	349
1660	chr1	198052889	198052889	1	-	HIV2GFP 0nM GS-9822	100072133	chr1	198052889	match	FALSE	0.331920454223032	0.668079545776968	634402	NA	FALSE	0	0	4	0.45	0.392	0.3871	0.37221	0.38752	0	0	0	0	0.000006	1	2	34	337
1661	chr1	198222018	198222018	1	+	HIV2GFP 100nM GS-9822	100052932	chr1	198222018	match	FALSE	0.06532451032626	0.93467548967374	634402	NA	FALSE	0	2	7	0.38	0.397	0.4376	0.43046	0.396269	0	0	0	0.00001	0.000007	0	1	38	431
1662	chr1	198279546	198279546	1	-	HIV2GFP 100nM GS-9822	100052439	chr1	198279546	insertion	FALSE	0.00721407450333586	0.00721407450333586	134598	134598	TRUE	3	3	7	0.36	0.345	0.4608	0.4212	0.400702	0	3	0.0003	0.00004	0.000007	1	9	50	442
1663	chr1	198279546	198279546	1	-	HIV2GFP 100nM GS-9822	100073804	chr1	198279546	insertion	FALSE	0.00721407450333586	0.00721407450333586	134598	134598	TRUE	3	3	7	0.36	0.345	0.4608	0.4212	0.400702	0	3	0.0003	0.00004	0.000007	1	9	50	442
1664	chr1	198279549	198279549	1	-	HIV2GFP 100nM GS-9822	100052440	chr1	198279549	insertion	FALSE	0.00723636309603412	0.00723636309603412	134598	134598	TRUE	3	3	7	0.35	0.344	0.4607	0.4212	0.400703	0	3	0.0003	0.00004	0.000007	1	9	50	442
1665	chr1	198279549	198279549	1	-	HIV2GFP 100nM GS-9822	100073805	chr1	198279549	insertion	FALSE	0.00723636309603412	0.00723636309603412	134598	134598	TRUE	3	3	7	0.35	0.344	0.4607	0.4212	0.400703	0	3	0.0003	0.00004	0.000007	1	9	50	442
1666	chr1	198426795	198426795	1	-	HIV2GFP 50nM GS-9822	100052264	chr1	198426795	match	FALSE	0.0824970779004488	0.0824970779004488	165121	NA	FALSE	0	3	19	0.38	0.393	0.4094	0.41275	0.405283	0	0	0	0.00001	0.000009	0	1	52	459
1667	chr1	198497543	198497543	1	+	HIV2GFP 200nM GS-9822	100074995	chr1	198497543	match	FALSE	0.489041369662248	0.489041369662248	165121	NA	FALSE	0	0	22	0.51	0.398	0.4115	0.41762	0.407364	0	0	0	0.00001	0.00001	0	6	52	469
1668	chr1	198498822	198498822	1	+	HIV2GFP 200nM GS-9822	100074550	chr1	198498822	match	FALSE	0.481295534789639	0.481295534789639	165121	NA	FALSE	0	0	22	0.38	0.418	0.4074	0.4173	0.407362	0	0	0	0.00001	0.00001	2	6	52	468
1669	chr1	198746555	198746555	1	-	HIV2GFP 50nM GS-9822	100052264	chr1	198746555	match	TRUE	0.287657288279372	0.287657288279372	141460	NA	FALSE	0	2	32	0.43	0.414	0.4269	0.4206	0.41965	0	0	0	0	0.000014	1	4	48	515
1670	chr1	198937305	198937305	1	-	HIV2GFP 50nM GS-9822	100051876	chr1	198937305	match	FALSE	0.161161492464862	0.161161492464862	45321	NA	FALSE	0	13	44	0.31	0.323	0.3961	0.40892	0.437889	0	0	0	0.00002	0.000013	0	3	44	521
1671	chr1	198960206	198960206	1	-	HIV2GFP 100nM GS-9822	100073947	chr1	198960206	match	FALSE	0.333531916771475	0.666468083228525	45321	NA	FALSE	0	4	44	0.35	0.356	0.3778	0.39974	0.440365	0	0	0	0.00001	0.000013	1	1	42	519
1672	chr1	199051261	199051261	1	+	HIV2GFP 0nM GS-9822	100051513	chr1	199051261	match	FALSE	0.373088861737609	0.626911138262391	121132	121132	TRUE	3	3	46	0.19	0.294	0.379	0.37272	0.44709	0	0	0	0	0.000014	0	1	32	524
1673	chr1	199139032	199139032	1	-	HIV2GFP 50nM GS-9822	100051915	chr1	199139032	match	FALSE	0.402149402677158	0.402149402677158	20843	20843	TRUE	4	9	53	0.46	0.525	0.5244	0.46683	0.456538	0	0	0	0.00003	0.000015	2	10	69	502
1674	chr1	199215921	199215921	1	+	HIV2GFP 50nM GS-9822	100052112	chr1	199215921	match	FALSE	0.198453750575242	0.801546249424758	54325	54325	TRUE	4	5	53	0.42	0.471	0.5445	0.50982	0.464055	0	0	0	0.00002	0.000015	2	4	49	505
1675	chr1	199240602	199240602	1	-	HIV2GFP 0nM GS-9822	100072320	chr1	199240602	match	FALSE	0.347225034514496	0.347225034514496	54325	54325	TRUE	4	6	57	0.59	0.569	0.5335	0.53226	0.46631	0	1	0.0001	0.00002	0.000016	1	6	53	519
1676	chr1	199401636	199401636	1	-	HIV2GFP 200nM GS-9822	100075063	chr1	199401636	match	FALSE	0.154759317613822	0.154759317613822	36812	36812	TRUE	1	13	60	0.42	0.453	0.4095	0.49584	0.479063	0	1	0.0001	0.00002	0.000018	0	5	45	590
1677	chr1	200234032	200234032	1	+	HIV2GFP 50nM GS-9822	100073562	chr1	200234032	match	FALSE	0.345081859281043	0.654918140718957	22783	22783	TRUE	6	10	49	0.43	0.444	0.4828	0.4739	0.46956	0	0	0	0.00002	0.000012	0	2	58	631
1678	chr1	200234640	200234640	1	-	HIV2GFP 50nM GS-9822	100073538	chr1	200234640	match	FALSE	0.318395294737304	0.681604705262696	22783	22783	TRUE	6	10	49	0.29	0.452	0.4834	0.47445	0.469477	0	0	0	0.00002	0.000012	0	2	58	632
1679	chr1	200325135	200325135	1	+	HIV2GFP 400nM GS-9822	100053630	chr1	200325135	insertion	FALSE	0.317129454490429	0.682870545509571	105736	NA	FALSE	0	3	43	0.6	0.463	0.4985	0.50394	0.462334	0	0	0	0	0.00001	0	7	67	606
1680	chr1	200325135	200325135	1	+	HIV2GFP 400nM GS-9822	100075181	chr1	200325135	insertion	FALSE	0.317129454490429	0.682870545509571	105736	NA	FALSE	0	3	43	0.6	0.463	0.4985	0.50394	0.462334	0	0	0	0	0.00001	0	7	67	606
1681	chr1	200348083	200348083	1	+	HIV2GFP 50nM GS-9822	100051622	chr1	200348083	match	TRUE	0.100098358175078	0.899901641824922	105736	NA	FALSE	0	10	45	0.51	0.518	0.5129	0.51414	0.462012	0	0	0	0.00001	0.00001	1	11	87	600
1682	chr1	200611489	200611489	1	+	HIV2GFP 50nM GS-9822	100051622	chr1	200611489	match	FALSE	0.301951061524888	0.301951061524888	89541	89541	TRUE	4	6	46	0.46	0.386	0.4092	0.40228	0.463053	0	0	0	0.00002	0.000012	1	4	40	546
1683	chr1	200847960	200847960	1	-	HIV2GFP 50nM GS-9822	100073156	chr1	200847960	match	FALSE	0.180321714028267	0.819678285971733	119858	119858	TRUE	2	7	65	0.38	0.438	0.4513	0.49022	0.45572	0	0	0	0.00001	0.000017	0	6	67	518
1684	chr1	201062751	201062751	1	-	HIV2GFP 0nM GS-9822	100072425	chr1	201062751	match	FALSE	0.030616645105649	0.969383354894351	6957	6957	TRUE	1	7	66	0.55	0.452	0.4617	0.46651	0.449853	0	0	0	0.00003	0.000017	0	4	59	548
1685	chr1	201073341	201073341	1	+	HIV2GFP 400nM GS-9822	100053706	chr1	201073341	match	FALSE	0.300434279096699	0.300434279096699	34540	NA	FALSE	0	8	66	0.5	0.506	0.4943	0.47147	0.450451	0	0	0	0.00003	0.000018	2	7	61	548
1686	chr1	201257342	201257342	1	+	HIV2GFP 100nM GS-9822	100052899	chr1	201257342	match	FALSE	0.189162504355907	0.810837495644093	17218	17218	TRUE	21	22	67	0.38	0.365	0.4173	0.46674	0.464668	0	1	0.0001	0.00002	0.000018	0	5	59	579
1687	chr1	201761540	201761540	1	-	HIV2GFP 50nM GS-9822	100052304	chr1	201761540	match	FALSE	0.142909272978776	0.142909272978776	117837	NA	FALSE	0	3	82	0.6	0.519	0.4871	0.49146	0.464364	0	0	0	0.00002	0.000011	0	4	72	597
1688	chr1	201803833	201803833	1	+	HIV2GFP 400nM GS-9822	100053719	chr1	201803833	match	FALSE	0.498179688892283	0.501820311107717	117837	NA	FALSE	0	0	83	0.51	0.518	0.5008	0.48168	0.461873	0	0	0	0	0.00001	1	9	69	580
1689	chr1	201844091	201844091	1	+	HIV2GFP 0nM GS-9822	100072220	chr1	201844091	match	FALSE	0.156538268964756	0.843461731035244	117837	NA	FALSE	0	4	80	0.42	0.493	0.4747	0.48095	0.463444	0	0	0	0.00001	0.00001	0	9	71	578
1690	chr1	201852172	201852172	1	-	HIV2GFP 200nM GS-9822	100074942	chr1	201852172	match	FALSE	0.0879604877924591	0.912039512207541	117837	NA	FALSE	0	4	80	0.52	0.488	0.4662	0.48126	0.464037	0	0	0	0.00001	0.00001	1	4	72	583
1691	chr1	202222860	202222860	1	-	HIV2GFP 50nM GS-9822	100051701	chr1	202222860	match	FALSE	0.281082991307798	0.281082991307798	161294	NA	FALSE	0	1	77	0.36	0.47	0.4269	0.43161	0.468645	0	0	0	0	0.00001	0	4	31	598
1692	chr1	202553077	202553077	1	+	HIV2GFP 100nM GS-9822	100074525	chr1	202553077	match	FALSE	0.301984022909475	0.301984022909475	141077	141077	TRUE	1	1	73	0.49	0.464	0.495	0.48347	0.465831	0	0	0	0	0.00001	1	11	87	541
1693	chr1	202577495	202577495	1	+	HIV2GFP 200nM GS-9822	100053302	chr1	202577495	match	FALSE	0.128901238330841	0.128901238330841	141077	141077	TRUE	1	2	79	0.31	0.442	0.4741	0.48005	0.46733	0	0	0	0.00001	0.000011	1	10	77	545
1694	chr1	202830293	202830293	1	+	HIV2GFP 0nM GS-9822	100072102	chr1	202830293	match	TRUE	0.383190231841352	0.383190231841352	59049	NA	FALSE	0	9	38	0.3	0.384	0.459	0.47402	0.478432	0	0	0	0	0.000011	1	6	55	553
1695	chr1	202846743	202846743	1	-	HIV2GFP 200nM GS-9822	100053399	chr1	202846743	match	FALSE	0.104608037392674	0.104608037392674	59049	NA	FALSE	0	2	38	0.51	0.46	0.472	0.48577	0.477094	0	0	0	0	0.000011	1	2	54	545
1696	chr1	203133101	203133101	1	-	HIV2GFP 100nM GS-9822	100074358	chr1	203133101	match	FALSE	0.353800040171191	0.353800040171191	194169	194169	TRUE	6	7	47	0.55	0.483	0.4396	0.45202	0.470704	0	0	0	0	0.000014	1	4	44	557
1697	chr1	203285412	203285412	1	-	HIV2GFP 100nM GS-9822	100074023	chr1	203285412	match	TRUE	0.183875933633617	0.183875933633617	35078	35078	TRUE	3	12	49	0.66	0.502	0.5386	0.50395	0.477769	0	0	0	0.00001	0.000014	0	2	31	530
1698	chr1	203411784	203411784	1	-	HIV2GFP 50nM GS-9822	100051956	chr1	203411784	match	FALSE	0.484537125350444	0.515462874649556	69198	69198	TRUE	2	2	48	0.32	0.426	0.436	0.43402	0.476097	0	0	0	0.00001	0.000018	2	7	52	550
1699	chr1	203605452	203605452	1	+	HIV2GFP 200nM GS-9822	100053164	chr1	203605452	match	FALSE	0.219664624713817	NA	16161	NA	FALSE	1	11	55	0.44	0.483	0.454	0.46329	0.473246	0	0	0	0.00002	0.000021	1	8	46	577
1700	chr1	203731596	203731596	1	-	HIV2GFP 200nM GS-9822	100074886	chr1	203731596	match	TRUE	0.247531141286051	0.752468858713949	35644	NA	FALSE	0	6	56	0.48	0.487	0.5182	0.5269	0.472555560776206	0	0	0	0.00003	0.00002	1	9	78	553
1701	chr1	203821316	203821316	1	-	HIV2GFP 0nM GS-9822	100051512	chr1	203821316	match	TRUE	0.488187582952367	0.488187582952367	33905	33905	TRUE	1	5	51	0.44	0.495	0.5288	0.46251	0.463693684210526	0	0	0	0.00003	0.00002	1	6	69	543
1702	chr1	203928261	203928261	1	+	HIV2GFP 100nM GS-9822	100074349	chr1	203928261	match	TRUE	0.37141000247586	0.62858999752414	32312	NA	FALSE	0	2	51	0.6	0.531	0.4945	0.45962	0.46442	0	0	0	0.00002	0.000021	1	8	68	531
1703	chr1	203975958	203975958	1	+	HIV2GFP 100nM GS-9822	100052387	chr1	203975958	insertion	FALSE	0.266989641604882	0.266989641604882	37361	37361	TRUE	1	6	49	0.48	0.453	0.4077	0.42669	0.464106315789474	0	0	0	0.00002	0.000018	2	8	65	541
1704	chr1	203975958	203975958	1	+	HIV2GFP 100nM GS-9822	100073743	chr1	203975958	insertion	FALSE	0.266989641604882	0.266989641604882	37361	37361	TRUE	1	6	49	0.48	0.453	0.4077	0.42669	0.464106315789474	0	0	0	0.00002	0.000018	2	8	65	541
1705	chr1	203975959	203975959	1	+	HIV2GFP 100nM GS-9822	100052388	chr1	203975959	insertion	FALSE	0.266962875726024	0.266962875726024	37361	37361	TRUE	1	6	49	0.48	0.453	0.4077	0.42669	0.464106315789474	0	0	0	0.00002	0.000018	2	8	65	541
1706	chr1	203975959	203975959	1	+	HIV2GFP 100nM GS-9822	100073744	chr1	203975959	insertion	FALSE	0.266962875726024	0.266962875726024	37361	37361	TRUE	1	6	49	0.48	0.453	0.4077	0.42669	0.464106315789474	0	0	0	0.00002	0.000018	2	8	65	541
1707	chr1	203975960	203975960	1	+	HIV2GFP 100nM GS-9822	100052389	chr1	203975960	insertion	FALSE	0.266936109847167	0.266936109847167	37361	37361	TRUE	1	6	49	0.49	0.453	0.4078	0.42668	0.464105263157895	0	0	0	0.00002	0.000018	2	8	65	541
1708	chr1	203975960	203975960	1	+	HIV2GFP 100nM GS-9822	100073745	chr1	203975960	insertion	FALSE	0.266936109847167	0.266936109847167	37361	37361	TRUE	1	6	49	0.49	0.453	0.4078	0.42668	0.464105263157895	0	0	0	0.00002	0.000018	2	8	65	541
1709	chr1	203975961	203975961	1	+	HIV2GFP 100nM GS-9822	100052390	chr1	203975961	insertion	FALSE	0.266909343968309	0.266909343968309	37361	37361	TRUE	1	6	49	0.49	0.453	0.4078	0.42668	0.464105263157895	0	0	0	0.00002	0.000018	2	8	65	541
1710	chr1	203975961	203975961	1	+	HIV2GFP 100nM GS-9822	100073746	chr1	203975961	insertion	FALSE	0.266909343968309	0.266909343968309	37361	37361	TRUE	1	6	49	0.49	0.453	0.4078	0.42668	0.464105263157895	0	0	0	0.00002	0.000018	2	8	65	541
1711	chr1	203975962	203975962	1	+	HIV2GFP 100nM GS-9822	100052391	chr1	203975962	insertion	FALSE	0.266882578089452	0.266882578089452	37361	37361	TRUE	1	6	49	0.5	0.452	0.4077	0.42668	0.464106315789474	0	0	0	0.00002	0.000018	2	8	65	541
1712	chr1	203975962	203975962	1	+	HIV2GFP 100nM GS-9822	100073747	chr1	203975962	insertion	FALSE	0.266882578089452	0.266882578089452	37361	37361	TRUE	1	6	49	0.5	0.452	0.4077	0.42668	0.464106315789474	0	0	0	0.00002	0.000018	2	8	65	541
1713	chr1	204111481	204111481	1	+	HIV2GFP 50nM GS-9822	100073412	chr1	204111481	match	FALSE	0.401423152694875	0.401423152694875	34009	34009	TRUE	1	6	47	0.39	0.434	0.4125	0.43613	0.453683333333333	0	0	0	0.00001	0.000014	0	1	34	457
1714	chr1	204911530	204911530	1	-	HIV2GFP 200nM GS-9822	100074670	chr1	204911530	match	TRUE	0.448787379326583	0.551212620673416	29729	NA	FALSE	0	4	54	0.43	0.46	0.4533	0.45308	0.444522105263158	0	0	0	0.00002	0.000008	2	8	84	634
1715	chr1	205037015	205037015	1	+	HIV2GFP 0nM GS-9822	100072518	chr1	205037015	match	FALSE	0.363874309296625	0.363874309296625	72209	72209	TRUE	1	4	49	0.57	0.458	0.4777	0.44488	0.438059240818887	0	0	0	0	0.000008	1	12	78	631
1716	chr1	205061799	205061799	1	+	HIV2GFP 200nM GS-9822	100053245	chr1	205061799	match	FALSE	0.292899777036104	0.707100222963897	72209	72209	TRUE	1	5	55	0.54	0.512	0.4485	0.44113	0.437274	0	0	0	0	0.000009	0	6	78	654
1717	chr1	205090893	205090893	1	-	HIV2GFP 200nM GS-9822	100053475	chr1	205090893	match	TRUE	0.347980373258565	0.347980373258565	22826	NA	FALSE	0	8	55	0.3	0.335	0.4076	0.4283	0.436123	0	0	0	0	0.000009	1	7	71	671
1718	chr1	205143241	205143241	1	+	HIV2GFP 0nM GS-9822	100071912	chr1	205143241	match	TRUE	0.129311632074063	0.870688367925937	6697	6697	TRUE	7	9	55	0.37	0.453	0.4858	0.45692	0.433132	0	0	0	0.00001	0.000009	1	8	75	671
1719	chr1	205187701	205187701	1	-	HIV2GFP 200nM GS-9822	100074744	chr1	205187701	match	TRUE	0.110173913043478	0.889826086956522	11500	NA	FALSE	1	11	54	0.57	0.47	0.4809	0.46691	0.431268	0	0	0	0.00001	0.000009	0	5	68	678
1720	chr1	205312337	205312337	1	-	HIV2GFP 100nM GS-9822	100073939	chr1	205312337	match	FALSE	0.311891891891892	0.688108108108108	27750	27750	TRUE	2	12	47	0.59	0.494	0.4436	0.41507	0.418799	0	0	0	0.00002	0.000009	0	9	70	599
1721	chr1	205337250	205337250	1	+	HIV2GFP 200nM GS-9822	100053252	chr1	205337250	match	FALSE	0.253034547152194	0.746965452847806	10710	10710	TRUE	5	10	44	0.58	0.433	0.3966	0.41134	0.416805	0	0	0	0.00002	0.000009	0	4	50	585
1722	chr1	205418106	205418106	1	+	HIV2GFP 50nM GS-9822	100073132	chr1	205418106	match	FALSE	0.187691349990096	0.187691349990096	176705	NA	FALSE	0	1	41	0.37	0.363	0.3644	0.38178	0.41326	0	0	0	0	0.000009	1	3	37	573
1723	chr1	205450231	205450231	1	-	HIV2GFP 50nM GS-9822	100052103	chr1	205450231	match	FALSE	0.369491525423729	0.369491525423729	176705	NA	FALSE	0	0	41	0.41	0.372	0.381	0.3826	0.410181	0	0	0	0	0.000008	0	3	42	547
1724	chr1	206137819	206137819	1	+	HIV2GFP 50nM GS-9822	100052226	chr1	206137819	match	FALSE	0.460143159264682	0.539856840735318	24588	24588	TRUE	2	2	25	0.5	0.458	0.423	0.43304	0.430371	0	0	0	0.00002	0.00001	1	6	80	550
1725	chr1	206493269	206493269	1	-	HIV2GFP 0nM GS-9822	100051452	chr1	206493269	match	FALSE	0.0184120271813307	NA	484303	NA	FALSE	0	1	21	0.5	0.414	0.4631	0.4595	0.433253	0	0	0	0.00001	0.000005	2	8	74	510
1726	chr1	206726994	206726994	1	-	HIV2GFP 200nM GS-9822	100074853	chr1	206726994	match	FALSE	0.498987204291528	NA	484303	NA	FALSE	0	0	3	0.32	0.305	0.3878	0.40844	0.424959	0	0	0	0	0.000001	0	1	35	409
1727	chr1	206926585	206926585	1	-	HIV2GFP 50nM GS-9822	100052123	chr1	206926585	match	FALSE	0.0868671059233579	NA	484303	NA	FALSE	0	1	3	0.36	0.427	0.396	0.39219	0.410821	0	0	0	0	0.000001	0	4	20	330
1728	chr1	207979561	207979561	1	-	HIV2GFP 100nM GS-9822	100052419	chr1	207979561	match	FALSE	0.0365622383133836	0.0365622383133836	81204	81204	TRUE	4	13	39	0.35	0.432	0.4414	0.4286	0.414388	0	0	0	0.00002	0.000009	0	3	77	522
1729	chr1	208288420	208288420	1	-	HIV2GFP 50nM GS-9822	100052316	chr1	208288420	match	FALSE	0.472764856994592	0.472764856994592	233173	233173	TRUE	6	6	37	0.47	0.42	0.3781	0.35563	0.416158	0	0	0	0	0.000011	0	3	16	496
1730	chr1	208398769	208398769	1	-	HIV2GFP 200nM GS-9822	100074851	chr1	208398769	match	FALSE	0.0539856672942408	0.946014332705759	233173	233173	TRUE	6	6	32	0.18	0.306	0.3406	0.38351	0.410817	0	0	0	0	0.00001	0	0	19	430
1731	chr1	208604550	208604550	1	+	HIV2GFP 0nM GS-9822	100072191	chr1	208604550	match	FALSE	0.101515321843752	0.101515321843752	346923	346923	TRUE	6	6	18	0.53	0.454	0.4449	0.42111	0.410427	0	0	0	0.00001	0.000006	1	8	52	324
1732	chr1	209114239	209114239	1	+	HIV2GFP 50nM GS-9822	100051724	chr1	209114239	match	FALSE	0.429894589050863	0.570105410949137	455835	455835	TRUE	2	2	22	0.33	0.352	0.3699	0.39829	0.41377	0	0	0	0	0.000005	1	1	20	284
1733	chr1	209367169	209367169	1	+	HIV2GFP 100nM GS-9822	100074145	chr1	209367169	match	TRUE	0.0152335823269385	0.0152335823269385	455835	455835	TRUE	2	3	26	0.38	0.381	0.408	0.40816	0.420189	0	0	0	0.00001	0.00001	1	1	17	333
1734	chr1	209382496	209382496	1	-	HIV2GFP 100nM GS-9822	100052498	chr1	209382496	match	TRUE	0.0669953967137651	NA	125128	NA	FALSE	0	3	27	0.35	0.357	0.395	0.40712	0.421186	0	0	0	0.00001	0.00001	0	1	20	345
1735	chr1	209864490	209864490	1	-	HIV2GFP 100nM GS-9822	100074218	chr1	209864490	match	FALSE	0.251986940606141	NA	60646	NA	FALSE	0	5	43	0.4	0.449	0.4724	0.45522	0.420168	0	0	0	0.00001	0.000012	0	5	80	448
1736	chr1	210073927	210073927	1	+	HIV2GFP 100nM GS-9822	100073725	chr1	210073927	match	FALSE	0.131996658312448	0.131996658312448	22743	22743	TRUE	9	9	36	0.53	0.436	0.457	0.40415	0.42545	0	1	0.0001	0.00001	0.000009	2	9	30	508
1737	chr1	210183585	210183585	1	+	HIV2GFP 100nM GS-9822	100073707	chr1	210183585	match	FALSE	0.0338185066470496	0.96618149335295	95155	95155	TRUE	5	5	40	0.49	0.381	0.3955	0.41033	0.42742	0	0	0	0	0.000009	0	6	44	500
1738	chr1	210268761	210268761	1	+	HIV2GFP 100nM GS-9822	100074454	chr1	210268761	match	FALSE	0.0710524933004046	0.0710524933004046	95155	95155	TRUE	5	9	38	0.34	0.364	0.3931	0.37647	0.428911	0	0	0	0.00001	0.000008	0	5	52	509
1739	chr1	210293512	210293512	1	+	HIV2GFP 50nM GS-9822	100072875	chr1	210293512	insertion	FALSE	0.256980336673115	0.256980336673115	69266	69266	TRUE	3	9	39	0.24	0.388	0.3986	0.38327	0.426808	0	0	0	0.00001	0.000008	0	0	49	503
1740	chr1	210293512	210293512	1	+	HIV2GFP 50nM GS-9822	100051657	chr1	210293512	insertion	FALSE	0.256980336673115	0.256980336673115	69266	69266	TRUE	3	9	39	0.24	0.388	0.3986	0.38327	0.426808	0	0	0	0.00001	0.000008	0	0	49	503
1741	chr1	210308205	210308205	1	+	HIV2GFP 400nM GS-9822	100075183	chr1	210308205	match	FALSE	0.469104611208963	0.469104611208963	69266	69266	TRUE	3	9	40	0.33	0.331	0.3743	0.38834	0.426899	0	0	0	0.00001	0.000009	1	2	49	502
1742	chr1	210356905	210356905	1	-	HIV2GFP 100nM GS-9822	100052913	chr1	210356905	match	FALSE	0.110447457124866	0.110447457124866	107988	NA	FALSE	0	4	44	0.31	0.398	0.452	0.41851	0.426191	0	0	0	0	0.000009	0	4	42	486
1743	chr1	210399450	210399450	1	+	HIV2GFP 50nM GS-9822	100073480	chr1	210399450	match	FALSE	0.49557358224988	0.49557358224988	107988	NA	FALSE	0	0	44	0.53	0.499	0.4467	0.44209	0.425597	0	0	0	0	0.000009	2	7	45	491
1744	chr1	210998107	210998107	1	+	HIV2GFP 100nM GS-9822	100073983	chr1	210998107	match	FALSE	0.487466666666667	0.512533333333333	65625	65625	TRUE	5	12	82	0.28	0.337	0.426	0.40426	0.421678	0	0	0	0.00001	0.000012	0	3	40	466
1745	chr1	211006405	211006405	1	-	HIV2GFP 0nM GS-9822	100071887	chr1	211006405	insertion	FALSE	0.386087619047619	0.386087619047619	65625	65625	TRUE	5	12	82	0.41	0.437	0.3936	0.4033	0.421348	0	0	0	0.00001	0.000012	0	2	39	464
1746	chr1	211006406	211006406	1	-	HIV2GFP 0nM GS-9822	100071888	chr1	211006406	insertion	FALSE	0.386072380952381	0.386072380952381	65625	65625	TRUE	5	12	82	0.41	0.437	0.3936	0.40329	0.421347	0	0	0	0.00001	0.000012	0	2	39	464
1747	chr1	211006408	211006408	1	-	HIV2GFP 0nM GS-9822	100071889	chr1	211006408	insertion	FALSE	0.386041904761905	0.386041904761905	65625	65625	TRUE	5	12	82	0.4	0.436	0.3934	0.40329	0.421345	0	0	0	0.00001	0.000012	0	2	39	464
1748	chr1	211006409	211006409	1	-	HIV2GFP 0nM GS-9822	100071890	chr1	211006409	insertion	FALSE	0.386026666666667	0.386026666666667	65625	65625	TRUE	5	12	82	0.39	0.436	0.3934	0.40329	0.421346	0	0	0	0.00001	0.000012	0	2	39	464
1749	chr1	211410332	211410332	1	+	HIV2GFP 0nM GS-9822	100072397	chr1	211410332	match	FALSE	0.467076744134028	0.532923255865972	223535	223535	TRUE	35	35	62	0.26	0.37	0.3681	0.37817	0.413139	0	0	0	0	0.000007	0	3	26	339
1750	chr1	211736780	211736780	1	+	HIV2GFP 100nM GS-9822	100052831	chr1	211736780	match	FALSE	0.407513039903389	0.407513039903389	544866	NA	FALSE	0	0	45	0.43	0.387	0.3754	0.4084	0.40765	0	0	0	0	0.000009	1	2	15	255
1751	chr1	212158699	212158699	1	+	HIV2GFP 50nM GS-9822	100073684	chr1	212158699	match	FALSE	0.404893311633326	0.404893311633326	166513	166513	TRUE	1	2	6	0.47	0.424	0.4101	0.40653	0.412832	0	0	0	0	0.000009	0	1	13	307
1752	chr1	212525794	212525794	1	+	HIV2GFP 100nM GS-9822	100052616	chr1	212525794	match	FALSE	0.0834330838082647	0.0834330838082647	55973	55973	TRUE	1	1	7	0.45	0.406	0.4549	0.41883	0.408129	0	1	0.0001	0.00001	0.000014	1	7	51	427
1753	chr1	213732076	213732076	1	+	HIV2GFP 50nM GS-9822	100051718	chr1	213732076	match	FALSE	0.227710598916457	0.772289401083543	330213	NA	FALSE	0	0	7	0.46	0.442	0.3679	0.37103	0.368166	0	0	0	0	0.000002	0	3	37	287
1754	chr1	213923472	213923472	1	-	HIV2GFP 400nM GS-9822	100075337	chr1	213923472	match	FALSE	0.0757184363906175	0.924281563609382	800558	800558	TRUE	1	1	10	0.33	0.37	0.3796	0.39458	0.367473	0	0	0	0	0.000001	0	4	32	280
1755	chr1	214194354	214194354	1	-	HIV2GFP 200nM GS-9822	100075113	chr1	214194354	match	FALSE	0.414084925764279	0.585915074235721	800558	800558	TRUE	1	1	7	0.37	0.403	0.368	0.35278	0.363951	0	0	0	0	0.000001	0	2	25	264
1756	chr1	214261801	214261801	1	-	HIV2GFP 50nM GS-9822	100052184	chr1	214261801	match	FALSE	0.498334911399299	0.501665088600701	800558	800558	TRUE	1	1	27	0.46	0.45	0.3613	0.36893	0.364244	0	0	0	0	0.000001	0	1	31	260
1757	chr1	214306373	214306373	1	-	HIV2GFP 100nM GS-9822	100074094	chr1	214306373	match	FALSE	0.445988922726398	0.445988922726398	800558	800558	TRUE	1	3	27	0.61	0.383	0.3743	0.35365	0.363694	0	0	0	0	0.000001	0	1	22	268
1758	chr1	214773230	214773230	1	+	HIV2GFP 50nM GS-9822	100051941	chr1	214773230	match	TRUE	0.04730854343591	0.95269145656409	634452	634452	TRUE	20	20	24	0.34	0.335	0.383	0.36083	0.368118	0	0	0	0	0.000001	1	8	31	253
1759	chr1	214911266	214911266	1	-	HIV2GFP 50nM GS-9822	100052134	chr1	214911266	match	FALSE	0.264875829850012	0.735124170149988	634452	634452	TRUE	20	20	22	0.34	0.387	0.3932	0.3696	0.373107	0	0	0	0	0.000005	0	2	16	273
1760	chr1	215050012	215050012	1	-	HIV2GFP 0nM GS-9822	100072462	chr1	215050012	match	FALSE	0.483562192254103	0.516437807745897	634452	634452	TRUE	16	16	22	0.46	0.434	0.3736	0.38039	0.376055	0	0	0	0	0.000005	0	5	35	263
1761	chr1	215181168	215181168	1	+	HIV2GFP 0nM GS-9822	100072374	chr1	215181168	match	FALSE	0.309714525291117	0.309714525291117	634452	634452	TRUE	15	15	21	0.38	0.383	0.3734	0.39215	0.38131	0	0	0	0	0.000005	0	3	31	290
1762	chr1	215274376	215274376	1	+	HIV2GFP 50nM GS-9822	100051868	chr1	215274376	match	TRUE	0.162803490256158	0.162803490256158	634452	634452	TRUE	13	13	21	0.44	0.416	0.4093	0.39164	0.381012	0	0	0	0	0.000005	0	3	29	278
1763	chr1	215314050	215314050	1	+	HIV2GFP 0nM GS-9822	100072580	chr1	215314050	match	TRUE	0.10027078486631	0.10027078486631	634452	634452	TRUE	13	13	21	0.45	0.411	0.3935	0.40047	0.381417	0	0	0	0.00001	0.000005	0	3	37	277
1764	chr1	215384442	215384442	1	+	HIV2GFP 0nM GS-9822	100072703	chr1	215384442	match	TRUE	0.0234194061322548	0.976580593867745	289290	NA	FALSE	0	4	24	0.35	0.387	0.3618	0.3949	0.380092	0	0	0	0.00003	0.000005	0	6	33	268
1765	chr1	215393069	215393069	1	-	HIV2GFP 200nM GS-9822	100053274	chr1	215393069	match	TRUE	0.0532406927304781	0.946759307269522	289290	NA	FALSE	0	4	24	0.35	0.36	0.3473	0.39119	0.380135	0	0	0	0.00003	0.000005	1	2	31	269
1766	chr1	215451216	215451216	1	+	HIV2GFP 0nM GS-9822	100051552	chr1	215451216	match	FALSE	0.254239690276193	0.745760309723807	289290	NA	FALSE	0	0	24	0.31	0.338	0.4085	0.38301	0.379877	0	0	0	0	0.000005	1	3	15	267
1767	chr1	215683990	215683990	1	-	HIV2GFP 50nM GS-9822	100073304	chr1	215683990	match	FALSE	0.0834550069084459	0.916544993091554	204098	204098	TRUE	1	1	19	0.42	0.371	0.353	0.37302	0.376221	0	0	0	0	0.000006	0	0	24	234
1768	chr1	215800008	215800008	1	+	HIV2GFP 400nM GS-9822	100075186	chr1	215800008	match	FALSE	0.348102382188948	0.348102382188948	204098	204098	TRUE	1	2	20	0.52	0.46	0.3758	0.36498	0.37578	0	0	0	0	0.000006	0	6	32	222
1769	chr1	216042929	216042929	1	-	HIV2GFP 0nM GS-9822	100072748	chr1	216042929	match	FALSE	0.285962729818226	0.714037270181774	240353	240353	TRUE	2	3	8	0.5	0.442	0.3517	0.34772	0.373223	0	0	0	0	0.000004	0	1	6	206
1770	chr1	216046481	216046481	1	+	HIV2GFP 50nM GS-9822	100073652	chr1	216046481	match	FALSE	0.271184466180992	0.728815533819008	240353	240353	TRUE	2	3	8	0.45	0.43	0.3809	0.34956	0.37315	0	0	0	0	0.000004	1	2	6	210
1771	chr1	216122146	216122146	1	+	HIV2GFP 100nM GS-9822	100052642	chr1	216122146	match	FALSE	0.494505494505495	0.494505494505495	21203	NA	FALSE	0	3	13	0.42	0.435	0.3785	0.37804	0.373048	0	0	0	0.00001	0.000006	2	7	26	236
1772	chr1	216400025	216400025	1	-	HIV2GFP 0nM GS-9822	100051555	chr1	216400025	match	FALSE	0.446248540804415	0.446248540804415	226152	NA	FALSE	0	0	14	0.3	0.359	0.392	0.36308	0.381318	0	1	0.0001	0.00001	0.000005	0	2	14	326
1773	chr1	216409006	216409006	1	-	HIV2GFP 50nM GS-9822	100073592	chr1	216409006	match	FALSE	0.48596076974778	0.48596076974778	226152	NA	FALSE	0	0	14	0.24	0.288	0.3631	0.36395	0.381652	0	1	0.0001	0.00001	0.000005	1	5	15	329
1774	chr1	216602932	216602932	1	+	HIV2GFP 400nM GS-9822	100053705	chr1	216602932	match	TRUE	0.17759155553765	0.17759155553765	99284	99284	TRUE	4	6	13	0.33	0.392	0.4171	0.41229	0.386309	0	0	0	0.00002	0.000005	1	11	73	392
1775	chr1	216677165	216677165	1	-	HIV2GFP 100nM GS-9822	100073952	chr1	216677165	match	TRUE	0.0747250312235607	0.925274968776439	99284	99284	TRUE	5	6	11	0.33	0.42	0.3913	0.40306	0.385117	0	0	0	0	0.000004	1	4	68	393
1776	chr1	216678628	216678628	1	-	HIV2GFP 50nM GS-9822	100073389	chr1	216678628	match	TRUE	0.00153770891811514	0.00153770891811514	670478	670478	TRUE	6	6	11	0.37	0.381	0.3791	0.40184	0.385119	0	0	0	0	0.000004	0	5	70	395
1777	chr1	216726121	216726121	1	-	HIV2GFP 200nM GS-9822	100053500	chr1	216726121	match	TRUE	0.0723722478589902	0.0723722478589902	670478	670478	TRUE	1	7	11	0.39	0.379	0.3876	0.3947	0.38435	0	0	0	0	0.000004	1	11	69	406
1778	chr1	216774041	216774041	1	-	HIV2GFP 200nM GS-9822	100053538	chr1	216774041	match	FALSE	0.143843645876524	0.143843645876524	670478	670478	TRUE	1	2	11	0.52	0.434	0.3971	0.39298	0.382548	0	0	0	0	0.000004	0	5	55	408
1779	chr1	216781060	216781060	1	-	HIV2GFP 50nM GS-9822	100073392	chr1	216781060	match	FALSE	0.154312296600336	0.154312296600336	670478	670478	TRUE	1	2	11	0.26	0.366	0.3862	0.39574	0.382657	0	0	0	0	0.000004	0	5	56	410
1780	chr1	216877375	216877375	1	+	HIV2GFP 50nM GS-9822	100052053	chr1	216877375	match	FALSE	0.297963542427939	0.297963542427939	670478	670478	TRUE	1	1	11	0.27	0.361	0.39	0.39027	0.381513	0	0	0	0	0.000004	0	5	47	441
1781	chr1	216937882	216937882	1	-	HIV2GFP 100nM GS-9822	100074104	chr1	216937882	match	FALSE	0.388208114211055	0.388208114211055	670478	670478	TRUE	1	1	18	0.33	0.354	0.3799	0.38519	0.380985	0	0	0	0	0.000004	2	6	52	463
1782	chr1	217423133	217423133	1	-	HIV2GFP 100nM GS-9822	100074145	chr1	217423133	match	FALSE	0.216375966435338	0.216375966435338	37897	37897	TRUE	7	8	12	0.28	0.321	0.3151	0.35549	0.375508	0	0	0	0.00001	0.000002	0	2	39	417
1783	chr1	217424769	217424769	1	+	HIV2GFP 100nM GS-9822	100073847	chr1	217424769	match	FALSE	0.259545610470486	0.259545610470486	37897	37897	TRUE	7	8	12	0.26	0.285	0.3212	0.3544	0.375494	0	0	0	0.00001	0.000002	0	4	39	416
1784	chr1	217558762	217558762	1	+	HIV2GFP 0nM GS-9822	100072382	chr1	217558762	match	FALSE	0.476544365069368	0.476544365069368	222292	NA	FALSE	0	0	12	0.48	0.419	0.3818	0.38082	0.3773	0	0	0	0	0.000002	0	4	61	407
1785	chr1	217596991	217596991	1	-	HIV2GFP 0nM GS-9822	100072386	chr1	217596991	match	FALSE	0.351479135551437	0.351479135551437	222292	NA	FALSE	0	0	12	0.32	0.288	0.3683	0.38019	0.378437	0	0	0	0	0.000002	0	3	46	407
1786	chr1	217602638	217602638	1	+	HIV2GFP 0nM GS-9822	100051495	chr1	217602638	match	FALSE	0.326075612257751	0.326075612257751	222292	NA	FALSE	0	0	12	0.4	0.37	0.3682	0.38175	0.378715	0	0	0	0	0.000002	1	4	45	406
1787	chr1	217811381	217811381	1	-	HIV2GFP 0nM GS-9822	100072827	chr1	217811381	match	FALSE	0.27802000512952	0.72197999487048	50687	NA	FALSE	0	2	21	0.35	0.351	0.384	0.39774	0.384652	0	0	0	0.00001	0.000004	0	8	45	405
1788	chr1	217882566	217882566	1	-	HIV2GFP 0nM GS-9822	100071909	chr1	217882566	match	FALSE	0.113235254544825	NA	260131	NA	FALSE	0	1	23	0.39	0.348	0.375	0.38622	0.387296	0	0	0	0.00001	0.000005	0	2	29	393
1789	chr1	217884222	217884222	1	-	HIV2GFP 0nM GS-9822	100072330	chr1	217884222	match	FALSE	0.119601277817715	NA	260131	NA	FALSE	0	1	23	0.29	0.316	0.3723	0.38546	0.387295	0	0	0	0.00001	0.000005	0	2	30	392
1790	chr1	217925996	217925996	1	-	HIV2GFP 200nM GS-9822	100053395	chr1	217925996	match	FALSE	0.280189596780084	NA	260131	NA	FALSE	0	0	23	0.44	0.411	0.3693	0.3876	0.387892	0	0	0	0	0.000004	2	4	37	382
1791	chr1	218110376	218110376	1	-	HIV2GFP 200nM GS-9822	100053347	chr1	218110376	match	FALSE	0.011013681568133	NA	260131	NA	FALSE	1	5	19	0.35	0.32	0.3694	0.39064	0.393125	0	0	0	0	0.000005	0	1	34	377
1792	chr1	218115348	218115348	1	+	HIV2GFP 50nM GS-9822	100052186	chr1	218115348	match	FALSE	0.00855950828529528	0.00855950828529528	246159	246159	TRUE	1	5	19	0.36	0.367	0.3427	0.39097	0.393316	0	0	0	0	0.000005	0	3	35	373
1793	chr1	218433454	218433454	1	-	HIV2GFP 200nM GS-9822	100053136	chr1	218433454	match	FALSE	0.364019297524988	0.635980702475012	124161	124161	TRUE	1	4	23	0.24	0.328	0.3718	0.37208	0.394819	0	0	0	0	0.000006	0	3	34	308
1794	chr1	218578862	218578862	1	+	HIV2GFP 50nM GS-9822	100073656	chr1	218578862	match	FALSE	0.259869681870448	NA	255682	NA	FALSE	0	0	30	0.41	0.44	0.4292	0.41868	0.400644	0	0	0	0	0.000008	2	9	43	322
1795	chr1	218674152	218674152	1	+	HIV2GFP 0nM GS-9822	100072076	chr1	218674152	match	FALSE	0.367440805375427	NA	255682	NA	FALSE	0	0	28	0.41	0.404	0.416	0.40669	0.402985	0	0	0	0	0.000016	0	3	25	336
1796	chr1	218747162	218747162	1	+	HIV2GFP 50nM GS-9822	100072898	chr1	218747162	match	FALSE	0.0818907862109965	NA	255682	NA	FALSE	0	5	27	0.36	0.429	0.407	0.40649	0.403443	0	0	0	0.00001	0.000016	0	3	29	339
1797	chr1	218785749	218785749	1	+	HIV2GFP 200nM GS-9822	100074897	chr1	218785749	match	FALSE	0.129165290772335	0.129165290772335	136275	136275	TRUE	5	5	27	0.41	0.436	0.392	0.3837	0.403499	0	0	0	0.00001	0.000016	1	2	28	346
1798	chr1	218875938	218875938	1	+	HIV2GFP 100nM GS-9822	100074378	chr1	218875938	match	FALSE	0.209018528710328	0.790981471289672	136275	136275	TRUE	4	4	19	0.46	0.333	0.3597	0.37297	0.400616	0	0	0	0	0.000014	0	3	15	354
1799	chr1	219064222	219064222	1	-	HIV2GFP 100nM GS-9822	100052508	chr1	219064222	match	FALSE	0.0028193450444589	0.997180654955541	4611	NA	FALSE	3	7	14	0.46	0.451	0.4242	0.41474	0.40031	0	0	0	0.00001	0.000013	2	9	44	366
1800	chr1	219351175	219351175	1	-	HIV2GFP 100nM GS-9822	100074423	chr1	219351175	match	FALSE	0.491643607443989	0.491643607443989	444869	NA	FALSE	0	0	14	0.34	0.304	0.3257	0.3754	0.395387	0	0	0	0	0.000012	0	0	35	395
1801	chr1	219426162	219426162	1	-	HIV2GFP 200nM GS-9822	100074608	chr1	219426162	match	FALSE	0.323083874129238	0.323083874129238	444869	NA	FALSE	0	0	10	0.25	0.336	0.3679	0.3872	0.394669	0	0	0	0	0.000012	0	5	45	417
1802	chr1	219754124	219754124	1	+	HIV2GFP 200nM GS-9822	100053094	chr1	219754124	insertion	FALSE	0.487131733689743	0.512868266310257	365123	NA	FALSE	0	0	7	0.41	0.38	0.3874	0.39472	0.390137	0	0	0	0	0.000001	0	6	35	518
1803	chr1	219754124	219754124	1	+	HIV2GFP 200nM GS-9822	100074575	chr1	219754124	insertion	FALSE	0.487131733689743	0.512868266310257	365123	NA	FALSE	0	0	7	0.41	0.38	0.3874	0.39472	0.390137	0	0	0	0	0.000001	0	6	35	518
1804	chr1	220401504	220401504	1	-	HIV2GFP 0nM GS-9822	100072584	chr1	220401504	match	FALSE	0.328633910292202	0.328633910292202	537300	NA	FALSE	0	0	18	0.29	0.363	0.416	0.38957	0.408122	0	0	0	0	0.000006	1	2	18	479
1805	chr1	220471468	220471468	1	-	HIV2GFP 0nM GS-9822	100072673	chr1	220471468	match	FALSE	0.458847943420808	0.458847943420808	537300	NA	FALSE	0	0	26	0.31	0.359	0.3975	0.39454	0.407596	0	0	0	0	0.000007	0	3	33	428
1806	chr1	220816913	220816913	1	+	HIV2GFP 400nM GS-9822	100053732	chr1	220816913	match	FALSE	0.410644824641852	0.410644824641852	31621	31621	TRUE	3	10	72	0.44	0.373	0.3718	0.39675	0.402989	0	0	0	0.00003	0.000007	1	2	32	366
1807	chr1	220909062	220909062	1	-	HIV2GFP 200nM GS-9822	100074580	chr1	220909062	match	FALSE	0.0243935340272938	0.975606465972706	44479	44479	TRUE	7	14	73	0.28	0.371	0.3875	0.38574	0.409297	0	0	0	0.00002	0.000009	0	3	31	378
1808	chr1	220933860	220933860	1	-	HIV2GFP 50nM GS-9822	100051630	chr1	220933860	match	FALSE	0.418084938959959	0.418084938959959	44479	44479	TRUE	1	17	73	0.3	0.291	0.3526	0.37892	0.409913	0	0	0	0.00002	0.000009	0	2	26	380
1809	chr1	220948292	220948292	1	-	HIV2GFP 200nM GS-9822	100075121	chr1	220948292	match	FALSE	0.0936172126171901	0.0936172126171901	44479	44479	TRUE	6	17	73	0.41	0.473	0.4312	0.38193	0.411048	0	1	0.0001	0.00001	0.000009	1	6	25	391
1810	chr1	221084228	221084228	1	-	HIV2GFP 50nM GS-9822	100052045	chr1	221084228	match	FALSE	0.152858601995653	0.152858601995653	190915	190915	TRUE	4	48	75	0.42	0.353	0.3492	0.3823	0.417514	0	0	0	0.00001	0.000009	2	4	45	396
1811	chr1	221089733	221089733	1	-	HIV2GFP 50nM GS-9822	100051677	chr1	221089733	insertion	FALSE	0.181693423774978	0.181693423774978	190915	190915	TRUE	4	48	75	0.29	0.336	0.356	0.37767	0.417588	0	0	0	0.00001	0.000009	1	3	47	398
1812	chr1	221089733	221089733	1	-	HIV2GFP 50nM GS-9822	100072900	chr1	221089733	insertion	FALSE	0.181693423774978	0.181693423774978	190915	190915	TRUE	4	48	75	0.29	0.336	0.356	0.37767	0.417588	0	0	0	0.00001	0.000009	1	3	47	398
1813	chr1	221164068	221164068	1	-	HIV2GFP 0nM GS-9822	100072572	chr1	221164068	match	FALSE	0.428944818374669	0.571055181625331	190915	190915	TRUE	5	5	76	0.33	0.384	0.357	0.37137	0.419238	0	0	0	0	0.000012	2	9	46	403
1814	chr1	221902906	221902906	1	-	HIV2GFP 50nM GS-9822	100073438	chr1	221902906	match	FALSE	0.12367708145205	0.12367708145205	138425	138425	TRUE	1	1	16	0.61	0.463	0.4677	0.45504093355647	0.440213684210526	0	0	0	0	0.000009	0	2	35	405
1815	chr1	222491746	222491746	1	-	HIV2GFP 100nM GS-9822	100052825	chr1	222491746	match	FALSE	0.0979985996032209	0.902001400396779	102828	102828	TRUE	4	10	47	0.37	0.425	0.4201	0.43574	0.427979	0	0	0	0	0.000011	0	4	59	486
1816	chr1	222645176	222645176	1	-	HIV2GFP 50nM GS-9822	100051842	chr1	222645176	match	FALSE	0.114902016072184	0.885097983927816	49651	49651	TRUE	2	22	43	0.29	0.406	0.3727	0.40755	0.427791	0	0	0	0.00003	0.000009	1	7	51	442
1817	chr1	222856168	222856168	1	+	HIV2GFP 400nM GS-9822	100053726	chr1	222856168	match	FALSE	0.453739867716041	0.546260132283959	305706	305706	TRUE	13	16	44	0.29	0.369	0.4159	0.44463	0.418346	0	0	0	0.00002	0.000009	0	0	51	409
1818	chr1	223321983	223321983	1	+	HIV2GFP 200nM GS-9822	100075149	chr1	223321983	match	FALSE	0.293825541084981	0.293825541084981	469612	469612	TRUE	1	3	29	0.41	0.362	0.3611	0.36926	0.404224	0	0	0	0	0.000005	0	0	3	297
1819	chr1	223402419	223402419	1	-	HIV2GFP 200nM GS-9822	100053113	chr1	223402419	insertion	FALSE	0.465107365229168	0.465107365229168	469612	469612	TRUE	1	1	29	0.35	0.397	0.3647	0.37008	0.399838	0	0	0	0	0.000003	0	1	8	304
1820	chr1	223402419	223402419	1	-	HIV2GFP 200nM GS-9822	100074594	chr1	223402419	insertion	FALSE	0.465107365229168	0.465107365229168	469612	469612	TRUE	1	1	29	0.35	0.397	0.3647	0.37008	0.399838	0	0	0	0	0.000003	0	1	8	304
1821	chr1	223402421	223402421	1	-	HIV2GFP 200nM GS-9822	100053114	chr1	223402421	insertion	FALSE	0.465111624064121	0.465111624064121	469612	469612	TRUE	1	1	29	0.35	0.398	0.3648	0.37007	0.399837	0	0	0	0	0.000003	0	1	8	304
1822	chr1	223402421	223402421	1	-	HIV2GFP 200nM GS-9822	100074595	chr1	223402421	insertion	FALSE	0.465111624064121	0.465111624064121	469612	469612	TRUE	1	1	29	0.35	0.398	0.3648	0.37007	0.399837	0	0	0	0	0.000003	0	1	8	304
1823	chr1	223555068	223555068	1	-	HIV2GFP 400nM GS-9822	100075251	chr1	223555068	match	FALSE	0.209839186392171	0.790160813607829	469612	469612	TRUE	1	1	15	0.39	0.387	0.4015	0.36616	0.400628	0	0	0	0	0.000006	0	1	17	328
1824	chr1	223560595	223560595	1	+	HIV2GFP 50nM GS-9822	100073513	chr1	223560595	match	FALSE	0.19806989599925	0.80193010400075	469612	469612	TRUE	1	1	15	0.38	0.445	0.3853	0.36605	0.400754	0	0	0	0	0.000006	0	0	16	324
1825	chr1	223699130	223699130	1	-	HIV2GFP 0nM GS-9822	100072305	chr1	223699130	match	TRUE	0.275123331148446	0.724876668851554	57974	NA	FALSE	0	8	25	0.41	0.488	0.4871	0.46143	0.413716	0	0	0	0.00002	0.00001	1	10	65	395
1826	chr1	223758309	223758309	1	+	HIV2GFP 0nM GS-9822	100051421	chr1	223758309	insertion	TRUE	0.103160667251975	0.896839332748025	166294	166294	TRUE	5	5	23	0.29	0.366	0.3503	0.41893	0.419282	0	0	0	0.00001	0.000011	0	5	47	432
1827	chr1	223936289	223936289	1	+	HIV2GFP 50nM GS-9822	100052121	chr1	223936289	match	TRUE	0.231303483065868	NA	124689	NA	FALSE	0	5	26	0.52	0.483	0.4431	0.43504	0.434921	0	1	0.0001	0.00002	0.000015	0	8	55	523
1828	chr1	224126979	224126979	1	-	HIV2GFP 50nM GS-9822	100052318	chr1	224126979	match	FALSE	0.263930733110767	0.263930733110767	36843	36843	TRUE	1	8	38	0.35	0.43	0.4953	0.51121	0.447528	0	0	0	0.00002	0.000018	0	8	70	578
1829	chr1	224470250	224470250	1	+	HIV2GFP 50nM GS-9822	100052094	chr1	224470250	match	TRUE	0.209549861870971	NA	36922	NA	FALSE	0	12	33	0.35	0.431	0.4746	0.43084	0.467464	0	0	0	0.00002	0.000018	2	11	37	588
1830	chr1	224518395	224518395	1	+	HIV2GFP 0nM GS-9822	100051605	chr1	224518395	match	TRUE	0.418707305593365	0.581292694406635	78611	78611	TRUE	9	11	33	0.44	0.409	0.3642	0.41025	0.466953	0	0	0	0.00002	0.000019	0	3	38	606
1831	chr1	224686758	224686758	1	+	HIV2GFP 100nM GS-9822	100073732	chr1	224686758	match	FALSE	0.173036183976683	NA	140670	NA	FALSE	0	1	25	0.29	0.431	0.5006	0.46321	0.461212	0	0	0	0.00001	0.000015	0	2	49	558
1832	chr1	224816119	224816119	1	-	HIV2GFP 50nM GS-9822	100073328	chr1	224816119	match	FALSE	0.215526080772666	0.215526080772666	60466	60466	TRUE	1	1	28	0.42	0.466	0.4562	0.4854	0.458786	0	0	0	0.00001	0.000014	0	2	52	529
1833	chr1	225075444	225075444	1	-	HIV2GFP 200nM GS-9822	100053427	chr1	225075444	match	TRUE	0.376350878261134	NA	131396	NA	FALSE	0	2	12	0.51	0.436	0.4619	0.44865	0.438986	0	0	0	0.00001	0.000008	2	10	54	480
1834	chr1	225295514	225295514	1	+	HIV2GFP 0nM GS-9822	100051422	chr1	225295514	insertion	FALSE	0.15618267463515	0.84381732536485	328628	328628	TRUE	5	5	11	0.34	0.322	0.3567	0.36272	0.431543	0	0	0	0	0.000009	0	3	22	471
1835	chr1	225356036	225356036	1	-	HIV2GFP 200nM GS-9822	100074596	chr1	225356036	insertion	FALSE	0.340348357413245	0.659651642586755	328628	328628	TRUE	5	5	16	0.36	0.3	0.3473	0.35788	0.428488	0	0	0	0	0.000013	1	1	24	450
1836	chr1	225356038	225356038	1	-	HIV2GFP 200nM GS-9822	100053115	chr1	225356038	insertion	FALSE	0.340354443321932	0.659645556678068	328628	328628	TRUE	5	5	16	0.37	0.3	0.3472	0.35788	0.428488	0	0	0	0	0.000013	1	1	24	450
1837	chr1	225356038	225356038	1	-	HIV2GFP 200nM GS-9822	100074597	chr1	225356038	insertion	FALSE	0.340354443321932	0.659645556678068	328628	328628	TRUE	5	5	16	0.37	0.3	0.3472	0.35788	0.428488	0	0	0	0	0.000013	1	1	24	450
1838	chr1	225397332	225397332	1	-	HIV2GFP 100nM GS-9822	100052441	chr1	225397332	insertion	FALSE	0.466010199982959	0.533989800017041	328628	328628	TRUE	5	5	15	0.42	0.385	0.3542	0.36307	0.425485	0	0	0	0	0.000012	0	1	26	428
1839	chr1	225397332	225397332	1	-	HIV2GFP 100nM GS-9822	100073806	chr1	225397332	insertion	FALSE	0.466010199982959	0.533989800017041	328628	328628	TRUE	5	5	15	0.42	0.385	0.3542	0.36307	0.425485	0	0	0	0	0.000012	0	1	26	428
1840	chr1	225397333	225397333	1	-	HIV2GFP 100nM GS-9822	100052442	chr1	225397333	insertion	FALSE	0.466013242937303	0.533986757062697	328628	328628	TRUE	5	5	15	0.42	0.385	0.3542	0.36307	0.425485	0	0	0	0	0.000012	0	1	26	428
1841	chr1	225397333	225397333	1	-	HIV2GFP 100nM GS-9822	100073807	chr1	225397333	insertion	FALSE	0.466013242937303	0.533986757062697	328628	328628	TRUE	5	5	15	0.42	0.385	0.3542	0.36307	0.425485	0	0	0	0	0.000012	0	1	26	428
1842	chr1	225397334	225397334	1	-	HIV2GFP 100nM GS-9822	100052443	chr1	225397334	insertion	FALSE	0.466016285891647	0.533983714108354	328628	328628	TRUE	5	5	15	0.42	0.385	0.3542	0.36306	0.425484	0	0	0	0	0.000012	0	1	26	428
1843	chr1	225397334	225397334	1	-	HIV2GFP 100nM GS-9822	100073808	chr1	225397334	insertion	FALSE	0.466016285891647	0.533983714108354	328628	328628	TRUE	5	5	15	0.42	0.385	0.3542	0.36306	0.425484	0	0	0	0	0.000012	0	1	26	428
1844	chr1	225397335	225397335	1	-	HIV2GFP 100nM GS-9822	100052444	chr1	225397335	insertion	FALSE	0.46601932884599	0.53398067115401	328628	328628	TRUE	5	5	15	0.41	0.384	0.3543	0.36307	0.425485	0	0	0	0	0.000012	0	1	26	428
1845	chr1	225397335	225397335	1	-	HIV2GFP 100nM GS-9822	100073809	chr1	225397335	insertion	FALSE	0.46601932884599	0.53398067115401	328628	328628	TRUE	5	5	15	0.41	0.384	0.3543	0.36307	0.425485	0	0	0	0	0.000012	0	1	26	428
[truncated: 21,827 more rows]
