# Supplementary material for: The LEDGIN GS-9822 inhibits HIV-2 infection and enhances HIV-2 latency
Source: Microbiol Spectr. 2026 Apr 27;14(6):e01699-25. doi: 10.1128/spectrum.01699-25 (PMC13228034; doi:10.1128/spectrum.01699-25)
Supplement: Data S3 — Genomic integration sites HIV-2 OGH. [file spectrum.01699-25-s0003.xlsx]

## Sheet: Sheet1
	seqnames	start	end	width	strand	sampleName	siteID	chr	position	type	onco.100k	boundary.dist	start.dist	general.width	gene.width	within_refSeq_gene	refSeq_counts.10k	refSeq_counts.100k	refSeq_counts.1M	GC.100	GC.1k	GC.10k	GC.100k	GC.1M	CpG_counts.1k	CpG_counts.10k	CpG_density.10k	CpG_density.100k	CpG_density.1M	DNaseI_count.1k	DNaseI_count.10k	DNaseI_count.100k	DNaseI_count.1M
1	chr1	74775	74775	1	+	HIV2OGH 0nM GS-9822	100069438	chr1	74775	insertion	FALSE	0.230127848804892	0.230127848804892	64764	NA	FALSE	0	5	25	0.24	0.3	0.3694	0.38618	0.431203416404959	0	0	0	0	0.000007	0	0	2	25
2	chr1	90704	90704	1	+	HIV2OGH 100nM GS-9822	100050545	chr1	90704	match	FALSE	0.476082391452041	0.476082391452041	64764	NA	FALSE	0	2	25	0.28	0.393	0.4135	0.40431	0.427800582251539	0	0	0	0.00001	0.000007	0	1	2	25
3	chr1	98609	98609	1	+	HIV2OGH 50nM GS-9822	100070678	chr1	98609	match	FALSE	0.401859057501081	0.401859057501081	64764	NA	FALSE	0	2	25	0.42	0.423	0.3811	0.40944	0.427680736857122	0	0	0	0.00001	0.000007	0	0	2	26
4	chr1	404607	404607	1	+	HIV2OGH 100nM GS-9822	100050602	chr1	404607	match	FALSE	0.237672665094097	0.237672665094097	194162	NA	FALSE	0	3	51	0.45	0.48	0.4321	0.43182	0.451295112946359	0	0	0	0.00002	0.000022	0	0	0	132
5	chr1	721538	721538	1	+	HIV2OGH 50nM GS-9822	100047856	chr1	721538	insertion	FALSE	0.455172948658291	NA	38682	NA	FALSE	0	9	68	0.46	0.392	0.4063	0.43728	0.511847777777778	0	0	0	0.00002	0.000072	0	1	27	358
6	chr1	729265	729265	1	-	HIV2OGH 50nM GS-9822	100047947	chr1	729265	insertion	FALSE	0.345070058425107	NA	38682	NA	FALSE	0	9	68	0.57	0.407	0.4046	0.43735	0.513918888888889	0	0	0	0.00003	0.000072	0	2	30	362
7	chr1	729267	729267	1	-	HIV2OGH 50nM GS-9822	100047948	chr1	729267	insertion	FALSE	0.345018354790342	NA	38682	NA	FALSE	0	9	68	0.58	0.407	0.4046	0.43734	0.513918888888889	0	0	0	0.00003	0.000072	0	2	30	362
8	chr1	729268	729268	1	-	HIV2OGH 50nM GS-9822	100047949	chr1	729268	insertion	FALSE	0.344992502972959	NA	38682	NA	FALSE	0	9	68	0.58	0.408	0.4046	0.43735	0.513918888888889	0	0	0	0.00003	0.000072	0	2	30	362
9	chr1	737675	737675	1	-	HIV2OGH 50nM GS-9822	100047950	chr1	737675	insertion	FALSE	0.127656274236079	NA	38682	NA	FALSE	1	9	77	0.37	0.363	0.376	0.43976	0.516321111111111	0	0	0	0.00003	0.000073	0	3	33	371
10	chr1	766200	766200	1	+	HIV2OGH 50nM GS-9822	100049711	chr1	766200	match	FALSE	0.415810926095611	0.415810926095611	31649	31649	TRUE	6	9	83	0.31	0.42	0.4641	0.44526	0.523105995155274	0	0	0	0.00004	0.000082	0	7	37	391
11	chr1	766870	766870	1	-	HIV2OGH 100nM GS-9822	100070995	chr1	766870	insertion	FALSE	0.436980631299567	0.436980631299567	31649	31649	TRUE	6	9	83	0.53	0.503	0.4591	0.44459	0.523120862829888	0	0	0	0.00004	0.000082	1	7	37	392
12	chr1	766870	766870	1	-	HIV2OGH 200nM GS-9822	100050785	chr1	766870	insertion	FALSE	0.436980631299567	0.436980631299567	31649	31649	TRUE	6	9	83	0.53	0.503	0.4591	0.44459	0.523120862829888	0	0	0	0.00004	0.000082	1	7	37	392
13	chr1	766873	766873	1	-	HIV2OGH 100nM GS-9822	100070996	chr1	766873	insertion	FALSE	0.437075421024361	0.437075421024361	31649	31649	TRUE	6	9	83	0.55	0.504	0.4591	0.44459	0.523122436186475	0	0	0	0.00004	0.000082	1	7	37	392
14	chr1	766873	766873	1	-	HIV2OGH 200nM GS-9822	100050786	chr1	766873	insertion	FALSE	0.437075421024361	0.437075421024361	31649	31649	TRUE	6	9	83	0.55	0.504	0.4591	0.44459	0.523122436186475	0	0	0	0.00004	0.000082	1	7	37	392
15	chr1	806194	806194	1	-	HIV2OGH 50nM GS-9822	100047951	chr1	806194	insertion	FALSE	0.10368611770586	0.89631388229414	40015	NA	FALSE	1	10	91	0.26	0.3	0.4106	0.50751	0.526701672234457	0	0	0	0.00007	0.000085	0	2	52	432
16	chr1	930594	930594	1	+	HIV2OGH 100nM GS-9822	100070976	chr1	930594	insertion	FALSE	0.392118814836928	NA	13399	NA	FALSE	0	15	113	0.7	0.618	0.5973	0.62273	0.546041052631579	0	1	0.0001	0.00016	0.000097	2	13	81	509
17	chr1	930594	930594	1	+	HIV2OGH 200nM GS-9822	100050768	chr1	930594	insertion	FALSE	0.392118814836928	NA	13399	NA	FALSE	0	15	113	0.7	0.618	0.5973	0.62273	0.546041052631579	0	1	0.0001	0.00016	0.000097	2	13	81	509
18	chr1	933754	933754	1	-	HIV2OGH 0nM GS-9822	100069477	chr1	933754	insertion	FALSE	0.372042689752967	NA	13399	NA	FALSE	1	15	113	0.37	0.506	0.5427	0.62357	0.545946315789474	0	1	0.0001	0.00016	0.000097	0	9	81	510
19	chr1	1028470	1028470	1	+	HIV2OGH 50nM GS-9822	100049004	chr1	1028470	match	FALSE	0.375346543321563	0.375346543321563	34267	34267	TRUE	3	9	120	0.44	0.477	0.4615	0.60574	0.551608	0	0	0	0.00016	0.000111	0	6	65	567
20	chr1	1149412	1149412	1	+	HIV2OGH 50nM GS-9822	100047857	chr1	1149412	insertion	FALSE	0.480326454780705	0.519673545219295	15071	15071	TRUE	2	15	141	0.69	0.601	0.6194	0.60597	0.569687	1	3	0.0003	0.00021	0.000127	0	5	72	611
21	chr1	1149414	1149414	1	+	HIV2OGH 50nM GS-9822	100047858	chr1	1149414	insertion	FALSE	0.480459159976113	0.519540840023887	15071	15071	TRUE	2	15	141	0.69	0.603	0.6193	0.60597	0.569688	1	3	0.0003	0.00021	0.000127	0	5	72	611
22	chr1	1149415	1149415	1	+	HIV2OGH 50nM GS-9822	100047859	chr1	1149415	insertion	FALSE	0.480525512573817	0.519474487426183	15071	15071	TRUE	2	15	141	0.69	0.603	0.6192	0.60596	0.569688	1	3	0.0003	0.00021	0.000127	0	5	72	611
23	chr1	1153703	1153703	1	-	HIV2OGH 50nM GS-9822	100047952	chr1	1153703	insertion	FALSE	0.234954548470573	0.234954548470573	15071	15071	TRUE	3	15	141	0.66	0.675	0.634	0.60341	0.569214	1	4	0.0004	0.0002	0.000127	0	7	70	613
24	chr1	1265125	1265125	1	-	HIV2OGH 50nM GS-9822	100047953	chr1	1265125	insertion	FALSE	0.325648822572661	0.674351177427339	14141	14141	TRUE	4	37	146	0.73	0.672	0.6594	0.62356	0.576109	0	2	0.0002	0.00015	0.000131	0	5	83	659
25	chr1	1315312	1315312	1	+	HIV2OGH 0nM GS-9822	100069439	chr1	1315312	insertion	FALSE	0.319926605504587	0.680073394495413	13625	13625	TRUE	11	35	139	0.54	0.518	0.5091	0.58101	0.5774	0	1	0.0001	0.00011	0.000129	1	4	94	685
26	chr1	1502830	1502830	1	+	HIV2OGH 50nM GS-9822	100049777	chr1	1502830	match	TRUE	0.11767755313634	0.88232244686366	23148	NA	FALSE	1	14	133	0.64	0.549	0.5155	0.56989	0.567871	0	1	0.0001	0.00014	0.000123	2	8	71	606
27	chr1	1518339	1518339	1	+	HIV2OGH 400nM GS-9822	100051329	chr1	1518339	match	TRUE	0.212329358907897	0.212329358907897	23148	NA	FALSE	1	18	133	0.58	0.519	0.5431	0.57474	0.566589	0	0	0	0.00012	0.000116	0	5	72	606
28	chr1	1577240	1577240	1	-	HIV2OGH 50nM GS-9822	100047954	chr1	1577240	insertion	TRUE	0.196972899347142	0.803027100652858	85164	85164	TRUE	6	25	130	0.3	0.44	0.493	0.57444	0.565613	0	1	0.0001	0.00015	0.000119	0	5	58	607
29	chr1	1686115	1686115	1	-	HIV2OGH 50nM GS-9822	100047955	chr1	1686115	insertion	TRUE	0.471701388888889	0.528298611111111	28800	28800	TRUE	5	23	128	0.58	0.573	0.5206	0.51497	0.561272	0	1	0.0001	0.00007	0.000104	2	12	60	612
30	chr1	1693916	1693916	1	+	HIV2OGH 50nM GS-9822	100047860	chr1	1693916	insertion	TRUE	0.257430555555556	0.257430555555556	28800	28800	TRUE	5	23	128	0.37	0.469	0.4622	0.51391	0.561665	0	0	0	0.00007	0.000103	0	9	58	611
31	chr1	1693919	1693919	1	-	HIV2OGH 50nM GS-9822	100047956	chr1	1693919	insertion	TRUE	0.257326388888889	0.257326388888889	28800	28800	TRUE	5	23	128	0.36	0.469	0.4623	0.51389	0.561663	0	0	0	0.00007	0.000103	0	9	58	611
32	chr1	1693921	1693921	1	-	HIV2OGH 50nM GS-9822	100047957	chr1	1693921	insertion	TRUE	0.257256944444444	0.257256944444444	28800	28800	TRUE	5	23	128	0.37	0.469	0.4624	0.51387	0.561662	0	0	0	0.00007	0.000103	0	9	58	611
33	chr1	1746537	1746537	1	+	HIV2OGH 0nM GS-9822	100069440	chr1	1746537	insertion	FALSE	0.377620460860853	0.622379539139147	105802	105802	TRUE	3	8	116	0.31	0.409	0.4269	0.47395	0.560986	0	0	0	0.00002	0.000106	0	8	64	616
34	chr1	1749862	1749862	1	-	HIV2OGH 50nM GS-9822	100070246	chr1	1749862	insertion	FALSE	0.409047087956749	0.590952912043251	105802	105802	TRUE	3	6	116	0.3	0.412	0.4419	0.47173	0.560797	0	0	0	0.00002	0.000108	2	10	64	617
35	chr1	1772529	1772529	1	+	HIV2OGH 50nM GS-9822	100047861	chr1	1772529	insertion	FALSE	0.37671310561237	0.37671310561237	105802	105802	TRUE	3	3	109	0.48	0.462	0.4675	0.47393	0.559891	0	0	0	0.00001	0.000103	0	6	68	608
36	chr1	1808776	1808776	1	+	HIV2OGH 50nM GS-9822	100047862	chr1	1808776	insertion	FALSE	0.0341203379898301	0.0341203379898301	105802	105802	TRUE	3	7	101	0.35	0.407	0.5176	0.52386	0.557818	0	1	0.0001	0.00004	0.000102	1	12	68	586
37	chr1	2090173	2090173	1	+	HIV2OGH 50nM GS-9822	100047863	chr1	2090173	insertion	FALSE	0.204811362847653	0.795188637152347	80684	80684	TRUE	9	20	83	0.36	0.582	0.5683	0.57647	0.567531	0	0	0	0.00009	0.000095	0	4	73	576
38	chr1	2090174	2090174	1	+	HIV2OGH 50nM GS-9822	100047864	chr1	2090174	insertion	FALSE	0.204798968816618	0.795201031183382	80684	80684	TRUE	9	20	83	0.37	0.582	0.5683	0.57647	0.567532	0	0	0	0.00009	0.000095	0	4	73	576
39	chr1	2090175	2090175	1	+	HIV2OGH 50nM GS-9822	100047865	chr1	2090175	insertion	FALSE	0.204786574785583	0.795213425214417	80684	80684	TRUE	9	20	83	0.37	0.583	0.5682	0.57648	0.567532	0	0	0	0.00009	0.000095	0	4	73	576
40	chr1	2415899	2415899	1	+	HIV2OGH 0nM GS-9822	100069441	chr1	2415899	insertion	TRUE	0.0695167247783307	0.0695167247783307	96653	96653	TRUE	4	6	54	0.55	0.635	0.6521	0.63707	0.582002105263158	0	0	0	0.00018	0.000082	2	5	65	433
41	chr1	2480954	2480954	1	+	HIV2OGH 0nM GS-9822	100069442	chr1	2480954	insertion	TRUE	0.388636854612227	0.611363145387773	9258	9258	TRUE	3	15	56	0.69	0.647	0.6275	0.60426	0.581684210526316	0	0	0	0.00012	0.000078	1	6	69	425
42	chr1	2559765	2559765	1	-	HIV2OGH 50nM GS-9822	100049208	chr1	2559765	match	FALSE	0.339554047503635	0.339554047503635	8252	NA	FALSE	1	10	57	0.49	0.529	0.6077	0.58365	0.583581052631579	0	1	0.0001	0.00004	0.000075	0	5	32	430
43	chr1	3096016	3096016	1	-	HIV2OGH 50nM GS-9822	100048993	chr1	3096016	match	FALSE	0.325890113935667	0.325890113935667	369419	369419	TRUE	2	2	18	0.3	0.517	0.587	0.57089	0.577287368421053	0	2	0.0002	0.00009	0.000061	0	6	38	367
44	chr1	3452658	3452658	1	-	HIV2OGH 0nM GS-9822	100069925	chr1	3452658	match	FALSE	0.471713689117661	0.528286310882339	123558	123558	TRUE	1	2	45	0.56	0.658	0.6514	0.62498	0.565884042553191	0	1	0.0001	0.00008	0.000063	1	7	53	467
45	chr1	3642465	3642465	1	-	HIV2OGH 50nM GS-9822	100048527	chr1	3642465	match	TRUE	0.00509218612818262	0.994907813871817	11390	11390	TRUE	18	22	42	0.42	0.528	0.5624	0.58383	0.550890425531915	0	1	0.0001	0.00006	0.00005	1	6	64	411
46	chr1	3696339	3696339	1	-	HIV2OGH 50nM GS-9822	100048646	chr1	3696339	match	FALSE	0.366945373467113	0.366945373467113	17940	17940	TRUE	1	10	42	0.56	0.614	0.5504	0.52436	0.543532978723404	0	1	0.0001	0.00005	0.000043	1	7	58	394
47	chr1	3756731	3756731	1	-	HIV2OGH 50nM GS-9822	100047958	chr1	3756731	insertion	FALSE	0.152997229916898	0.152997229916898	45125	45125	TRUE	1	10	42	0.32	0.435	0.4463	0.49266	0.535082978723404	0	0	0	0.00006	0.000042	0	1	41	368
48	chr1	3919834	3919834	1	-	HIV2OGH 50nM GS-9822	100049788	chr1	3919834	match	FALSE	0.0159554440253598	0.0159554440253598	459467	NA	FALSE	0	2	40	0.55	0.465	0.4923	0.510769024831002	0.516874468085106	0	0	0	0	0.000028	0	3	17	329
49	chr1	4278034	4278034	1	-	HIV2OGH 200nM GS-9822	100050860	chr1	4278034	match	FALSE	0.20444558586362	0.79555441413638	459467	NA	FALSE	0	0	16	0.53	0.445	0.4832	0.49183	0.488803191489362	0	0	0	0	0.00001	1	6	23	213
50	chr1	4281054	4281054	1	-	HIV2OGH 50nM GS-9822	100070248	chr1	4281054	match	FALSE	0.197872752558943	0.802127247441057	459467	NA	FALSE	0	0	16	0.51	0.488	0.4948	0.48954	0.488391489361702	0	0	0	0	0.00001	0	5	24	213
51	chr1	4558552	4558552	1	-	HIV2OGH 50nM GS-9822	100048159	chr1	4558552	match	FALSE	0.210538192485614	0.210538192485614	70904	NA	FALSE	0	1	4	0.59	0.486	0.5259	0.4804	0.470232	0	0	0	0	0.000006	0	4	20	193
52	chr1	4953887	4953887	1	+	HIV2OGH 100nM GS-9822	100050465	chr1	4953887	match	FALSE	0.184325577650163	0.184325577650163	1092876	NA	FALSE	0	0	3	0.25	0.316	0.3964	0.4434	0.463945263157895	0	0	0	0	0.000004	0	0	14	206
53	chr1	4956260	4956260	1	+	HIV2OGH 50nM GS-9822	100070922	chr1	4956260	match	FALSE	0.186496912733009	0.186496912733009	1092876	NA	FALSE	0	0	3	0.33	0.383	0.3946	0.44339	0.463823157894737	0	0	0	0	0.000004	0	0	15	205
54	chr1	4996798	4996798	1	+	HIV2OGH 0nM GS-9822	100070013	chr1	4996798	match	FALSE	0.223589867468953	0.223589867468953	1092876	NA	FALSE	0	0	3	0.46	0.407	0.4321	0.41105	0.465026315789474	0	0	0	0	0.000004	0	0	11	211
55	chr1	5010711	5010711	1	+	HIV2OGH 50nM GS-9822	100048002	chr1	5010711	match	FALSE	0.236320497476383	0.236320497476383	1092876	NA	FALSE	0	0	3	0.42	0.459	0.4377	0.40859	0.46596	0	0	0	0	0.000004	0	2	12	216
56	chr1	5272573	5272573	1	-	HIV2OGH 200nM GS-9822	100050861	chr1	5272573	match	FALSE	0.475928650642891	0.475928650642891	1092876	NA	FALSE	0	0	0	0.44	0.532	0.4777	0.46818	0.458678947368421	0	0	0	0	0.000002	1	3	18	209
57	chr1	5527201	5527201	1	+	HIV2OGH 50nM GS-9822	100048086	chr1	5527201	match	FALSE	0.291082428381628	0.291082428381628	1092876	NA	FALSE	0	0	9	0.25	0.347	0.345	0.45605	0.479687368421053	0	0	0	0	0.000006	0	0	16	302
58	chr1	5583878	5583878	1	+	HIV2OGH 0nM GS-9822	100070184	chr1	5583878	match	FALSE	0.239222016038416	0.239222016038416	1092876	NA	FALSE	0	0	11	0.44	0.479	0.4703	0.45685	0.488924210526316	0	0	0	0	0.000008	0	6	26	326
59	chr1	5585405	5585405	1	-	HIV2OGH 100nM GS-9822	100050527	chr1	5585405	match	FALSE	0.237824785245536	0.237824785245536	1092876	NA	FALSE	0	0	12	0.46	0.421	0.4408	0.45751	0.489241052631579	0	0	0	0	0.000008	1	4	27	328
60	chr1	5731921	5731921	1	-	HIV2OGH 100nM GS-9822	100050304	chr1	5731921	match	FALSE	0.103760170412746	0.103760170412746	1092876	NA	FALSE	0	0	19	0.63	0.577	0.5612	0.51048	0.505945263157895	0	0	0	0.00002	0.000021	0	6	26	398
61	chr1	5835776	5835776	1	-	HIV2OGH 200nM GS-9822	100051030	chr1	5835776	match	FALSE	0.00873109117594311	0.00873109117594311	1092876	NA	FALSE	0	5	23	0.57	0.597	0.5454	0.52994	0.515882826348817	0	0	0	0.00002	0.000025	0	5	38	443
62	chr1	5930756	5930756	1	-	HIV2OGH 50nM GS-9822	100047959	chr1	5930756	insertion	FALSE	0.341904872121282	0.341904872121282	129615	129615	TRUE	4	5	28	0.54	0.551	0.5034	0.49107	0.519197	0	0	0	0.00001	0.00003	0	5	58	499
63	chr1	6415464	6415464	1	+	HIV2OGH 50nM GS-9822	100049548	chr1	6415464	match	FALSE	0.222345102159308	0.222345102159308	36169	36169	TRUE	4	21	69	0.6	0.578	0.572	0.56725	0.51764	0	0	0	0.0001	0.000043	0	6	75	638
64	chr1	6593196	6593196	1	-	HIV2OGH 400nM GS-9822	100051307	chr1	6593196	match	TRUE	0.292882791639812	NA	10861	NA	FALSE	1	12	59	0.51	0.444	0.5385	0.53192	0.507761	0	1	0.0001	0.00006	0.000041	0	8	65	569
65	chr1	6747560	6747560	1	+	HIV2OGH 0nM GS-9822	100069443	chr1	6747560	insertion	TRUE	0.352233708866163	0.352233708866163	53879	NA	FALSE	0	15	51	0.49	0.439	0.4545	0.45665	0.492498	0	0	0	0.00001	0.000026	0	1	60	518
66	chr1	6788145	6788145	1	+	HIV2OGH 50nM GS-9822	100047866	chr1	6788145	insertion	TRUE	0.0203656986567478	0.0203656986567478	984253	984253	TRUE	12	13	51	0.37	0.384	0.424	0.42923	0.48754	0	0	0	0.00001	0.000024	1	6	47	516
67	chr1	6854654	6854654	1	-	HIV2OGH 50nM GS-9822	100070859	chr1	6854654	match	TRUE	0.0879387718401671	0.0879387718401671	984253	984253	TRUE	12	12	49	0.22	0.334	0.3974	0.42727	0.482913	0	0	0	0	0.000024	0	10	58	500
68	chr1	7046734	7046734	1	+	HIV2OGH 100nM GS-9822	100050618	chr1	7046734	match	FALSE	0.283091847319744	0.283091847319744	984253	984253	TRUE	5	5	30	0.55	0.469	0.4987	0.48021	0.477818	0	1	0.0001	0.00001	0.00001	0	1	21	472
69	chr1	7156066	7156066	1	+	HIV2OGH 50nM GS-9822	100049702	chr1	7156066	match	FALSE	0.394173042906651	0.394173042906651	984253	984253	TRUE	5	5	25	0.39	0.524	0.4729	0.44358	0.479189	0	0	0	0	0.000005	1	3	27	460
70	chr1	7344092	7344092	1	+	HIV2OGH 100nM GS-9822	100050717	chr1	7344092	match	FALSE	0.414792741297207	0.585207258702793	984253	984253	TRUE	5	8	39	0.58	0.483	0.5039	0.48025	0.479637	0	0	0	0	0.000009	0	3	38	436
71	chr1	7394358	7394358	1	-	HIV2OGH 0nM GS-9822	100047848	chr1	7394358	match	FALSE	0.363722538818779	0.636277461181221	984253	984253	TRUE	5	8	32	0.39	0.451	0.4741	0.50696	0.480999	0	0	0	0	0.000009	0	1	44	416
72	chr1	7408431	7408431	1	+	HIV2OGH 50nM GS-9822	100049094	chr1	7408431	match	FALSE	0.349424385803244	0.650575614196756	984253	984253	TRUE	5	8	33	0.59	0.585	0.521	0.51312	0.480147	0	0	0	0	0.000009	0	7	52	413
73	chr1	7541114	7541114	1	-	HIV2OGH 50nM GS-9822	100049174	chr1	7541114	match	FALSE	0.214618599079708	0.785381400920292	984253	984253	TRUE	5	5	36	0.6	0.587	0.5704	0.51999	0.474539	0	0	0	0	0.000012	1	8	54	473
74	chr1	7743310	7743310	1	-	HIV2OGH 400nM GS-9822	100051405	chr1	7743310	match	TRUE	0.139185174924197	0.860814825075803	64971	64971	TRUE	19	27	37	0.38	0.421	0.3785	0.42776	0.47441	0	0	0	0.00003	0.000013	1	4	41	562
75	chr1	7770301	7770301	1	+	HIV2OGH 50nM GS-9822	100049570	chr1	7770301	match	TRUE	0.0531037547943176	0.0531037547943176	60749	60749	TRUE	7	27	37	0.35	0.343	0.4721	0.41211	0.475702	0	2	0.0002	0.00004	0.000013	0	7	40	564
76	chr1	7832202	7832202	1	-	HIV2OGH 50nM GS-9822	100049946	chr1	7832202	match	FALSE	0.330612244897959	0.669387755102041	5880	5880	TRUE	9	9	38	0.42	0.423	0.4207	0.42543	0.478364	0	0	0	0.00001	0.000019	1	6	30	553
77	chr1	7851250	7851250	1	-	HIV2OGH 50nM GS-9822	100048730	chr1	7851250	match	FALSE	0.24226101732955	0.75773898267045	62379	NA	FALSE	0	10	41	0.62	0.496	0.4863	0.43756	0.479434	0	0	0	0.00001	0.00002	1	2	32	558
78	chr1	7869884	7869884	1	+	HIV2OGH 0nM GS-9822	100047847	chr1	7869884	match	FALSE	0.459016656246493	0.459016656246493	62379	NA	FALSE	0	10	41	0.51	0.49	0.4488	0.44605	0.478696	0	0	0	0	0.00002	0	5	38	571
79	chr1	7909737	7909737	1	+	HIV2OGH 50nM GS-9822	100049770	chr1	7909737	match	FALSE	0.449357202931635	0.550642797068365	24969	24969	TRUE	1	3	39	0.45	0.45	0.4366	0.4452	0.476974	0	0	0	0.00003	0.000021	2	8	47	591
80	chr1	7995005	7995005	1	+	HIV2OGH 50nM GS-9822	100070408	chr1	7995005	match	TRUE	0.0433381334430501	0.95666186655695	14583	14583	TRUE	1	3	40	0.39	0.375	0.425	0.44018	0.467214	0	0	0	0.00001	0.000021	2	18	81	597
81	chr1	8437859	8437859	1	+	HIV2OGH 50nM GS-9822	100047867	chr1	8437859	insertion	FALSE	0.22098246911245	0.77901753088755	465236	465236	TRUE	2	5	19	0.33	0.475	0.4347	0.43294	0.44468	0	0	0	0.00001	0.000016	0	7	80	700
82	chr1	8502476	8502476	1	+	HIV2OGH 0nM GS-9822	100069444	chr1	8502476	insertion	FALSE	0.359873268620657	0.640126731379343	465236	465236	TRUE	2	3	18	0.4	0.365	0.4016	0.41021	0.447257	0	0	0	0	0.000015	0	9	67	680
83	chr1	8502476	8502476	1	+	HIV2OGH 100nM GS-9822	100070977	chr1	8502476	insertion	FALSE	0.359873268620657	0.640126731379343	465236	465236	TRUE	2	3	18	0.4	0.365	0.4016	0.41021	0.447257	0	0	0	0	0.000015	0	9	67	680
84	chr1	8502476	8502476	1	+	HIV2OGH 200nM GS-9822	100050769	chr1	8502476	insertion	FALSE	0.359873268620657	0.640126731379343	465236	465236	TRUE	2	3	18	0.4	0.365	0.4016	0.41021	0.447257	0	0	0	0	0.000015	0	9	67	680
85	chr1	8502477	8502477	1	+	HIV2OGH 0nM GS-9822	100069445	chr1	8502477	insertion	FALSE	0.359875418067389	0.640124581932611	465236	465236	TRUE	2	3	18	0.39	0.364	0.4017	0.41021	0.447257	0	0	0	0	0.000015	0	9	67	680
86	chr1	8502478	8502478	1	+	HIV2OGH 0nM GS-9822	100069446	chr1	8502478	insertion	FALSE	0.359877567514122	0.640122432485878	465236	465236	TRUE	2	3	18	0.39	0.364	0.4016	0.41021	0.447258	0	0	0	0	0.000015	0	9	67	680
87	chr1	8502479	8502479	1	+	HIV2OGH 0nM GS-9822	100069447	chr1	8502479	insertion	FALSE	0.359879716960854	0.640120283039146	465236	465236	TRUE	2	3	18	0.39	0.365	0.4015	0.41022	0.447258	0	0	0	0	0.000015	0	9	67	680
88	chr1	8502480	8502480	1	+	HIV2OGH 0nM GS-9822	100069448	chr1	8502480	insertion	FALSE	0.359881866407587	0.640118133592413	465236	465236	TRUE	2	3	18	0.38	0.365	0.4015	0.41022	0.447258	0	0	0	0	0.000015	0	9	67	680
89	chr1	8502615	8502615	1	-	HIV2OGH 50nM GS-9822	100070247	chr1	8502615	insertion	FALSE	0.360172041716462	0.639827958283538	465236	465236	TRUE	2	3	18	0.49	0.361	0.4016	0.41007	0.447273	0	0	0	0	0.000015	0	9	67	681
90	chr1	8502615	8502615	1	-	HIV2OGH 100nM GS-9822	100050118	chr1	8502615	insertion	FALSE	0.360172041716462	0.639827958283538	465236	465236	TRUE	2	3	18	0.49	0.361	0.4016	0.41007	0.447273	0	0	0	0	0.000015	0	9	67	681
91	chr1	8527615	8527615	1	-	HIV2OGH 50nM GS-9822	100047960	chr1	8527615	insertion	FALSE	0.413908210026739	0.586091789973261	465236	465236	TRUE	2	2	22	0.34	0.396	0.3742	0.40839	0.449528	0	0	0	0	0.000015	1	9	60	665
92	chr1	8527616	8527616	1	-	HIV2OGH 50nM GS-9822	100047961	chr1	8527616	insertion	FALSE	0.413910359473472	0.586089640526528	465236	465236	TRUE	2	2	22	0.33	0.397	0.3741	0.40839	0.449528	0	0	0	0	0.000015	1	9	60	665
93	chr1	8527617	8527617	1	-	HIV2OGH 50nM GS-9822	100047962	chr1	8527617	insertion	FALSE	0.413912508920204	0.586087491079796	465236	465236	TRUE	2	2	22	0.34	0.398	0.374	0.40839	0.449528	0	0	0	0	0.000015	1	9	60	665
94	chr1	8527617	8527617	1	-	HIV2OGH 100nM GS-9822	100070997	chr1	8527617	insertion	FALSE	0.413912508920204	0.586087491079796	465236	465236	TRUE	2	2	22	0.34	0.398	0.374	0.40839	0.449528	0	0	0	0	0.000015	1	9	60	665
95	chr1	8527617	8527617	1	-	HIV2OGH 200nM GS-9822	100050787	chr1	8527617	insertion	FALSE	0.413912508920204	0.586087491079796	465236	465236	TRUE	2	2	22	0.34	0.398	0.374	0.40839	0.449528	0	0	0	0	0.000015	1	9	60	665
96	chr1	8577997	8577997	1	-	HIV2OGH 200nM GS-9822	100051082	chr1	8577997	match	FALSE	0.477798364700926	0.477798364700926	465236	465236	TRUE	2	2	22	0.23	0.332	0.417	0.39628	0.450772	0	0	0	0	0.000016	1	7	55	671
97	chr1	8622613	8622613	1	-	HIV2OGH 50nM GS-9822	100049154	chr1	8622613	match	FALSE	0.381898649287673	0.381898649287673	465236	465236	TRUE	2	2	23	0.33	0.368	0.3772	0.40224	0.453277	0	0	0	0	0.000017	0	6	73	666
98	chr1	8631670	8631670	1	-	HIV2OGH 50nM GS-9822	100047963	chr1	8631670	insertion	FALSE	0.362431110232226	0.362431110232226	465236	465236	TRUE	2	2	24	0.28	0.318	0.4072	0.40045	0.453284	0	0	0	0	0.000017	1	9	68	667
99	chr1	8645294	8645294	1	+	HIV2OGH 50nM GS-9822	100047868	chr1	8645294	insertion	FALSE	0.333147047949858	0.333147047949858	465236	465236	TRUE	2	2	25	0.55	0.413	0.4194	0.4004	0.453914	0	0	0	0.00001	0.000017	1	12	71	665
100	chr1	8645296	8645296	1	+	HIV2OGH 50nM GS-9822	100047869	chr1	8645296	insertion	FALSE	0.333142749056393	0.333142749056393	465236	465236	TRUE	2	2	25	0.54	0.413	0.4195	0.40039	0.453915	0	0	0	0.00001	0.000017	1	12	71	665
101	chr1	8645297	8645297	1	+	HIV2OGH 50nM GS-9822	100047870	chr1	8645297	insertion	FALSE	0.33314059960966	0.33314059960966	465236	465236	TRUE	2	2	25	0.53	0.413	0.4195	0.40039	0.453914	0	0	0	0.00001	0.000017	1	12	71	665
102	chr1	8702950	8702950	1	-	HIV2OGH 0nM GS-9822	100069478	chr1	8702950	insertion	FALSE	0.209218547145965	0.209218547145965	465236	465236	TRUE	2	2	25	0.36	0.446	0.3957	0.40259	0.455712	0	0	0	0.00001	0.000017	0	7	61	669
103	chr1	8734820	8734820	1	+	HIV2OGH 0nM GS-9822	100069449	chr1	8734820	insertion	FALSE	0.140715679784024	0.140715679784024	465236	465236	TRUE	2	2	27	0.41	0.33	0.3752	0.4122	0.456769	0	0	0	0.00001	0.000018	1	5	54	677
104	chr1	8735800	8735800	1	-	HIV2OGH 50nM GS-9822	100047964	chr1	8735800	insertion	FALSE	0.138609221986261	0.138609221986261	465236	465236	TRUE	2	2	27	0.42	0.296	0.3664	0.41134	0.456698	0	0	0	0.00001	0.000018	2	6	53	677
105	chr1	8743351	8743351	1	-	HIV2OGH 100nM GS-9822	100070998	chr1	8743351	insertion	FALSE	0.122378749709825	0.122378749709825	465236	465236	TRUE	2	2	27	0.28	0.409	0.3998	0.41041	0.456635	0	0	0	0	0.000018	0	6	51	679
106	chr1	8743351	8743351	1	-	HIV2OGH 200nM GS-9822	100050788	chr1	8743351	insertion	FALSE	0.122378749709825	0.122378749709825	465236	465236	TRUE	2	2	27	0.28	0.409	0.3998	0.41041	0.456635	0	0	0	0	0.000018	0	6	51	679
107	chr1	9532293	9532293	1	-	HIV2OGH 0nM GS-9822	100069479	chr1	9532293	insertion	FALSE	0.222783757766693	0.222783757766693	45708	45708	TRUE	1	3	43	0.44	0.474	0.4516	0.48542	0.499395	0	0	0	0.00002	0.000027	1	7	55	668
108	chr1	9532294	9532294	1	-	HIV2OGH 0nM GS-9822	100069480	chr1	9532294	insertion	FALSE	0.222805635774919	0.222805635774919	45708	45708	TRUE	1	3	43	0.45	0.474	0.4517	0.48541	0.499395	0	0	0	0.00002	0.000027	1	7	55	668
109	chr1	9532295	9532295	1	-	HIV2OGH 0nM GS-9822	100069481	chr1	9532295	insertion	FALSE	0.222827513783145	0.222827513783145	45708	45708	TRUE	1	3	43	0.45	0.474	0.4517	0.48542	0.499396	0	0	0	0.00002	0.000027	1	7	55	668
110	chr1	9532296	9532296	1	-	HIV2OGH 0nM GS-9822	100069482	chr1	9532296	insertion	FALSE	0.222849391791371	0.222849391791371	45708	45708	TRUE	1	3	43	0.44	0.473	0.4517	0.48542	0.499396	0	0	0	0.00002	0.000027	1	7	55	668
111	chr1	9532297	9532297	1	-	HIV2OGH 0nM GS-9822	100069483	chr1	9532297	insertion	FALSE	0.222871269799597	0.222871269799597	45708	45708	TRUE	1	3	43	0.43	0.473	0.4517	0.48543	0.499395	0	0	0	0.00002	0.000027	1	7	55	668
112	chr1	9532299	9532299	1	-	HIV2OGH 0nM GS-9822	100069484	chr1	9532299	insertion	FALSE	0.22291502581605	0.22291502581605	45708	45708	TRUE	1	3	43	0.43	0.474	0.4517	0.48543	0.499395	0	0	0	0.00002	0.000027	1	7	55	668
113	chr1	9559646	9559646	1	-	HIV2OGH 0nM GS-9822	100070152	chr1	9559646	match	FALSE	0.178787083223943	0.821212916776057	45708	45708	TRUE	1	3	38	0.41	0.472	0.4588	0.505	0.498805	0	0	0	0.00003	0.000026	0	5	54	664
114	chr1	9764567	9764567	1	-	HIV2OGH 0nM GS-9822	100069485	chr1	9764567	insertion	FALSE	0.446087156827843	0.446087156827843	95506	95506	TRUE	3	3	37	0.31	0.371	0.4486	0.47246	0.484712	0	0	0	0.00002	0.000021	0	7	65	575
115	chr1	9782826	9782826	1	-	HIV2OGH 0nM GS-9822	100070046	chr1	9782826	match	FALSE	0.254905450966431	0.254905450966431	95506	95506	TRUE	3	5	38	0.29	0.414	0.461	0.48127	0.482719	0	0	0	0.00002	0.000021	1	6	73	563
116	chr1	9878585	9878585	1	+	HIV2OGH 0nM GS-9822	100070064	chr1	9878585	match	FALSE	0.231135271155273	0.231135271155273	61994	61994	TRUE	2	10	37	0.45	0.472	0.4871	0.49215	0.472159	0	0	0	0.00003	0.00002	0	7	63	535
117	chr1	9942080	9942080	1	-	HIV2OGH 100nM GS-9822	100050264	chr1	9942080	match	FALSE	0.132341425215348	0.132341425215348	10216	10216	TRUE	4	14	47	0.48	0.444	0.4554	0.4659	0.470863	0	0	0	0.00004	0.000021	1	6	34	510
118	chr1	10019829	10019829	1	+	HIV2OGH 200nM GS-9822	100051191	chr1	10019829	match	FALSE	0.0285066866287657	0.0285066866287657	148281	148281	TRUE	2	4	49	0.5	0.419	0.4724	0.46442	0.468273	0	1	0.0001	0.00002	0.000022	0	6	54	536
119	chr1	10162149	10162149	1	-	HIV2OGH 0nM GS-9822	100069537	chr1	10162149	match	FALSE	0.0116940133934894	0.988305986606511	148281	148281	TRUE	2	6	47	0.64	0.517	0.4438	0.4494	0.4676	0	0	0	0.00001	0.000025	1	3	43	523
120	chr1	10566133	10566133	1	+	HIV2OGH 50nM GS-9822	100049530	chr1	10566133	match	FALSE	0.303377853654153	0.696622146345847	155809	155809	TRUE	1	1	32	0.45	0.432	0.3969	0.4523	0.483536	0	0	0	0	0.000023	1	4	51	501
121	chr1	10718420	10718420	1	-	HIV2OGH 50nM GS-9822	100047892	chr1	10718420	match	FALSE	0.407331566690757	0.407331566690757	149436	149436	TRUE	2	2	36	0.61	0.594	0.5372	0.55368	0.483675	0	0	0	0.00004	0.000023	1	5	57	498
122	chr1	10905797	10905797	1	+	HIV2OGH 0nM GS-9822	100069450	chr1	10905797	insertion	FALSE	0.155640543029915	0.155640543029915	149826	NA	FALSE	0	2	30	0.37	0.428	0.4544	0.51811	0.495667	0	0	0	0.00001	0.000023	1	8	66	506
123	chr1	10905797	10905797	1	+	HIV2OGH 200nM GS-9822	100071471	chr1	10905797	insertion	FALSE	0.155640543029915	0.155640543029915	149826	NA	FALSE	0	2	30	0.37	0.428	0.4544	0.51811	0.495667	0	0	0	0.00001	0.000023	1	8	66	506
124	chr1	10905797	10905797	1	+	HIV2OGH 400nM GS-9822	100051207	chr1	10905797	insertion	FALSE	0.155640543029915	0.155640543029915	149826	NA	FALSE	0	2	30	0.37	0.428	0.4544	0.51811	0.495667	0	0	0	0.00001	0.000023	1	8	66	506
125	chr1	10905798	10905798	1	+	HIV2OGH 200nM GS-9822	100071472	chr1	10905798	insertion	FALSE	0.155633868620934	0.155633868620934	149826	NA	FALSE	0	2	30	0.37	0.428	0.4543	0.51811	0.495667	0	0	0	0.00001	0.000023	1	8	66	506
126	chr1	10905798	10905798	1	+	HIV2OGH 400nM GS-9822	100051208	chr1	10905798	insertion	FALSE	0.155633868620934	0.155633868620934	149826	NA	FALSE	0	2	30	0.37	0.428	0.4543	0.51811	0.495667	0	0	0	0.00001	0.000023	1	8	66	506
127	chr1	10905799	10905799	1	+	HIV2OGH 200nM GS-9822	100071473	chr1	10905799	insertion	FALSE	0.155627194211953	0.155627194211953	149826	NA	FALSE	0	2	30	0.37	0.428	0.4542	0.51812	0.495666	0	0	0	0.00001	0.000023	1	8	66	506
128	chr1	10905799	10905799	1	+	HIV2OGH 400nM GS-9822	100051209	chr1	10905799	insertion	FALSE	0.155627194211953	0.155627194211953	149826	NA	FALSE	0	2	30	0.37	0.428	0.4542	0.51812	0.495666	0	0	0	0.00001	0.000023	1	8	66	506
129	chr1	10905801	10905801	1	+	HIV2OGH 200nM GS-9822	100071474	chr1	10905801	insertion	FALSE	0.15561384539399	0.15561384539399	149826	NA	FALSE	0	2	30	0.38	0.429	0.4541	0.51811	0.495665	0	0	0	0.00001	0.000023	1	8	66	506
130	chr1	10905801	10905801	1	+	HIV2OGH 400nM GS-9822	100051210	chr1	10905801	insertion	FALSE	0.15561384539399	0.15561384539399	149826	NA	FALSE	0	2	30	0.38	0.429	0.4541	0.51811	0.495665	0	0	0	0.00001	0.000023	1	8	66	506
131	chr1	11017055	11017055	1	-	HIV2OGH 0nM GS-9822	100069510	chr1	11017055	match	FALSE	0.380798378143554	0.619201621856446	20717	20717	TRUE	1	6	21	0.41	0.48	0.4759	0.48861	0.501741	0	0	0	0.00002	0.000023	0	3	51	456
132	chr1	11210248	11210248	1	-	HIV2OGH 50nM GS-9822	100047965	chr1	11210248	insertion	TRUE	0.22399482107719	0.22399482107719	156017	156017	TRUE	1	5	34	0.35	0.395	0.4023	0.44615	0.502302	0	0	0	0.00002	0.000019	2	3	38	423
133	chr1	11394778	11394778	1	-	HIV2OGH 100nM GS-9822	100071273	chr1	11394778	match	FALSE	0.373197908487997	0.626802091512003	179583	NA	FALSE	0	0	47	0.53	0.486	0.4704	0.50221	0.499328	0	0	0	0	0.000021	0	6	22	449
134	chr1	11419188	11419188	1	-	HIV2OGH 50nM GS-9822	100047933	chr1	11419188	match	FALSE	0.237271902128821	0.762728097871179	179583	NA	FALSE	0	1	50	0.57	0.503	0.5211	0.50759	0.500037	0	0	0	0.00001	0.000023	1	2	24	457
135	chr1	11584795	11584795	1	+	HIV2OGH 50nM GS-9822	100048387	chr1	11584795	match	FALSE	0.102516011614499	0.897483988385501	71979	NA	FALSE	0	2	45	0.59	0.56	0.5099	0.50721	0.503517	0	0	0	0.00002	0.000023	0	2	34	478
136	chr1	11713783	11713783	1	-	HIV2OGH 50nM GS-9822	100049986	chr1	11713783	match	FALSE	0.48352400508458	0.51647599491542	10227	NA	FALSE	5	10	48	0.6	0.485	0.5096	0.53111	0.514369	0	1	0.0001	0.00005	0.000027	2	9	65	533
137	chr1	11904322	11904322	1	+	HIV2OGH 50nM GS-9822	100047871	chr1	11904322	insertion	FALSE	0.305397103992979	0.694602896007021	6837	6837	TRUE	1	3	44	0.52	0.505	0.5521	0.52256	0.499356	0	1	0.0001	0.00002	0.000025	0	8	57	549
138	chr1	11916969	11916969	1	+	HIV2OGH 200nM GS-9822	100071541	chr1	11916969	match	FALSE	0.0471709494510797	NA	8289	NA	FALSE	2	5	44	0.53	0.594	0.523	0.51996	0.498557	1	1	0.0001	0.00003	0.000025	2	7	61	556
139	chr1	12051747	12051747	1	+	HIV2OGH 50nM GS-9822	100048116	chr1	12051747	match	TRUE	0.0708515297348789	0.0708515297348789	80831	80831	TRUE	2	4	48	0.55	0.506	0.5101	0.51264	0.49116	0	0	0	0.00002	0.000022	2	10	70	634
140	chr1	12094355	12094355	1	-	HIV2OGH 100nM GS-9822	100071252	chr1	12094355	match	TRUE	0.402023975949821	0.597976024050179	80831	80831	TRUE	2	2	49	0.62	0.578	0.511	0.50515	0.491716	0	0	0	0.00001	0.000023	0	4	77	652
141	chr1	12184474	12184474	1	-	HIV2OGH 50nM GS-9822	100049783	chr1	12184474	match	TRUE	0.174994080037888	0.825005919962112	42230	42230	TRUE	1	5	37	0.52	0.536	0.5469	0.51107	0.485571	0	0	0	0.00004	0.000018	1	8	80	656
142	chr1	12231721	12231721	1	+	HIV2OGH 50nM GS-9822	100047872	chr1	12231721	insertion	TRUE	0.0675432251109882	0.0675432251109882	282012	282012	TRUE	2	3	40	0.42	0.371	0.4302	0.45159	0.481073	0	0	0	0.00002	0.000016	1	7	44	634
143	chr1	12355362	12355362	1	+	HIV2OGH 50nM GS-9822	100049365	chr1	12355362	match	FALSE	0.494032168843879	0.505967831156121	282012	282012	TRUE	2	2	33	0.37	0.369	0.4062	0.40772	0.472911	0	0	0	0	0.000012	2	9	61	580
144	chr1	12405326	12405326	1	-	HIV2OGH 50nM GS-9822	100047966	chr1	12405326	insertion	FALSE	0.316862403018311	0.683137596981689	282012	282012	TRUE	2	2	36	0.36	0.36	0.3984	0.41905	0.470216	0	0	0	0	0.000012	1	7	91	551
145	chr1	12405327	12405327	1	-	HIV2OGH 50nM GS-9822	100047967	chr1	12405327	insertion	FALSE	0.316858857069912	0.683141142930088	282012	282012	TRUE	2	2	36	0.36	0.36	0.3984	0.41906	0.470216	0	0	0	0	0.000012	1	7	91	551
146	chr1	12405328	12405328	1	-	HIV2OGH 50nM GS-9822	100047968	chr1	12405328	insertion	FALSE	0.316855311121513	0.683144688878487	282012	282012	TRUE	2	2	36	0.37	0.36	0.3984	0.41905	0.470217	0	0	0	0	0.000012	1	7	91	551
147	chr1	12405329	12405329	1	-	HIV2OGH 50nM GS-9822	100047969	chr1	12405329	insertion	FALSE	0.316851765173113	0.683148234826887	282012	282012	TRUE	2	2	36	0.37	0.361	0.3985	0.41905	0.470217	0	0	0	0	0.000012	1	7	91	551
148	chr1	12405330	12405330	1	-	HIV2OGH 50nM GS-9822	100047970	chr1	12405330	insertion	FALSE	0.316848219224714	0.683151780775286	282012	282012	TRUE	2	2	36	0.38	0.362	0.3986	0.41905	0.470217	0	0	0	0	0.000012	1	7	91	551
149	chr1	12441749	12441749	1	+	HIV2OGH 50nM GS-9822	100047873	chr1	12441749	insertion	FALSE	0.187708324468462	0.812291675531538	282012	282012	TRUE	2	4	38	0.47	0.442	0.4379	0.43413	0.467921	0	0	0	0	0.00001	1	16	94	529
150	chr1	12832590	12832590	1	-	HIV2OGH 50nM GS-9822	100070696	chr1	12832590	match	FALSE	0.170909525516912	NA	8367	NA	FALSE	2	6	49	0.48	0.416	0.4255	0.44415	0.456484444444444	0	0	0	0	0.000003	0	2	7	276
151	chr1	12996011	12996011	1	+	HIV2OGH 100nM GS-9822	100071467	chr1	12996011	match	FALSE	0.348720754779552	0.651279245220448	60309	60309	TRUE	2	4	50	NA	NA	NA	0.4534	0.463608235294118	0	0	0	0	0.000003	0	0	1	141
152	chr1	13315992	13315992	1	+	HIV2OGH 100nM GS-9822	100071082	chr1	13315992	match	FALSE	0.229481626943563	0.229481626943563	148696	148696	TRUE	3	8	50	0.48	0.389	0.4326	0.45983	0.4638	0	0	0	0	0.000004	0	0	0	57
153	chr1	13507709	13507709	1	-	HIV2OGH 50nM GS-9822	100047967	chr1	13507709	match	FALSE	0.032973174366617	0.967026825633383	5368	5368	TRUE	2	8	44	0.54	0.483	0.4505	0.460267576546646	0.457755891185243	0	0	0	0	0.000006	0	0	0	162
154	chr1	13537645	13537645	1	+	HIV2OGH 50nM GS-9822	100049377	chr1	13537645	match	FALSE	0.16651104886399	0.16651104886399	19278	NA	FALSE	2	7	42	0.31	0.335	0.4391	0.45914	0.458826666666667	0	0	0	0	0.000006	0	0	0	176
155	chr1	13704133	13704133	1	+	HIV2OGH 50nM GS-9822	100048741	chr1	13704133	match	FALSE	0.229197603563931	0.229197603563931	39058	39058	TRUE	1	1	35	0.43	0.528	0.4983	0.4869	0.453805263157895	0	0	0	0.00002	0.000007	1	1	28	225
156	chr1	13759200	13759200	1	+	HIV2OGH 0nM GS-9822	100070009	chr1	13759200	match	FALSE	0.338881481800066	NA	69753	NA	FALSE	0	5	32	0.35	0.467	0.4445	0.46753	0.451477894736842	0	0	0	0.00004	0.000007	0	1	35	236
157	chr1	14134978	14134978	1	-	HIV2OGH 100nM GS-9822	100050333	chr1	14134978	match	FALSE	0.211533285612026	0.211533285612026	523875	NA	FALSE	0	0	10	0.32	0.424	0.4105	0.43801	0.436506	0	0	0	0.00001	0.000007	0	1	36	360
158	chr1	14341391	14341391	1	-	HIV2OGH 200nM GS-9822	100071636	chr1	14341391	match	FALSE	0.394454784061083	0.394454784061083	523875	NA	FALSE	0	0	8	0.33	0.418	0.4405	0.43234	0.430675	0	0	0	0	0.000004	1	7	32	392
159	chr1	14459478	14459478	1	-	HIV2OGH 0nM GS-9822	100069486	chr1	14459478	insertion	FALSE	0.169044142209497	0.169044142209497	523875	NA	FALSE	0	0	8	0.54	0.466	0.4285	0.41691	0.436815	0	0	0	0	0.000002	0	5	35	390
160	chr1	14516729	14516729	1	+	HIV2OGH 0nM GS-9822	100069558	chr1	14516729	match	FALSE	0.0597604390360296	0.0597604390360296	523875	NA	FALSE	0	1	6	0.34	0.303	0.3535	0.41986	0.438073	0	0	0	0	0.000003	0	5	47	391
161	chr1	14560892	14560892	1	-	HIV2OGH 50nM GS-9822	100070724	chr1	14560892	match	FALSE	0.181019431146156	0.818980568853844	71020	71020	TRUE	1	1	4	0.47	0.497	0.4312	0.41519	0.440134	0	0	0	0	0.000003	1	7	40	402
162	chr1	14574397	14574397	1	-	HIV2OGH 0nM GS-9822	100069551	chr1	14574397	match	FALSE	0.371177133201915	0.628822866798085	71020	71020	TRUE	1	1	4	0.53	0.453	0.4405	0.42477	0.440569	0	0	0	0	0.000003	0	5	40	401
163	chr1	14854798	14854798	1	+	HIV2OGH 50nM GS-9822	100048371	chr1	14854798	match	FALSE	0.121419396343295	0.121419396343295	469439	469439	TRUE	3	3	16	0.42	0.498	0.4705	0.45883	0.462391	0	0	0	0	0.000005	1	6	40	489
164	chr1	14898286	14898286	1	-	HIV2OGH 50nM GS-9822	100049559	chr1	14898286	match	FALSE	0.214057630490862	0.214057630490862	469439	469439	TRUE	3	3	18	0.45	0.482	0.4742	0.46975	0.464867	0	0	0	0	0.000005	1	6	62	525
165	chr1	14934765	14934765	1	-	HIV2OGH 50nM GS-9822	100048254	chr1	14934765	match	FALSE	0.291765277277772	0.291765277277772	469439	469439	TRUE	3	3	18	0.54	0.521	0.4938	0.47508	0.467472	0	0	0	0	0.000006	2	12	68	550
166	chr1	15131501	15131501	1	-	HIV2OGH 0nM GS-9822	100070156	chr1	15131501	match	FALSE	0.0189294284310041	0.0189294284310041	138356	138356	TRUE	7	8	21	0.6	0.538	0.5231	0.50911	0.479906	0	0	0	0.00001	0.000008	0	7	73	597
167	chr1	15150964	15150964	1	+	HIV2OGH 50nM GS-9822	100049703	chr1	15150964	match	FALSE	0.0487822835966197	0.0487822835966197	122237	122237	TRUE	8	8	22	0.46	0.502	0.5115	0.51708	0.480727	0	0	0	0.00001	0.000008	0	8	74	590
168	chr1	15260679	15260679	1	-	HIV2OGH 100nM GS-9822	100071282	chr1	15260679	match	FALSE	0.0536580577075681	0.946341942292432	122237	122237	TRUE	8	8	33	0.55	0.457	0.5245	0.51315	0.484455	0	0	0	0.00001	0.000011	0	6	50	603
169	chr1	15322585	15322585	1	+	HIV2OGH 100nM GS-9822	100071368	chr1	15322585	match	FALSE	0.287527675276753	0.712472324723247	40650	40650	TRUE	1	10	35	0.45	0.462	0.5012	0.49496	0.485478	0	0	0	0.00001	0.000013	0	3	59	609
170	chr1	15814815	15814815	1	-	HIV2OGH 200nM GS-9822	100051100	chr1	15814815	match	FALSE	0.0532000246867864	NA	32406	NA	FALSE	1	6	61	0.43	0.462	0.4741	0.44923	0.488866	0	1	0.0001	0.00003	0.000025	1	9	45	603
171	chr1	15920194	15920194	1	-	HIV2OGH 200nM GS-9822	100050801	chr1	15920194	match	FALSE	0.270703666997027	0.729296333002973	50450	50450	TRUE	1	8	54	0.61	0.517	0.5367	0.53389	0.495725	0	0	0	0.00006	0.000029	0	7	72	627
172	chr1	16021246	16021246	1	+	HIV2OGH 50nM GS-9822	100070485	chr1	16021246	match	FALSE	0.454459739769942	0.454459739769942	26515	NA	FALSE	0	7	56	0.57	0.503	0.4675	0.47761	0.496113	0	0	0	0.00004	0.00003	0	4	69	618
173	chr1	16042332	16042332	1	-	HIV2OGH 50nM GS-9822	100047971	chr1	16042332	insertion	FALSE	0.351467738462643	0.351467738462643	13933	13933	TRUE	2	3	56	0.48	0.468	0.4791	0.45759	0.49507	0	1	0.0001	0.00004	0.00003	0	9	64	607
174	chr1	16042334	16042334	1	-	HIV2OGH 50nM GS-9822	100047972	chr1	16042334	insertion	FALSE	0.351324194358717	0.351324194358717	13933	13933	TRUE	2	3	56	0.49	0.467	0.4792	0.45759	0.49507	0	1	0.0001	0.00004	0.00003	0	9	64	607
175	chr1	16042335	16042335	1	-	HIV2OGH 50nM GS-9822	100047973	chr1	16042335	insertion	FALSE	0.351252422306754	0.351252422306754	13933	13933	TRUE	2	3	56	0.48	0.467	0.4792	0.45759	0.495069	0	1	0.0001	0.00004	0.00003	0	9	64	607
176	chr1	16044311	16044311	1	+	HIV2OGH 200nM GS-9822	100050782	chr1	16044311	match	FALSE	0.209430847627934	0.209430847627934	13933	13933	TRUE	2	3	54	0.34	0.419	0.501	0.45638	0.49504	0	2	0.0002	0.00004	0.00003	1	11	65	605
177	chr1	16061183	16061183	1	+	HIV2OGH 50nM GS-9822	100047874	chr1	16061183	insertion	FALSE	0.155202156334232	0.155202156334232	92750	92750	TRUE	1	2	54	0.37	0.408	0.4453	0.44147	0.494433	0	0	0	0.00004	0.000031	0	5	56	597
178	chr1	16061185	16061185	1	+	HIV2OGH 50nM GS-9822	100047875	chr1	16061185	insertion	FALSE	0.15522371967655	0.15522371967655	92750	92750	TRUE	1	2	54	0.37	0.407	0.4452	0.44148	0.494432	0	0	0	0.00004	0.000031	0	5	56	597
179	chr1	16061187	16061187	1	+	HIV2OGH 50nM GS-9822	100047876	chr1	16061187	insertion	FALSE	0.155245283018868	0.155245283018868	92750	92750	TRUE	1	2	54	0.38	0.407	0.4451	0.44147	0.494431	0	0	0	0.00004	0.000031	0	5	56	597
180	chr1	16077443	16077443	1	-	HIV2OGH 50nM GS-9822	100047974	chr1	16077443	insertion	FALSE	0.330512129380054	0.330512129380054	92750	92750	TRUE	1	2	60	0.29	0.372	0.3948	0.42949	0.494091	0	0	0	0.00004	0.000032	0	4	54	605
181	chr1	16206484	16206484	1	+	HIV2OGH 50nM GS-9822	100049904	chr1	16206484	match	FALSE	0.307305336832896	0.692694663167104	4572	4572	TRUE	1	20	64	0.41	0.489	0.5001	0.53617	0.493422	0	0	0	0.00001	0.000034	2	6	47	572
182	chr1	16296320	16296320	1	+	HIV2OGH 0nM GS-9822	100069920	chr1	16296320	match	TRUE	0.465364506264181	0.534635493735819	50685	NA	FALSE	0	5	58	0.42	0.485	0.4965	0.55049	0.492675	0	0	0	0.00002	0.000034	1	4	66	576
183	chr1	16475871	16475871	1	+	HIV2OGH 50nM GS-9822	100070223	chr1	16475871	insertion	FALSE	0.283507350365862	0.716492649634138	105641	105641	TRUE	1	2	57	0.42	0.375	0.4359	0.45676	0.492937	0	0	0	0.00002	0.00004	0	1	43	575
184	chr1	16475871	16475871	1	+	HIV2OGH 100nM GS-9822	100050100	chr1	16475871	insertion	FALSE	0.283507350365862	0.716492649634138	105641	105641	TRUE	1	2	57	0.42	0.375	0.4359	0.45676	0.492937	0	0	0	0.00002	0.00004	0	1	43	575
185	chr1	16483287	16483287	1	+	HIV2OGH 100nM GS-9822	100071423	chr1	16483287	match	FALSE	0.353707367404701	0.646292632595299	105641	105641	TRUE	1	2	57	0.35	0.402	0.4451	0.44549	0.492668	0	0	0	0.00001	0.00004	0	1	39	572
186	chr1	16543069	16543069	1	-	HIV2OGH 100nM GS-9822	100070999	chr1	16543069	insertion	FALSE	0.080394922425952	0.080394922425952	105641	105641	TRUE	1	7	53	0.27	0.475	0.4503	0.45582	0.491815653015096	0	0	0	0.00002	0.000038	0	4	51	531
187	chr1	16543069	16543069	1	-	HIV2OGH 200nM GS-9822	100050789	chr1	16543069	insertion	FALSE	0.080394922425952	0.080394922425952	105641	105641	TRUE	1	7	53	0.27	0.475	0.4503	0.45582	0.491815653015096	0	0	0	0.00002	0.000038	0	4	51	531
188	chr1	16611816	16611816	1	-	HIV2OGH 200nM GS-9822	100051020	chr1	16611816	match	FALSE	0.363364447424063	0.636635552575937	38782	38782	TRUE	3	14	60	0.51	0.492	0.5229	0.49378	0.49434	0	0	0	0.00002	0.000042	0	1	54	532
189	chr1	16799388	16799388	1	-	HIV2OGH 50nM GS-9822	100047975	chr1	16799388	insertion	FALSE	0.258733070528082	0.258733070528082	51242	51242	TRUE	1	3	48	0.33	0.336	0.4136	0.47356	0.493011578947368	0	0	0	0.00003	0.000045	1	8	60	537
190	chr1	16799393	16799393	1	-	HIV2OGH 50nM GS-9822	100047976	chr1	16799393	insertion	FALSE	0.258635494321065	0.258635494321065	51242	51242	TRUE	1	3	48	0.33	0.337	0.4138	0.47357	0.493011578947368	0	0	0	0.00003	0.000045	1	8	60	537
191	chr1	16954730	16954730	1	+	HIV2OGH 50nM GS-9822	100070633	chr1	16954730	match	FALSE	0.103077079313496	0.896922920686503	9847	9847	TRUE	2	3	47	0.36	0.395	0.466	0.477693656700458	0.487548421052632	0	1	0.0001	0.00005	0.000039	1	4	39	505
192	chr1	17047940	17047940	1	-	HIV2OGH 50nM GS-9822	100070581	chr1	17047940	match	FALSE	0.106808654782572	0.106808654782572	94468	NA	FALSE	0	8	49	NA	0.365979381443299	0.443971026842778	0.45694	0.492405263157895	0	0	0	0.00005	0.000039	0	0	30	528
193	chr1	17135013	17135013	1	-	HIV2OGH 100nM GS-9822	100050268	chr1	17135013	match	FALSE	0.274368018812463	0.274368018812463	51030	51030	TRUE	1	9	45	0.54	0.519	0.5393	0.53286	0.494561052631579	0	0	0	0.00008	0.000039	0	1	57	529
194	chr1	17228126	17228126	1	+	HIV2OGH 50nM GS-9822	100049250	chr1	17228126	match	TRUE	0.29220484930886	0.70779515069114	35304	35304	TRUE	1	9	36	0.56	0.486	0.4421	0.49907	0.495537894736842	0	0	0	0.00004	0.000035	1	7	55	547
195	chr1	17309785	17309785	1	+	HIV2OGH 50nM GS-9822	100070621	chr1	17309785	match	TRUE	0.166024558273709	0.166024558273709	52691	52691	TRUE	1	1	38	0.46	0.471	0.5152	0.49666	0.503058947368421	0	0	0	0.00002	0.000034	0	5	59	574
196	chr1	17379540	17379540	1	+	HIV2OGH 100nM GS-9822	100071424	chr1	17379540	match	FALSE	0.132647113183673	NA	70337	NA	FALSE	0	2	37	0.31	0.349	0.4124	0.49209	0.507583157894737	0	0	0	0.00001	0.00003	0	5	69	565
197	chr1	17481028	17481028	1	+	HIV2OGH 100nM GS-9822	100050732	chr1	17481028	match	FALSE	0.065063327166643	0.934936672833357	35135	35135	TRUE	2	4	34	0.51	0.526	0.5287	0.49386	0.508755789473684	0	0	0	0	0.000022	2	5	64	540
198	chr1	17840121	17840121	1	-	HIV2OGH 100nM GS-9822	100050127	chr1	17840121	match	FALSE	0.285647851388208	0.285647851388208	79563	79563	TRUE	7	7	18	0.62	0.442	0.54	0.55107	0.502744	0	0	0	0.00001	0.000011	1	3	46	470
199	chr1	17859291	17859291	1	-	HIV2OGH 100nM GS-9822	100050483	chr1	17859291	match	FALSE	0.473411007629174	0.526588992370826	79563	79563	TRUE	7	7	18	0.65	0.58	0.5614	0.54915	0.504057	0	0	0	0.00002	0.00001	0	2	41	468
200	chr1	18009216	18009216	1	-	HIV2OGH 50nM GS-9822	100048477	chr1	18009216	match	FALSE	0.236006747431376	0.763993252568624	71731	71731	TRUE	1	1	14	0.48	0.373	0.4104	0.4911	0.502793	0	0	0	0.00001	0.00001	0	0	24	419
201	chr1	18060752	18060752	1	+	HIV2OGH 50nM GS-9822	100049040	chr1	18060752	match	FALSE	0.145046774409871	0.145046774409871	238592	NA	FALSE	0	1	14	0.49	0.449	0.4745	0.48233	0.502807	0	0	0	0.00001	0.00001	1	3	29	419
202	chr1	18165517	18165517	1	-	HIV2OGH 200nM GS-9822	100071579	chr1	18165517	match	FALSE	0.415856357296137	0.584143642703863	238592	NA	FALSE	0	0	10	0.54	0.506	0.4897	0.48316	0.499394	0	0	0	0	0.000009	0	1	21	398
203	chr1	18455163	18455163	1	-	HIV2OGH 100nM GS-9822	100050123	chr1	18455163	match	FALSE	0.452188144196597	0.547811855803403	270686	270686	TRUE	1	1	7	0.59	0.513	0.4868	0.49503	0.491043	0	0	0	0	0.000015	1	2	40	346
204	chr1	18456532	18456532	1	-	HIV2OGH 50nM GS-9822	100070379	chr1	18456532	match	FALSE	0.447130623674664	0.552869376325336	270686	270686	TRUE	1	1	7	0.35	0.452	0.4966	0.49539	0.490939	0	0	0	0	0.000015	0	2	40	346
205	chr1	18503544	18503544	1	-	HIV2OGH 100nM GS-9822	100050696	chr1	18503544	match	FALSE	0.273453374020082	0.726546625979918	270686	270686	TRUE	1	1	7	0.55	0.473	0.5086	0.50112	0.490223	0	0	0	0	0.000016	0	5	44	342
206	chr1	18545813	18545813	1	+	HIV2OGH 50nM GS-9822	100070801	chr1	18545813	match	FALSE	0.11729827179832	0.88270172820168	270686	270686	TRUE	1	1	7	0.66	0.573	0.4975	0.49545	0.491837	0	0	0	0.00002	0.000015	0	4	38	346
207	chr1	18657231	18657231	1	-	HIV2OGH 0nM GS-9822	100070089	chr1	18657231	match	FALSE	0.222351287507565	0.777648712492435	102446	NA	FALSE	0	1	14	0.51	0.479	0.4581	0.46782	0.498016	0	0	0	0.00001	0.00002	0	1	34	406
208	chr1	18964008	18964008	1	-	HIV2OGH 50nM GS-9822	100049886	chr1	18964008	match	TRUE	0.177015826830666	0.177015826830666	90732	NA	FALSE	0	3	23	0.47	0.497	0.4861	0.49914	0.489348	0	0	0	0.00002	0.000019	1	4	29	476
209	chr1	19109542	19109542	1	+	HIV2OGH 100nM GS-9822	100071395	chr1	19109542	match	FALSE	0.117983854037445	0.882016145962555	52397	52397	TRUE	1	7	39	0.54	0.537	0.5222	0.54237	0.490857	0	0	0	0.00004	0.000021	1	10	92	503
210	chr1	19319478	19319478	1	+	HIV2OGH 0nM GS-9822	100070004	chr1	19319478	match	FALSE	0.338015719263095	0.661984280736905	135757	135757	TRUE	1	1	47	0.53	0.473	0.4439	0.45168	0.487566	0	0	0	0	0.000022	0	4	53	574
211	chr1	19332507	19332507	1	+	HIV2OGH 50nM GS-9822	100047877	chr1	19332507	insertion	FALSE	0.433988670934095	0.566011329065905	135757	135757	TRUE	1	1	47	0.32	0.355	0.3763	0.43667	0.486651	0	0	0	0	0.000021	0	2	41	571
212	chr1	19401767	19401767	1	+	HIV2OGH 50nM GS-9822	100047878	chr1	19401767	insertion	FALSE	0.0558350582290416	0.0558350582290416	135757	135757	TRUE	1	10	60	0.4	0.418	0.4151	0.43697	0.487302	0	0	0	0.00002	0.000018	2	11	48	574
213	chr1	19401768	19401768	1	+	HIV2OGH 50nM GS-9822	100047879	chr1	19401768	insertion	FALSE	0.0558276921263729	0.0558276921263729	135757	135757	TRUE	1	10	60	0.39	0.418	0.4151	0.43698	0.487302	0	0	0	0.00002	0.000018	2	11	48	574
214	chr1	19401769	19401769	1	+	HIV2OGH 50nM GS-9822	100047880	chr1	19401769	insertion	FALSE	0.0558203260237041	0.0558203260237041	135757	135757	TRUE	1	10	60	0.39	0.418	0.415	0.43699	0.487303	0	0	0	0.00002	0.000018	2	11	48	574
215	chr1	19435625	19435625	1	+	HIV2OGH 50nM GS-9822	100070953	chr1	19435625	match	FALSE	0.417677401366234	0.417677401366234	35865	35865	TRUE	7	14	58	0.5	0.505	0.4877	0.46529	0.485493	0	0	0	0.00003	0.000017	0	3	44	575
216	chr1	19466744	19466744	1	-	HIV2OGH 50nM GS-9822	100049393	chr1	19466744	match	FALSE	0.206608524751259	0.793391475248741	8141	8141	TRUE	3	21	58	0.57	0.494	0.4938	0.48871	0.485979	0	0	0	0.00004	0.000017	0	0	41	585
217	chr1	19505078	19505078	1	-	HIV2OGH 50nM GS-9822	100047977	chr1	19505078	insertion	FALSE	0.348553872232228	0.651446127767772	9439	9439	TRUE	2	17	58	0.6	0.517	0.4926	0.51596	0.48577	0	0	0	0.00004	0.000017	0	2	51	593
218	chr1	19522779	19522779	1	+	HIV2OGH 0nM GS-9822	100069469	chr1	19522779	match	FALSE	0.434263542754813	0.565736457245187	20103	20103	TRUE	5	16	59	0.51	0.527	0.5469	0.51535	0.484717	0	0	0	0.00004	0.000017	0	9	58	595
219	chr1	19527789	19527789	1	+	HIV2OGH 0nM GS-9822	100070101	chr1	19527789	match	FALSE	0.185047007909267	0.814952992090733	20103	20103	TRUE	5	14	59	0.68	0.619	0.5841	0.51645	0.484518	0	0	0	0.00003	0.000017	1	7	61	596
220	chr1	19707870	19707870	1	+	HIV2OGH 200nM GS-9822	100071669	chr1	19707870	match	FALSE	0.218798818015848	0.781201181984152	106262	NA	FALSE	0	5	57	0.33	0.483	0.4594	0.46225	0.471388	0	0	0	0.00001	0.000013	1	6	56	547
221	chr1	19749644	19749644	1	-	HIV2OGH 50nM GS-9822	100070239	chr1	19749644	match	FALSE	0.388078522896238	0.388078522896238	106262	NA	FALSE	0	8	57	0.49	0.425	0.4485	0.45141	0.468169	0	0	0	0.00001	0.000013	0	3	41	532
222	chr1	19802222	19802222	1	+	HIV2OGH 50nM GS-9822	100070490	chr1	19802222	match	TRUE	0.100255396678216	0.100255396678216	61473	61473	TRUE	8	17	58	0.51	0.457	0.4084	0.46127	0.46522	0	0	0	0.00002	0.000013	1	9	63	517
223	chr1	19850321	19850321	1	+	HIV2OGH 200nM GS-9822	100050925	chr1	19850321	match	TRUE	0.334777798266642	0.334777798266642	10846	10846	TRUE	10	21	62	0.69	0.558	0.5443	0.49668	0.467852	0	0	0	0.00003	0.000013	2	10	62	525
224	chr1	19970939	19970939	1	-	HIV2OGH 0nM GS-9822	100070033	chr1	19970939	match	FALSE	0.490621263229284	0.490621263229284	56031	56031	TRUE	5	6	57	0.49	0.528	0.5049	0.48555	0.470619	0	0	0	0.00001	0.000013	1	6	50	540
225	chr1	19975811	19975811	1	-	HIV2OGH 0nM GS-9822	100070198	chr1	19975811	match	FALSE	0.403669397297924	0.403669397297924	56031	56031	TRUE	5	6	54	0.6	0.492	0.4887	0.48397	0.470542	0	0	0	0.00001	0.000012	0	4	50	542
226	chr1	20283354	20283354	1	-	HIV2OGH 50nM GS-9822	100050029	chr1	20283354	match	FALSE	0.351643797771434	0.648356202228566	21718	21718	TRUE	1	3	46	0.49	0.47	0.4895	0.45638	0.472901	0	0	0	0	0.000013	1	7	49	475
227	chr1	20376876	20376876	1	+	HIV2OGH 50nM GS-9822	100049435	chr1	20376876	match	FALSE	0.0524768484492136	0.947523151550786	6803	NA	FALSE	2	6	37	0.46	0.428	0.4685	0.48738	0.473663	0	0	0	0.00001	0.000012	0	7	60	473
228	chr1	20422960	20422960	1	-	HIV2OGH 400nM GS-9822	100051212	chr1	20422960	match	FALSE	0.408426154238585	0.591573845761415	47044	NA	FALSE	0	5	38	0.58	0.5	0.4492	0.45998	0.475534	0	0	0	0.00002	0.000014	3	4	61	484
229	chr1	20444516	20444516	1	+	HIV2OGH 100nM GS-9822	100050699	chr1	20444516	match	FALSE	0.0169190826482042	0.0169190826482042	46220	NA	FALSE	1	4	50	0.34	0.388	0.4236	0.46368	0.475939	0	1	0.0001	0.00001	0.000015	0	1	49	487
230	chr1	20452590	20452590	1	+	HIV2OGH 50nM GS-9822	100049759	chr1	20452590	match	FALSE	0.191605365642579	0.191605365642579	46220	NA	FALSE	0	3	50	0.38	0.481	0.4477	0.46713	0.47529	0	0	0	0.00001	0.000015	1	5	47	483
231	chr1	20554781	20554781	1	-	HIV2OGH 100nM GS-9822	100050210	chr1	20554781	match	FALSE	0.0556057339315891	0.944394266068411	68644	68644	TRUE	3	3	50	0.7	0.586	0.5186	0.501	0.470833	0	0	0	0.00002	0.000015	2	6	43	464
232	chr1	20638549	20638549	1	-	HIV2OGH 200nM GS-9822	100071543	chr1	20638549	match	FALSE	0.199175311590417	0.800824688409583	53596	NA	FALSE	0	2	48	0.53	0.481	0.4956	0.48918	0.465733	0	0	0	0.00001	0.000014	1	5	48	455
233	chr1	20680751	20680751	1	-	HIV2OGH 200nM GS-9822	100071551	chr1	20680751	match	FALSE	0.0134151802373311	0.0134151802373311	53596	NA	FALSE	1	2	45	0.52	0.554	0.5387	0.49028	0.462078	0	1	0.0001	0.00002	0.000014	2	17	48	449
234	chr1	20731119	20731119	1	+	HIV2OGH 0nM GS-9822	100069638	chr1	20731119	match	FALSE	0.462236329663898	NA	44421	NA	FALSE	0	3	46	0.42	0.48	0.47	0.48652	0.461167	0	0	0	0.00003	0.000014	0	5	46	453
235	chr1	20972941	20972941	1	-	HIV2OGH 50nM GS-9822	100047978	chr1	20972941	insertion	FALSE	0.404366654637315	0.404366654637315	33252	33252	TRUE	15	20	40	0.35	0.356	0.371	0.44573	0.453882	0	0	0	0.00002	0.000014	0	3	29	454
236	chr1	21035032	21035032	1	+	HIV2OGH 0nM GS-9822	100070146	chr1	21035032	match	FALSE	0.0800337825075687	0.919966217492431	370606	370606	TRUE	3	18	41	0.44	0.427	0.3993	0.41615	0.455228	0	0	0	0.00001	0.000015	0	6	35	511
237	chr1	21080351	21080351	1	-	HIV2OGH 50nM GS-9822	100047979	chr1	21080351	insertion	FALSE	0.20231728574281	0.79768271425719	370606	370606	TRUE	3	3	39	0.42	0.382	0.3869	0.38323	0.454288	0	0	0	0	0.000014	0	3	34	521
238	chr1	21096425	21096425	1	+	HIV2OGH 50nM GS-9822	100048512	chr1	21096425	match	FALSE	0.24568949234497	0.75431050765503	370606	370606	TRUE	3	4	39	0.29	0.322	0.3614	0.38175	0.454688	0	0	0	0	0.000014	1	3	33	523
239	chr1	21203509	21203509	1	-	HIV2OGH 50nM GS-9822	100047980	chr1	21203509	insertion	FALSE	0.278599616393659	0.721400383606341	226795	226795	TRUE	4	5	48	0.36	0.331	0.3599	0.3925	0.450638	0	0	0	0	0.000017	0	1	34	513
240	chr1	21262994	21262994	1	+	HIV2OGH 50nM GS-9822	100047881	chr1	21262994	insertion	FALSE	0.459115059855817	0.459115059855817	226795	226795	TRUE	4	4	52	0.43	0.43	0.3802	0.39796	0.452309	0	0	0	0	0.000016	1	3	45	531
241	chr1	21266008	21266008	1	-	HIV2OGH 100nM GS-9822	100071000	chr1	21266008	insertion	FALSE	0.445825525254084	0.445825525254084	226795	226795	TRUE	4	4	52	0.27	0.355	0.3791	0.39787	0.452496	0	0	0	0	0.000016	1	5	45	532
242	chr1	21266008	21266008	1	-	HIV2OGH 200nM GS-9822	100050790	chr1	21266008	insertion	FALSE	0.445825525254084	0.445825525254084	226795	226795	TRUE	4	4	52	0.27	0.355	0.3791	0.39787	0.452496	0	0	0	0	0.000016	1	5	45	532
243	chr1	21274016	21274016	1	+	HIV2OGH 50nM GS-9822	100047882	chr1	21274016	insertion	FALSE	0.4105161048524	0.4105161048524	226795	226795	TRUE	4	4	52	0.41	0.349	0.3817	0.39155	0.45338	0	0	0	0	0.000016	0	2	44	536
244	chr1	21330461	21330461	1	-	HIV2OGH 0nM GS-9822	100069487	chr1	21330461	insertion	FALSE	0.161634956678939	0.161634956678939	226795	226795	TRUE	3	4	60	0.29	0.407	0.4215	0.40749	0.458681	0	0	0	0.00001	0.000018	1	5	57	527
245	chr1	21330511	21330511	1	-	HIV2OGH 0nM GS-9822	100069488	chr1	21330511	insertion	FALSE	0.161414493264843	0.161414493264843	226795	226795	TRUE	3	4	60	0.26	0.413	0.4221	0.40743	0.458686	0	0	0	0.00001	0.000018	1	5	57	527
246	chr1	21330512	21330512	1	-	HIV2OGH 0nM GS-9822	100069489	chr1	21330512	insertion	FALSE	0.161410083996561	0.161410083996561	226795	226795	TRUE	3	4	60	0.27	0.413	0.422	0.40744	0.458685	0	0	0	0.00001	0.000018	1	5	57	527
247	chr1	21330513	21330513	1	-	HIV2OGH 0nM GS-9822	100069490	chr1	21330513	insertion	FALSE	0.161405674728279	0.161405674728279	226795	226795	TRUE	3	4	60	0.27	0.412	0.4221	0.40744	0.458685	0	0	0	0.00001	0.000018	1	5	57	527
248	chr1	21330514	21330514	1	-	HIV2OGH 0nM GS-9822	100069491	chr1	21330514	insertion	FALSE	0.161401265459997	0.161401265459997	226795	226795	TRUE	3	4	60	0.26	0.413	0.4221	0.40745	0.458685	0	0	0	0.00001	0.000018	1	5	57	527
249	chr1	21330514	21330514	1	-	HIV2OGH 50nM GS-9822	100047981	chr1	21330514	insertion	FALSE	0.161401265459997	0.161401265459997	226795	226795	TRUE	3	4	60	0.26	0.413	0.4221	0.40745	0.458685	0	0	0	0.00001	0.000018	1	5	57	527
250	chr1	21362961	21362961	1	+	HIV2OGH 0nM GS-9822	100070143	chr1	21362961	match	FALSE	0.0183337375162592	0.0183337375162592	226795	226795	TRUE	3	3	56	0.59	0.38	0.4293	0.43084	0.460029	0	0	0	0.00001	0.000018	2	6	55	534
251	chr1	21599871	21599871	1	+	HIV2OGH 0nM GS-9822	100069648	chr1	21599871	match	FALSE	0.415768450418463	NA	94632	NA	FALSE	0	11	46	0.28	0.361	0.4294	0.46955	0.469172	0	0	0	0.00003	0.000022	0	5	33	579
252	chr1	21893654	21893654	1	-	HIV2OGH 100nM GS-9822	100071363	chr1	21893654	match	TRUE	0.15289473432676	0.84710526567324	104621	104621	TRUE	6	16	54	0.39	0.405	0.421	0.45373	0.498613	0	0	0	0.00004	0.000026	1	5	59	660
253	chr1	21933615	21933615	1	-	HIV2OGH 50nM GS-9822	100048504	chr1	21933615	match	FALSE	0.120858474545652	0.879141525454348	55354	55354	TRUE	7	7	54	0.41	0.418	0.408	0.41956	0.498932	0	0	0	0.00001	0.000025	1	2	60	653
254	chr1	22098179	22098179	1	-	HIV2OGH 200nM GS-9822	100071587	chr1	22098179	match	TRUE	0.332076094796944	0.332076094796944	115067	115067	TRUE	2	2	50	0.63	0.547	0.5601	0.54976	0.497509	0	0	0	0.00003	0.000025	1	10	82	583
255	chr1	22138121	22138121	1	+	HIV2OGH 50nM GS-9822	100070744	chr1	22138121	match	TRUE	0.0435899372969706	NA	39711	NA	FALSE	2	3	50	0.56	0.504	0.5419	0.526	0.497026	0	0	0	0	0.000023	3	13	78	594
256	chr1	22186670	22186670	1	+	HIV2OGH 100nM GS-9822	100071454	chr1	22186670	match	FALSE	0.14303089272683	0.85696910727317	12333	12333	TRUE	1	9	42	0.58	0.482	0.4939	0.49573	0.495992	0	0	0	0.00001	0.000022	0	0	48	600
257	chr1	22284271	22284271	1	+	HIV2OGH 50nM GS-9822	100047883	chr1	22284271	insertion	TRUE	0.332339883252487	0.667660116747513	48652	48652	TRUE	3	4	38	0.5	0.38	0.3822	0.46192	0.494748	0	0	0	0.00003	0.000023	0	5	84	585
258	chr1	22287025	22287025	1	+	HIV2OGH 100nM GS-9822	100071245	chr1	22287025	match	TRUE	0.275733782783853	0.724266217216147	48652	48652	TRUE	3	4	38	0.32	0.348	0.3858	0.46594	0.494767	0	0	0	0.00003	0.000023	0	6	86	583
259	chr1	22302656	22302656	1	-	HIV2OGH 50nM GS-9822	100047982	chr1	22302656	insertion	TRUE	0.138916750250752	0.138916750250752	15952	NA	FALSE	2	4	38	0.45	0.411	0.427	0.4728	0.494661	0	0	0	0.00003	0.000025	1	8	80	578
260	chr1	22302657	22302657	1	-	HIV2OGH 50nM GS-9822	100047983	chr1	22302657	insertion	TRUE	0.138979438314945	0.138979438314945	15952	NA	FALSE	2	4	38	0.45	0.411	0.4271	0.47281	0.494661	0	0	0	0.00003	0.000025	1	8	80	578
261	chr1	22302658	22302658	1	-	HIV2OGH 50nM GS-9822	100047984	chr1	22302658	insertion	TRUE	0.139042126379137	0.139042126379137	15952	NA	FALSE	2	4	38	0.44	0.41	0.427	0.47282	0.49466	0	0	0	0.00003	0.000025	1	8	80	578
262	chr1	22302659	22302659	1	-	HIV2OGH 50nM GS-9822	100047985	chr1	22302659	insertion	TRUE	0.13910481444333	0.13910481444333	15952	NA	FALSE	2	4	38	0.44	0.411	0.4271	0.47281	0.494659	0	0	0	0.00003	0.000025	1	8	80	578
263	chr1	22302660	22302660	1	-	HIV2OGH 50nM GS-9822	100047986	chr1	22302660	insertion	TRUE	0.139167502507523	0.139167502507523	15952	NA	FALSE	2	4	38	0.45	0.411	0.4272	0.47281	0.494658	0	0	0	0.00003	0.000025	1	8	80	578
264	chr1	22302660	22302660	1	-	HIV2OGH 50nM GS-9822	100070248	chr1	22302660	insertion	TRUE	0.139167502507523	0.139167502507523	15952	NA	FALSE	2	4	38	0.45	0.411	0.4272	0.47281	0.494658	0	0	0	0.00003	0.000025	1	8	80	578
265	chr1	22302660	22302660	1	-	HIV2OGH 100nM GS-9822	100050119	chr1	22302660	insertion	TRUE	0.139167502507523	0.139167502507523	15952	NA	FALSE	2	4	38	0.45	0.411	0.4272	0.47281	0.494658	0	0	0	0.00003	0.000025	1	8	80	578
266	chr1	22329097	22329097	1	-	HIV2OGH 50nM GS-9822	100048460	chr1	22329097	match	TRUE	0.492728330424666	0.507271669575335	25785	25785	TRUE	1	4	38	0.56	0.617	0.5603	0.50042	0.493004	1	1	0.0001	0.00003	0.000023	1	8	64	570
267	chr1	22655500	22655500	1	+	HIV2OGH 400nM GS-9822	100051245	chr1	22655500	match	FALSE	0.0576241693671429	0.0576241693671429	79307	79307	TRUE	3	3	36	0.33	0.407	0.4164	0.42468	0.496364	0	1	0.0001	0.00001	0.000017	1	6	58	519
268	chr1	22723478	22723478	1	+	HIV2OGH 100nM GS-9822	100071049	chr1	22723478	match	FALSE	0.0852257682171813	0.914774231782819	79307	79307	TRUE	3	5	38	0.61	0.516	0.4935	0.48198	0.493634	0	0	0	0.00001	0.000018	1	4	49	523
269	chr1	22736074	22736074	1	+	HIV2OGH 50nM GS-9822	100048063	chr1	22736074	match	FALSE	0.1805388017692	0.1805388017692	32331	NA	FALSE	0	5	31	0.43	0.527	0.516	0.50006	0.492455	0	0	0	0.00002	0.000017	1	6	51	526
270	chr1	22807575	22807575	1	-	HIV2OGH 50nM GS-9822	100050047	chr1	22807575	match	FALSE	0.165194524981458	0.165194524981458	29662	NA	FALSE	1	12	31	0.53	0.546	0.4865	0.53783	0.490578	0	0	0	0.00005	0.000016	0	3	36	501
271	chr1	22870727	22870727	1	-	HIV2OGH 200nM GS-9822	100071562	chr1	22870727	match	FALSE	0.203471474157029	0.203471474157029	49201	NA	FALSE	0	15	30	0.51	0.504	0.5088	0.51177	0.483515	0	0	0	0.00003	0.000013	0	4	46	504
272	chr1	23225955	23225955	1	-	HIV2OGH 50nM GS-9822	100047987	chr1	23225955	insertion	FALSE	0.115349880103391	0.115349880103391	64222	64222	TRUE	3	5	48	0.41	0.381	0.3878	0.41276	0.479533	0	0	0	0.00001	0.000017	2	5	51	521
273	chr1	23272083	23272083	1	+	HIV2OGH 200nM GS-9822	100071621	chr1	23272083	match	FALSE	0.166391579209617	0.833608420790383	64222	64222	TRUE	3	6	46	0.24	0.406	0.3971	0.4046	0.477501	0	0	0	0	0.000021	0	3	57	552
274	chr1	23485859	23485859	1	+	HIV2OGH 100nM GS-9822	100050420	chr1	23485859	match	FALSE	0.0657764331542434	0.934223566845757	19171	NA	FALSE	1	8	39	0.31	0.392	0.3527	0.41792	0.467515	0	0	0	0	0.000018	1	6	32	595
275	chr1	23521112	23521112	1	-	HIV2OGH 50nM GS-9822	100047988	chr1	23521112	insertion	FALSE	0.438009849728501	0.561990150271499	39595	39595	TRUE	7	13	45	0.33	0.369	0.3933	0.41075	0.467426	0	0	0	0.00002	0.00002	0	0	48	597
276	chr1	23522434	23522434	1	+	HIV2OGH 50nM GS-9822	100047884	chr1	23522434	insertion	FALSE	0.471397903775729	0.528602096224271	39595	39595	TRUE	7	13	45	0.26	0.351	0.39	0.41121	0.46736	0	0	0	0.00002	0.00002	0	0	48	597
277	chr1	23522438	23522438	1	+	HIV2OGH 50nM GS-9822	100047885	chr1	23522438	insertion	FALSE	0.471498926632151	0.528501073367849	39595	39595	TRUE	7	13	45	0.25	0.351	0.3898	0.4112	0.467357	0	0	0	0.00002	0.00002	0	0	48	597
278	chr1	23529246	23529246	1	-	HIV2OGH 50nM GS-9822	100047989	chr1	23529246	insertion	FALSE	0.356560171738856	0.356560171738856	39595	39595	TRUE	7	13	45	0.36	0.444	0.4317	0.41444	0.466886	0	0	0	0.00002	0.00002	1	5	48	594
279	chr1	23688621	23688621	1	-	HIV2OGH 400nM GS-9822	100051258	chr1	23688621	match	TRUE	0.240912971200072	0.759087028799928	22257	NA	FALSE	0	4	52	0.3	0.452	0.4801	0.49396	0.459673	0	0	0	0.00002	0.000023	0	3	61	626
280	chr1	23983312	23983312	1	-	HIV2OGH 100nM GS-9822	100071183	chr1	23983312	match	FALSE	0.407233825776872	0.592766174223128	9815	9815	TRUE	1	9	50	0.33	0.423	0.4329	0.47807	0.472505	0	0	0	0.00004	0.000021	0	5	66	613
281	chr1	23983699	23983699	1	-	HIV2OGH 50nM GS-9822	100047990	chr1	23983699	insertion	FALSE	0.367804381049414	0.632195618950586	9815	9815	TRUE	1	9	50	0.45	0.432	0.431	0.4782	0.472555	0	0	0	0.00004	0.000021	1	5	66	613
282	chr1	23983715	23983715	1	-	HIV2OGH 50nM GS-9822	100047991	chr1	23983715	insertion	FALSE	0.366174223127866	0.633825776872134	9815	9815	TRUE	1	9	50	0.43	0.431	0.4308	0.47818	0.47256	0	0	0	0.00004	0.000021	1	5	66	613
283	chr1	23983716	23983716	1	-	HIV2OGH 50nM GS-9822	100047992	chr1	23983716	insertion	FALSE	0.366072338257769	0.633927661742231	9815	9815	TRUE	1	9	50	0.44	0.431	0.4308	0.47819	0.47256	0	0	0	0.00004	0.000021	1	5	66	613
284	chr1	23983717	23983717	1	-	HIV2OGH 50nM GS-9822	100047993	chr1	23983717	insertion	FALSE	0.365970453387672	0.634029546612328	9815	9815	TRUE	1	9	50	0.43	0.431	0.4308	0.47818	0.472561	0	0	0	0.00004	0.000021	1	5	66	613
285	chr1	23983718	23983718	1	-	HIV2OGH 50nM GS-9822	100047994	chr1	23983718	insertion	FALSE	0.365868568517575	0.634131431482425	9815	9815	TRUE	1	9	50	0.44	0.432	0.4308	0.47818	0.472562	0	0	0	0.00004	0.000021	1	5	66	613
286	chr1	24018417	24018417	1	-	HIV2OGH 50nM GS-9822	100049474	chr1	24018417	match	FALSE	0.258611170099809	0.258611170099809	23545	23545	TRUE	2	9	49	0.47	0.434	0.4601	0.47681	0.47586	0	0	0	0.00004	0.000021	0	2	60	633
287	chr1	24099836	24099836	1	-	HIV2OGH 50nM GS-9822	100049853	chr1	24099836	match	TRUE	0.294146478084302	0.294146478084302	42846	42846	TRUE	1	3	45	0.6	0.472	0.5013	0.46672	0.478022	0	1	0.0001	0.00002	0.00002	1	10	54	634
288	chr1	24354312	24354312	1	-	HIV2OGH 400nM GS-9822	100051229	chr1	24354312	match	TRUE	0.0321275439338124	0.967872456066188	33118	33118	TRUE	3	6	121	0.54	0.506	0.5175	0.48996	0.465744	0	0	0	0.00001	0.000016	2	9	64	570
289	chr1	24399304	24399304	1	-	HIV2OGH 50nM GS-9822	100070372	chr1	24399304	match	FALSE	0.000926640926640927	NA	12950	NA	FALSE	1	4	119	0.46	0.45	0.4897	0.47738	0.464709	0	0	0	0.00001	0.000015	1	11	55	569
290	chr1	24897147	24897147	1	+	HIV2OGH 400nM GS-9822	100071755	chr1	24897147	match	TRUE	0.34349061179242	0.34349061179242	72165	NA	FALSE	0	49	98	0.5	0.483	0.5009	0.46573	0.470011	0	0	0	0.00001	0.000011	1	10	69	617
291	chr1	24975527	24975527	1	+	HIV2OGH 50nM GS-9822	100047886	chr1	24975527	insertion	TRUE	0.313563864755798	0.313563864755798	98873	98873	TRUE	1	1	123	0.44	0.424	0.3877	0.43064	0.469169	0	0	0	0.00001	0.000016	0	3	62	637
292	chr1	24994987	24994987	1	-	HIV2OGH 50nM GS-9822	100047995	chr1	24994987	insertion	TRUE	0.489617994801412	0.510382005198588	98873	98873	TRUE	1	1	123	0.42	0.446	0.4654	0.41394	0.469405	0	0	0	0.00001	0.000016	1	5	56	628
293	chr1	25064525	25064525	1	+	HIV2OGH 200nM GS-9822	100051108	chr1	25064525	match	TRUE	0.382816038846913	0.382816038846913	55191	NA	FALSE	0	4	129	0.47	0.496	0.5285	0.46823	0.466348	0	0	0	0.00003	0.000017	0	4	56	613
294	chr1	25105168	25105168	1	-	HIV2OGH 100nM GS-9822	100071084	chr1	25105168	match	TRUE	0.100458015267176	0.899541984732824	65500	65500	TRUE	3	4	129	0.6	0.617	0.5842	0.51677	0.467919	0	2	0.0002	0.00003	0.000017	0	7	74	597
295	chr1	25118577	25118577	1	-	HIV2OGH 50nM GS-9822	100047911	chr1	25118577	match	TRUE	0.305175572519084	0.694824427480916	65500	65500	TRUE	4	4	125	0.58	0.523	0.5332	0.52161	0.468364	0	0	0	0.00003	0.000015	0	9	91	592
296	chr1	25146240	25146240	1	-	HIV2OGH 100nM GS-9822	100071372	chr1	25146240	match	TRUE	0.272488549618321	0.272488549618321	65500	65500	TRUE	2	4	127	0.6	0.572	0.53	0.53736	0.468161	0	0	0	0.00003	0.000016	2	8	105	604
297	chr1	25217606	25217606	1	-	HIV2OGH 0nM GS-9822	100070058	chr1	25217606	match	FALSE	0.0850372700540245	NA	58492	NA	FALSE	1	1	104	0.43	0.541	0.5645	0.52199	0.466018	0	0	0	0	0.000015	3	13	82	603
298	chr1	25237254	25237254	1	+	HIV2OGH 50nM GS-9822	100049268	chr1	25237254	match	FALSE	0.0734313424497582	0.0734313424497582	198689	NA	FALSE	0	1	97	0.49	0.517	0.5241	0.51973	0.468185	0	0	0	0	0.000014	1	8	76	614
299	chr1	25749476	25749476	1	-	HIV2OGH 100nM GS-9822	100050286	chr1	25749476	match	FALSE	0.268699814089633	0.268699814089633	25281	25281	TRUE	1	1	60	0.46	0.508	0.5264	0.51303	0.476983	0	0	0	0.00001	0.00002	4	9	76	620
300	chr1	25754596	25754596	1	-	HIV2OGH 100nM GS-9822	100071254	chr1	25754596	match	FALSE	0.47122344843954	0.47122344843954	25281	25281	TRUE	1	1	61	0.51	0.546	0.5486	0.51609	0.476597	0	0	0	0.00001	0.00002	2	8	70	620
301	chr1	25790336	25790336	1	-	HIV2OGH 100nM GS-9822	100050208	chr1	25790336	match	FALSE	0.46050925258846	0.46050925258846	48581	NA	FALSE	0	3	61	0.25	0.463	0.4837	0.49543	0.475686	0	0	0	0.00003	0.00002	0	6	71	622
302	chr1	26134991	26134991	1	-	HIV2OGH 50nM GS-9822	100070249	chr1	26134991	insertion	FALSE	0.451001153358921	0.451001153358921	52889	NA	FALSE	0	6	56	0.5	0.458	0.4607	0.46556	0.485416	0	0	0	0.00002	0.000025	1	4	61	649
303	chr1	26134991	26134991	1	-	HIV2OGH 100nM GS-9822	100050120	chr1	26134991	insertion	FALSE	0.451001153358921	0.451001153358921	52889	NA	FALSE	0	6	56	0.5	0.458	0.4607	0.46556	0.485416	0	0	0	0.00002	0.000025	1	4	61	649
304	chr1	26338116	26338116	1	-	HIV2OGH 50nM GS-9822	100070268	chr1	26338116	match	FALSE	0.40220147361513	0.40220147361513	33523	NA	FALSE	0	10	60	0.46	0.411	0.4329	0.48164	0.488049	0	0	0	0.00004	0.000026	1	1	66	622
305	chr1	26402693	26402693	1	-	HIV2OGH 200nM GS-9822	100050865	chr1	26402693	match	FALSE	0.0291210020129725	0.0291210020129725	22355	NA	FALSE	1	12	63	0.53	0.533	0.5116	0.49963	0.486614	0	0	0	0.00005	0.000027	1	3	49	621
306	chr1	26437970	26437970	1	-	HIV2OGH 50nM GS-9822	100047996	chr1	26437970	insertion	FALSE	0.10520298594454	0.10520298594454	44609	44609	TRUE	3	13	63	0.37	0.361	0.4314	0.48073	0.485466	0	1	0.0001	0.00003	0.000027	0	8	53	619
307	chr1	26437973	26437973	1	-	HIV2OGH 50nM GS-9822	100047997	chr1	26437973	insertion	FALSE	0.105270236947701	0.105270236947701	44609	44609	TRUE	3	13	63	0.36	0.362	0.4314	0.48074	0.485465	0	1	0.0001	0.00003	0.000027	0	8	53	619
308	chr1	26450207	26450207	1	+	HIV2OGH 50nM GS-9822	100047887	chr1	26450207	insertion	FALSE	0.379519827837432	0.379519827837432	44609	44609	TRUE	3	10	63	0.47	0.463	0.4369	0.48721	0.484397	0	0	0	0.00003	0.000027	0	2	58	619
309	chr1	26545849	26545849	1	-	HIV2OGH 100nM GS-9822	100071371	chr1	26545849	match	TRUE	0.228030490827962	0.228030490827962	32272	32272	TRUE	1	8	67	0.52	0.552	0.551	0.5115	0.481894	0	1	0.0001	0.00004	0.000028	2	6	66	610
310	chr1	26656244	26656244	1	+	HIV2OGH 50nM GS-9822	100049604	chr1	26656244	match	FALSE	0.362661604760928	0.637338395239072	38984	38984	TRUE	5	9	65	0.4	0.356	0.426	0.46958	0.484377	0	0	0	0.00004	0.000029	0	1	46	613
311	chr1	26893599	26893599	1	+	HIV2OGH 50nM GS-9822	100049357	chr1	26893599	match	TRUE	0.207116303770579	NA	1883	NA	FALSE	3	3	54	0.5	0.444	0.5278	0.44922	0.487802	0	1	0.0001	0.00001	0.000027	3	15	65	621
312	chr1	26968377	26968377	1	-	HIV2OGH 0nM GS-9822	100069984	chr1	26968377	match	TRUE	0.148739691021025	0.851260308978976	86090	86090	TRUE	2	14	54	0.39	0.453	0.4732	0.47149	0.486744	0	0	0	0.00002	0.000027	1	9	63	619
313	chr1	26975073	26975073	1	-	HIV2OGH 200nM GS-9822	100071596	chr1	26975073	match	TRUE	0.0709606226042514	0.929039377395749	86090	86090	TRUE	2	14	54	0.35	0.466	0.5055	0.47284	0.486522	0	0	0	0.00002	0.000027	1	7	60	619
314	chr1	27019930	27019930	1	+	HIV2OGH 0nM GS-9822	100069610	chr1	27019930	match	TRUE	0.224181650530198	0.775818349469802	26028	NA	FALSE	0	16	45	0.52	0.475	0.5252	0.50354	0.483987	0	1	0.0001	0.00005	0.000025	2	6	74	591
315	chr1	27032995	27032995	1	-	HIV2OGH 50nM GS-9822	100070250	chr1	27032995	insertion	TRUE	0.233851926124786	0.233851926124786	30917	30917	TRUE	1	15	50	0.61	0.577	0.5019	0.50294	0.484007	0	0	0	0.00005	0.000026	2	8	74	590
316	chr1	27032995	27032995	1	-	HIV2OGH 100nM GS-9822	100050121	chr1	27032995	insertion	TRUE	0.233851926124786	0.233851926124786	30917	30917	TRUE	1	15	50	0.61	0.577	0.5019	0.50294	0.484007	0	0	0	0.00005	0.000026	2	8	74	590
317	chr1	27172168	27172168	1	-	HIV2OGH 200nM GS-9822	100050935	chr1	27172168	match	FALSE	0.379917527014418	NA	33223	NA	FALSE	0	4	49	0.53	0.535	0.5095	0.50162	0.486211	0	0	0	0.00004	0.000027	1	3	78	626
318	chr1	27254409	27254409	1	-	HIV2OGH 50nM GS-9822	100048704	chr1	27254409	match	FALSE	0.49420647292864	0.50579352707136	85958	NA	FALSE	0	3	49	0.58	0.476	0.5034	0.50931	0.487215	0	0	0	0.00002	0.000027	0	5	67	652
319	chr1	27335901	27335901	1	+	HIV2OGH 50nM GS-9822	100049338	chr1	27335901	match	FALSE	0.324981799456647	0.324981799456647	56317	56317	TRUE	2	2	49	0.53	0.561	0.5177	0.4994	0.493704	0	0	0	0.00001	0.000032	3	11	72	710
320	chr1	27574839	27574839	1	+	HIV2OGH 50nM GS-9822	100048467	chr1	27574839	match	TRUE	0.210319296621934	0.789680703378066	4322	NA	FALSE	4	16	51	0.5	0.523	0.5375	0.53502	0.489069	0	0	0	0.00006	0.000032	0	6	73	646
321	chr1	27647440	27647440	1	+	HIV2OGH 50nM GS-9822	100047888	chr1	27647440	insertion	TRUE	0.486648437954506	0.486648437954506	85945	85945	TRUE	2	2	55	0.43	0.432	0.423	0.45095	0.488038	0	0	0	0.00001	0.00003	0	6	84	652
322	chr1	27652972	27652972	1	-	HIV2OGH 50nM GS-9822	100070648	chr1	27652972	match	TRUE	0.422281691779626	0.422281691779626	85945	85945	TRUE	2	2	55	0.45	0.419	0.4353	0.4472	0.487725	0	0	0	0.00001	0.00003	0	5	77	647
323	chr1	27654937	27654937	1	+	HIV2OGH 50nM GS-9822	100047988	chr1	27654937	match	TRUE	0.39941823259061	0.39941823259061	85945	85945	TRUE	2	2	55	0.33	0.442	0.4163	0.44812	0.487853	0	0	0	0.00001	0.00003	2	5	77	646
324	chr1	27655773	27655773	1	-	HIV2OGH 50nM GS-9822	100047998	chr1	27655773	insertion	TRUE	0.389691081505614	0.389691081505614	85945	85945	TRUE	2	2	55	0.28	0.449	0.4215	0.44759	0.487948	0	0	0	0.00001	0.00003	0	5	76	646
325	chr1	27655777	27655777	1	-	HIV2OGH 50nM GS-9822	100047999	chr1	27655777	insertion	TRUE	0.389644540112863	0.389644540112863	85945	85945	TRUE	2	2	55	0.28	0.448	0.4217	0.44761	0.487949	0	0	0	0.00001	0.00003	0	5	76	646
326	chr1	27782768	27782768	1	+	HIV2OGH 50nM GS-9822	100048006	chr1	27782768	match	TRUE	0.292904148783977	0.292904148783977	69900	69900	TRUE	2	5	58	0.48	0.474	0.4958	0.55087	0.475567	0	0	0	0.00005	0.000028	0	3	115	618
327	chr1	27937889	27937889	1	-	HIV2OGH 50nM GS-9822	100070251	chr1	27937889	insertion	FALSE	0.345327807083647	0.345327807083647	37156	37156	TRUE	5	6	65	0.37	0.423	0.44	0.43395	0.471366	0	0	0	0.00002	0.000028	0	0	33	630
328	chr1	27937889	27937889	1	-	HIV2OGH 100nM GS-9822	100050122	chr1	27937889	insertion	FALSE	0.345327807083647	0.345327807083647	37156	37156	TRUE	5	6	65	0.37	0.423	0.44	0.43395	0.471366	0	0	0	0.00002	0.000028	0	0	33	630
329	chr1	27944466	27944466	1	+	HIV2OGH 100nM GS-9822	100050228	chr1	27944466	match	FALSE	0.47766175045753	0.52233824954247	37156	37156	TRUE	5	6	65	0.33	0.402	0.443	0.43516	0.471199	0	0	0	0.00002	0.000028	0	0	33	636
330	chr1	27950191	27950191	1	+	HIV2OGH 0nM GS-9822	100069959	chr1	27950191	match	FALSE	0.323581655721822	0.676418344278178	37156	37156	TRUE	5	6	65	0.59	0.398	0.4335	0.43509	0.471333	0	0	0	0.00002	0.000029	0	2	33	642
331	chr1	28247451	28247451	1	-	HIV2OGH 50nM GS-9822	100048000	chr1	28247451	insertion	FALSE	0.402176408925273	0.402176408925273	100165	100165	TRUE	5	5	65	0.32	0.325	0.3842	0.38963	0.459883	0	0	0	0.00001	0.000024	0	3	46	587
332	chr1	28266123	28266123	1	-	HIV2OGH 50nM GS-9822	100048893	chr1	28266123	match	FALSE	0.215763989417461	0.215763989417461	100165	100165	TRUE	5	5	67	0.3	0.279	0.3794	0.39898	0.45788	0	0	0	0.00001	0.000025	2	10	57	575
333	chr1	28485902	28485902	1	+	HIV2OGH 100nM GS-9822	100050540	chr1	28485902	match	FALSE	0.0926570421930051	0.0926570421930051	46548	NA	FALSE	1	6	78	0.42	0.464	0.4822	0.46714	0.453611	0	0	0	0.00003	0.00002	2	8	66	533
334	chr1	28559724	28559724	1	-	HIV2OGH 50nM GS-9822	100070252	chr1	28559724	insertion	FALSE	0.269822940723634	0.730177059276366	33774	NA	FALSE	0	7	74	0.52	0.494	0.4591	0.44976	0.457169	0	0	0	0.00002	0.00002	0	2	52	545
335	chr1	28559724	28559724	1	-	HIV2OGH 100nM GS-9822	100050123	chr1	28559724	insertion	FALSE	0.269822940723634	0.730177059276366	33774	NA	FALSE	0	7	74	0.52	0.494	0.4591	0.44976	0.457169	0	0	0	0.00002	0.00002	0	2	52	545
336	chr1	28591285	28591285	1	-	HIV2OGH 50nM GS-9822	100048001	chr1	28591285	insertion	FALSE	0.17184940210984	0.17184940210984	130626	130626	TRUE	5	6	81	0.41	0.449	0.4306	0.43232	0.457367	0	0	0	0.00001	0.000021	1	3	57	527
337	chr1	28753396	28753396	1	-	HIV2OGH 50nM GS-9822	100050042	chr1	28753396	match	FALSE	0.0476414909076627	0.0476414909076627	25461	25461	TRUE	2	27	82	0.37	0.458	0.483	0.49095	0.453428	0	1	0.0001	0.00005	0.000019	2	6	73	523
338	chr1	28926677	28926677	1	+	HIV2OGH 50nM GS-9822	100070224	chr1	28926677	insertion	FALSE	0.476372480889507	0.476372480889507	17268	NA	FALSE	0	6	89	0.41	0.434	0.4575	0.44854	0.455993	0	0	0	0.00002	0.000021	0	1	42	497
339	chr1	28926677	28926677	1	+	HIV2OGH 100nM GS-9822	100050101	chr1	28926677	insertion	FALSE	0.476372480889507	0.476372480889507	17268	NA	FALSE	0	6	89	0.41	0.434	0.4575	0.44854	0.455993	0	0	0	0.00002	0.000021	0	1	42	497
340	chr1	28926678	28926678	1	+	HIV2OGH 50nM GS-9822	100070225	chr1	28926678	insertion	FALSE	0.476430391475562	0.476430391475562	17268	NA	FALSE	0	6	89	0.4	0.435	0.4575	0.44855	0.455992	0	0	0	0.00002	0.000021	0	1	42	497
341	chr1	28926678	28926678	1	+	HIV2OGH 100nM GS-9822	100050102	chr1	28926678	insertion	FALSE	0.476430391475562	0.476430391475562	17268	NA	FALSE	0	6	89	0.4	0.435	0.4575	0.44855	0.455992	0	0	0	0.00002	0.000021	0	1	42	497
342	chr1	29067196	29067196	1	+	HIV2OGH 100nM GS-9822	100071289	chr1	29067196	match	FALSE	0.0536397170801042	0.946360282919896	59098	59098	TRUE	1	23	86	0.57	0.51	0.5314	0.49642	0.46203	0	1	0.0001	0.00003	0.00002	0	3	53	477
343	chr1	29295601	29295601	1	-	HIV2OGH 400nM GS-9822	100051311	chr1	29295601	match	FALSE	0.114560063852672	0.885439936147328	205473	205473	TRUE	9	24	55	0.46	0.441	0.4234	0.45064	0.467497112774051	0	0	0	0.00002	0.000015	1	4	37	398
344	chr1	29610907	29610907	1	+	HIV2OGH 50nM GS-9822	100049442	chr1	29610907	match	FALSE	0.0868719127197355	0.913128087280265	710172	NA	FALSE	0	0	43	0.64	0.459	0.5065	0.48402	0.467633684210526	0	0	0	0	0.000009	0	3	25	354
345	chr1	29617390	29617390	1	+	HIV2OGH 50nM GS-9822	100070233	chr1	29617390	match	FALSE	0.0960006871574773	0.903999312842523	710172	NA	FALSE	0	0	43	0.59	0.507	0.4557	0.4784	0.467373684210526	0	0	0	0	0.000008	0	5	27	349
346	chr1	29879783	29879783	1	-	HIV2OGH 50nM GS-9822	100070334	chr1	29879783	match	FALSE	0.465478785420997	0.534521214579003	710172	NA	FALSE	0	0	20	0.56	0.516	0.5186	0.46635	0.484328421052632	0	0	0	0	0.000006	2	4	35	329
347	chr1	30120813	30120813	1	+	HIV2OGH 400nM GS-9822	100051378	chr1	30120813	match	FALSE	0.195124561373864	0.195124561373864	710172	NA	FALSE	0	0	1	0.35	0.389	0.4383	0.47921	0.477694736842105	0	0	0	0	0.000001	1	2	21	262
348	chr1	30173095	30173095	1	-	HIV2OGH 50nM GS-9822	100048034	chr1	30173095	match	FALSE	0.121505776065517	0.121505776065517	710172	NA	FALSE	0	0	1	0.45	0.477	0.5062	0.48883	0.478533684210526	0	0	0	0	0.000001	0	4	30	267
349	chr1	30220593	30220593	1	-	HIV2OGH 100nM GS-9822	100071092	chr1	30220593	match	FALSE	0.0546233870104707	0.0546233870104707	710172	NA	FALSE	0	1	1	0.49	0.437	0.4116	0.47201	0.477172631578947	0	0	0	0	0	1	4	36	259
350	chr1	30272967	30272967	1	-	HIV2OGH 50nM GS-9822	100048253	chr1	30272967	match	FALSE	0.425975233506614	0.425975233506614	23661	23661	TRUE	1	1	1	0.39	0.391	0.4047	0.46591	0.477784051580947	0	0	0	0	0	0	1	26	276
351	chr1	30399998	30399998	1	+	HIV2OGH 200nM GS-9822	100051092	chr1	30399998	match	FALSE	0.173605833174995	0.826394166825005	673664	NA	FALSE	0	0	1	0.38	0.353	0.3946	0.46833	0.475269	0	0	0	0	0	1	2	24	276
352	chr1	30716094	30716094	1	+	HIV2OGH 400nM GS-9822	100051217	chr1	30716094	match	FALSE	0.357175090252708	0.357175090252708	673664	NA	FALSE	0	0	14	0.43	0.523	0.5088	0.47143	0.48331	0	0	0	0	0.000008	0	3	22	428
353	chr1	30721033	30721033	1	-	HIV2OGH 50nM GS-9822	100070626	chr1	30721033	match	FALSE	0.349843542181265	0.349843542181265	673664	NA	FALSE	0	0	14	0.42	0.498	0.5236	0.47282	0.483001	0	0	0	0	0.000008	0	3	25	424
354	chr1	30979311	30979311	1	+	HIV2OGH 50nM GS-9822	100050034	chr1	30979311	match	TRUE	0.0556784952185252	0.944321504781475	25306	25306	TRUE	1	4	14	0.64	0.507	0.5207	0.53275	0.478801	0	0	0	0.00005	0.000011	2	12	111	495
355	chr1	31063345	31063345	1	+	HIV2OGH 200nM GS-9822	100071596	chr1	31063345	match	FALSE	0.100782032686873	NA	66877	NA	FALSE	0	1	25	0.62	0.524	0.5153	0.50463	0.475926	0	0	0	0.00002	0.000013	0	5	63	505
356	chr1	31087671	31087671	1	+	HIV2OGH 50nM GS-9822	100048975	chr1	31087671	match	TRUE	0.226059520764049	0.226059520764049	35181	NA	FALSE	0	2	25	0.52	0.477	0.4955	0.50833	0.473236	0	0	0	0.00001	0.000013	1	7	58	499
357	chr1	31215906	31215906	1	-	HIV2OGH 50nM GS-9822	100048002	chr1	31215906	insertion	FALSE	0.290339164903287	0.709660835096713	134212	134212	TRUE	3	7	32	0.33	0.333	0.4015	0.40469	0.472813	0	0	0	0	0.000014	1	6	59	536
358	chr1	31258469	31258469	1	+	HIV2OGH 50nM GS-9822	100047889	chr1	31258469	insertion	FALSE	0.392528238905612	0.392528238905612	134212	134212	TRUE	2	3	34	0.32	0.346	0.3907	0.40843	0.471108	0	0	0	0	0.000014	3	8	68	559
359	chr1	31261717	31261717	1	+	HIV2OGH 50nM GS-9822	100047890	chr1	31261717	insertion	FALSE	0.368327720323071	0.368327720323071	134212	134212	TRUE	2	3	34	0.34	0.351	0.3828	0.41023	0.470902	0	0	0	0.00001	0.000014	0	7	70	564
360	chr1	31261718	31261718	1	+	HIV2OGH 50nM GS-9822	100047891	chr1	31261718	insertion	FALSE	0.368320269424493	0.368320269424493	134212	134212	TRUE	2	3	34	0.34	0.35	0.3828	0.41022	0.470902	0	0	0	0.00001	0.000014	0	7	70	564
361	chr1	31261719	31261719	1	+	HIV2OGH 50nM GS-9822	100047892	chr1	31261719	insertion	FALSE	0.368312818525914	0.368312818525914	134212	134212	TRUE	2	3	34	0.34	0.349	0.3828	0.41022	0.470901	0	0	0	0.00001	0.000014	0	7	70	564
362	chr1	31372037	31372037	1	+	HIV2OGH 400nM GS-9822	100051379	chr1	31372037	match	FALSE	0.466038745209468	0.466038745209468	114027	NA	FALSE	0	0	41	0.29	0.434	0.458	0.47129	0.474016	0	0	0	0.00001	0.000017	1	6	42	604
363	chr1	31616836	31616836	1	+	HIV2OGH 100nM GS-9822	100071193	chr1	31616836	match	TRUE	0.23469387755102	0.23469387755102	8036	8036	TRUE	2	17	44	0.44	0.497	0.5105	0.46231	0.474959	0	0	0	0.00001	0.00002	2	10	51	581
364	chr1	31666686	31666686	1	+	HIV2OGH 100nM GS-9822	100071293	chr1	31666686	match	TRUE	0.356526739505463	0.356526739505463	20868	20868	TRUE	5	7	49	0.48	0.495	0.5072	0.48342	0.468534	0	0	0	0.00001	0.000018	1	9	62	578
365	chr1	31702089	31702089	1	+	HIV2OGH 50nM GS-9822	100047893	chr1	31702089	insertion	FALSE	0.34169893175351	0.34169893175351	64311	NA	FALSE	0	6	45	0.33	0.419	0.409	0.46556	0.469838	0	0	0	0.00001	0.00002	0	3	67	605
366	chr1	31733184	31733184	1	+	HIV2OGH 0nM GS-9822	100069451	chr1	31733184	insertion	FALSE	0.174791248775482	0.825208751224518	64311	NA	FALSE	0	2	44	0.4	0.44	0.4312	0.43791	0.471994	0	0	0	0	0.00002	1	9	64	601
367	chr1	31766348	31766348	1	+	HIV2OGH 50nM GS-9822	100048156	chr1	31766348	match	FALSE	0.0749440073508298	0.0749440073508298	52239	NA	FALSE	1	5	48	0.48	0.4	0.4099	0.44839	0.474221	0	0	0	0	0.000021	0	8	77	592
368	chr1	31996214	31996214	1	-	HIV2OGH 100nM GS-9822	100050373	chr1	31996214	match	FALSE	0.169621749408983	0.169621749408983	37224	37224	TRUE	4	7	70	0.67	0.576	0.5878	0.54714	0.474847	0	3	0.0003	0.00007	0.000025	1	13	77	628
369	chr1	32155932	32155932	1	+	HIV2OGH 0nM GS-9822	100069452	chr1	32155932	insertion	FALSE	0.354450982847127	0.645549017152873	31948	31948	TRUE	6	6	69	0.59	0.433	0.3897	0.43899	0.482589	0	0	0	0.00002	0.00003	0	5	85	662
370	chr1	32155934	32155934	1	+	HIV2OGH 0nM GS-9822	100069453	chr1	32155934	insertion	FALSE	0.354513584574934	0.645486415425066	31948	31948	TRUE	6	6	69	0.58	0.432	0.3896	0.43899	0.482588	0	0	0	0.00002	0.00003	0	5	85	662
371	chr1	32155935	32155935	1	+	HIV2OGH 0nM GS-9822	100069454	chr1	32155935	insertion	FALSE	0.354544885438838	0.645455114561162	31948	31948	TRUE	6	6	69	0.58	0.433	0.3896	0.43899	0.482588	0	0	0	0.00002	0.00003	0	5	85	662
372	chr1	32225183	32225183	1	-	HIV2OGH 200nM GS-9822	100050900	chr1	32225183	match	FALSE	0.355925244042967	NA	75499	NA	FALSE	0	10	65	0.58	0.52	0.4645	0.46351	0.481627	0	0	0	0.00003	0.000031	1	7	59	645
373	chr1	32381232	32381232	1	+	HIV2OGH 50nM GS-9822	100048470	chr1	32381232	match	FALSE	0.489271325976528	0.510728674023472	68508	68508	TRUE	1	9	98	0.47	0.468	0.4161	0.45783	0.477374	0	0	0	0.00002	0.00003	1	10	64	579
374	chr1	32383707	32383707	1	-	HIV2OGH 50nM GS-9822	100048003	chr1	32383707	insertion	FALSE	0.45314415834647	0.54685584165353	68508	68508	TRUE	1	9	95	0.51	0.428	0.4149	0.45781	0.4773	0	0	0	0.00002	0.000029	1	6	63	579
375	chr1	32416228	32416228	1	+	HIV2OGH 50nM GS-9822	100070629	chr1	32416228	match	TRUE	0.474766955962713	0.474766955962713	3111	NA	FALSE	5	16	98	0.42	0.428	0.4868	0.47711	0.474103	0	1	0.0001	0.00004	0.00003	1	8	69	575
376	chr1	32466416	32466416	1	-	HIV2OGH 50nM GS-9822	100049781	chr1	32466416	match	TRUE	0.336892525696038	0.663107474303962	10021	10021	TRUE	2	20	99	0.43	0.491	0.4915	0.51289	0.471482	0	0	0	0.00007	0.000029	1	4	80	569
377	chr1	32618036	32618036	1	-	HIV2OGH 400nM GS-9822	100051289	chr1	32618036	match	FALSE	0.489550135865007	0.489550135865007	29809	29809	TRUE	6	11	104	0.47	0.487	0.4888	0.49528	0.467545	0	0	0	0.00005	0.000027	0	2	52	577
378	chr1	32792069	32792069	1	-	HIV2OGH 50nM GS-9822	100070269	chr1	32792069	match	FALSE	0.217319401638728	0.217319401638728	66515	66515	TRUE	3	3	113	0.44	0.437	0.4474	0.44043	0.473948	0	0	0	0.00001	0.000031	0	2	25	591
379	chr1	32875479	32875479	1	+	HIV2OGH 0nM GS-9822	100070144	chr1	32875479	match	FALSE	0.453038857522418	0.453038857522418	30110	30110	TRUE	36	44	128	0.59	0.447	0.4342	0.43842	0.473432	0	0	0	0.00001	0.000031	2	5	42	589
380	chr1	33117355	33117355	1	+	HIV2OGH 50nM GS-9822	100049738	chr1	33117355	match	FALSE	0.477152648864772	NA	14006	NA	FALSE	0	13	112	0.48	0.551	0.5415	0.482	0.470592	0	0	0	0.00003	0.000028	0	4	45	589
381	chr1	33120407	33120407	1	-	HIV2OGH 200nM GS-9822	100051047	chr1	33120407	match	FALSE	0.304940739682993	NA	14006	NA	FALSE	1	13	112	0.58	0.581	0.574	0.48362	0.470551	0	1	0.0001	0.00003	0.000028	1	4	45	593
382	chr1	33190738	33190738	1	+	HIV2OGH 50nM GS-9822	100047894	chr1	33190738	insertion	FALSE	0.432248510278199	0.432248510278199	28361	28361	TRUE	3	3	106	0.48	0.439	0.4305	0.46921	0.467879	0	0	0	0.00002	0.000027	0	8	69	610
383	chr1	33190741	33190741	1	+	HIV2OGH 50nM GS-9822	100047895	chr1	33190741	insertion	FALSE	0.432142731215401	0.432142731215401	28361	28361	TRUE	3	3	106	0.49	0.438	0.4306	0.46923	0.467881	0	0	0	0.00002	0.000027	0	8	69	610
384	chr1	33194291	33194291	1	-	HIV2OGH 50nM GS-9822	100070253	chr1	33194291	insertion	FALSE	0.306970840238355	0.306970840238355	28361	28361	TRUE	3	3	106	0.53	0.506	0.4384	0.46703	0.467942	0	0	0	0.00002	0.000027	1	5	73	612
385	chr1	33194291	33194291	1	-	HIV2OGH 100nM GS-9822	100050124	chr1	33194291	insertion	FALSE	0.306970840238355	0.306970840238355	28361	28361	TRUE	3	3	106	0.53	0.506	0.4384	0.46703	0.467942	0	0	0	0.00002	0.000027	1	5	73	612
386	chr1	33208073	33208073	1	+	HIV2OGH 50nM GS-9822	100070719	chr1	33208073	match	FALSE	0.117690702527243	0.882309297472757	43130	NA	FALSE	0	12	106	0.46	0.438	0.5043	0.46762	0.468205	0	2	0.0002	0.00002	0.000026	1	7	79	623
387	chr1	33522133	33522133	1	-	HIV2OGH 0nM GS-9822	100069994	chr1	33522133	match	FALSE	0.45937409353144	0.45937409353144	31027	31027	TRUE	2	7	64	0.38	0.424	0.4605	0.50267	0.461619	0	1	0.0001	0.00004	0.000022	0	4	64	530
388	chr1	33721335	33721335	1	+	HIV2OGH 50nM GS-9822	100049560	chr1	33721335	match	FALSE	0.362247361523074	0.362247361523074	28994	28994	TRUE	5	7	50	0.27	0.356	0.3984	0.448	0.459623	0	0	0	0.00001	0.000016	0	1	49	468
389	chr1	34020285	34020285	1	+	HIV2OGH 0nM GS-9822	100069552	chr1	34020285	match	FALSE	0.411294095989077	0.588705904010923	651845	651845	TRUE	2	2	20	0.49	0.493	0.4781	0.4529	0.453281	0	0	0	0	0.000008	0	0	21	320
390	chr1	34085215	34085215	1	-	HIV2OGH 50nM GS-9822	100050062	chr1	34085215	match	FALSE	0.489096334251241	0.489096334251241	651845	651845	TRUE	2	5	16	0.57	0.526	0.4501	0.44567	0.448359	0	0	0	0	0.000007	0	5	34	279
391	chr1	34120896	34120896	1	+	HIV2OGH 50nM GS-9822	100047885	chr1	34120896	match	FALSE	0.166636369145004	0.833363630854996	16503	16503	TRUE	3	5	12	0.37	0.431	0.4287	0.45197	0.446557	0	0	0	0	0.000006	0	3	35	263
392	chr1	34279321	34279321	1	-	HIV2OGH 50nM GS-9822	100047953	chr1	34279321	match	FALSE	0.191316954183893	0.191316954183893	651845	651845	TRUE	2	2	7	0.38	0.462	0.4452	0.44924	0.445479	0	0	0	0	0.000004	0	3	20	201
393	chr1	34556361	34556361	1	-	HIV2OGH 0nM GS-9822	100069586	chr1	34556361	match	FALSE	0.21986689398581	0.21986689398581	450468	NA	FALSE	0	0	13	0.35	0.402	0.4125	0.42817	0.448878	0	0	0	0	0.000006	0	2	17	221
394	chr1	34626792	34626792	1	+	HIV2OGH 200nM GS-9822	100051143	chr1	34626792	match	FALSE	0.376217622561425	0.376217622561425	450468	NA	FALSE	0	0	15	0.16	0.292	0.357	0.43673	0.450691	0	0	0	0	0.00001	0	0	24	233
395	chr1	34645340	34645340	1	+	HIV2OGH 200nM GS-9822	100050818	chr1	34645340	match	FALSE	0.417392578385146	0.417392578385146	450468	NA	FALSE	0	0	15	0.42	0.456	0.4543	0.43969	0.450886	0	0	0	0	0.00001	2	3	23	225
396	chr1	34647618	34647618	1	+	HIV2OGH 100nM GS-9822	100071191	chr1	34647618	match	FALSE	0.422449541365868	0.422449541365868	450468	NA	FALSE	0	0	15	0.41	0.438	0.467	0.43953	0.45083	0	0	0	0	0.00001	0	3	21	225
397	chr1	35143610	35143610	1	+	HIV2OGH 100nM GS-9822	100050286	chr1	35143610	match	FALSE	0.37729502452698	0.37729502452698	64215	64215	TRUE	1	5	29	0.5	0.538	0.5015	0.4675	0.436174	0	0	0	0.00005	0.000016	0	1	29	307
398	chr1	35159948	35159948	1	+	HIV2OGH 200nM GS-9822	100050846	chr1	35159948	match	FALSE	0.122868488670871	0.122868488670871	64215	64215	TRUE	1	1	29	0.37	0.455	0.5045	0.44973	0.434902	0	0	0	0.00002	0.000016	0	3	20	303
399	chr1	35221418	35221418	1	+	HIV2OGH 100nM GS-9822	100071411	chr1	35221418	match	FALSE	0.446101517530089	0.553898482469911	3822	3822	TRUE	3	3	30	0.36	0.496	0.4689	0.40868	0.43369	0	1	0.0001	0.00003	0.000016	1	10	30	324
400	chr1	35554418	35554418	1	+	HIV2OGH 50nM GS-9822	100047896	chr1	35554418	insertion	FALSE	0.309892402999674	0.309892402999674	153350	153350	TRUE	5	6	38	0.39	0.353	0.4046	0.39416	0.432023	0	0	0	0.00001	0.00002	1	2	31	399
401	chr1	35604371	35604371	1	-	HIV2OGH 50nM GS-9822	100070803	chr1	35604371	match	FALSE	0.364362569285947	0.635637430714053	153350	153350	TRUE	6	6	34	0.31	0.291	0.3551	0.37761	0.429017	0	0	0	0	0.000019	0	3	29	385
402	chr1	35622374	35622374	1	-	HIV2OGH 50nM GS-9822	100048004	chr1	35622374	insertion	FALSE	0.246964460384741	0.753035539615259	153350	153350	TRUE	5	7	37	0.46	0.342	0.3692	0.38512	0.428772	0	0	0	0	0.000019	0	3	26	391
403	chr1	35622375	35622375	1	-	HIV2OGH 50nM GS-9822	100048005	chr1	35622375	insertion	FALSE	0.246957939354418	0.753042060645582	153350	153350	TRUE	5	7	37	0.45	0.341	0.3691	0.38512	0.428773	0	0	0	0	0.000019	0	3	26	391
404	chr1	35956368	35956368	1	-	HIV2OGH 50nM GS-9822	100048651	chr1	35956368	match	FALSE	0.140575079872204	0.140575079872204	5008	5008	TRUE	3	5	40	0.4	0.541	0.514	0.45427	0.43587	1	1	0.0001	0.00002	0.000019	2	5	32	411
405	chr1	36005765	36005765	1	-	HIV2OGH 50nM GS-9822	100049263	chr1	36005765	match	FALSE	0.0634061319882747	0.0634061319882747	37867	37867	TRUE	3	6	43	0.34	0.333	0.4303	0.44117	0.436977	0	1	0.0001	0.00003	0.00002	0	7	42	429
406	chr1	36159644	36159644	1	+	HIV2OGH 200nM GS-9822	100051080	chr1	36159644	match	FALSE	0.191767216786763	0.808232783213237	47323	47323	TRUE	3	5	54	0.5	0.488	0.4578	0.42255	0.453373	0	0	0	0.00002	0.000024	0	3	37	482
407	chr1	36213220	36213220	1	+	HIV2OGH 50nM GS-9822	100047897	chr1	36213220	insertion	FALSE	0.310675766469819	0.310675766469819	141395	141395	TRUE	2	3	54	0.25	0.331	0.3506	0.38576	0.454994	0	0	0	0.00001	0.000026	0	0	26	493
408	chr1	36226122	36226122	1	+	HIV2OGH 50nM GS-9822	100047898	chr1	36226122	insertion	FALSE	0.401923688956469	0.401923688956469	141395	141395	TRUE	2	2	54	0.5	0.386	0.3948	0.38299	0.456497	0	0	0	0	0.000026	1	2	16	499
409	chr1	36309748	36309748	1	+	HIV2OGH 100nM GS-9822	100050313	chr1	36309748	match	FALSE	0.00664097033134128	0.993359029668659	141395	141395	TRUE	2	6	50	0.44	0.356	0.4042	0.46194	0.460355	0	0	0	0.00002	0.000025	0	2	37	473
410	chr1	36533667	36533667	1	+	HIV2OGH 50nM GS-9822	100049106	chr1	36533667	match	TRUE	0.122067874533455	0.877932125466545	80914	80914	TRUE	3	11	41	0.47	0.445	0.4441	0.47595	0.468306	0	0	0	0.00003	0.000019	0	4	58	435
411	chr1	36896627	36896627	1	+	HIV2OGH 50nM GS-9822	100049854	chr1	36896627	match	FALSE	0.439083058947126	0.439083058947126	312212	NA	FALSE	0	0	24	0.47	0.508	0.4885	0.48196	0.487983	0	0	0	0	0.000011	0	1	16	380
412	chr1	37068205	37068205	1	-	HIV2OGH 50nM GS-9822	100049143	chr1	37068205	match	FALSE	0.144320449895183	0.855679550104817	238989	238989	TRUE	1	1	14	0.58	0.497	0.5049	0.51033	0.483591	0	0	0	0	0.000007	0	2	30	317
413	chr1	37113966	37113966	1	+	HIV2OGH 100nM GS-9822	100050538	chr1	37113966	match	FALSE	0.335797881910883	0.664202118089117	238989	238989	TRUE	1	1	14	0.39	0.46	0.499	0.48251	0.480951	0	0	0	0	0.000006	0	3	28	291
414	chr1	37373408	37373408	1	+	HIV2OGH 50nM GS-9822	100048480	chr1	37373408	match	FALSE	0.207340590490134	NA	127047	NA	FALSE	0	1	23	0.41	0.465	0.4956	0.46185	0.47832	0	0	0	0	0.000008	0	0	21	311
415	chr1	37462428	37462428	1	-	HIV2OGH 50nM GS-9822	100049623	chr1	37462428	match	FALSE	0.213494564253659	0.213494564253659	293244	NA	FALSE	0	0	46	0.44	0.364	0.3807	0.4357	0.479874	0	0	0	0	0.00001	0	0	27	322
416	chr1	37693755	37693755	1	-	HIV2OGH 0nM GS-9822	100070036	chr1	37693755	match	FALSE	0.0352159468438538	0.964784053156146	19565	19565	TRUE	1	12	68	0.37	0.521	0.5052	0.48874	0.475545	0	0	0	0.00001	0.000019	1	4	68	368
417	chr1	37903050	37903050	1	+	HIV2OGH 100nM GS-9822	100071195	chr1	37903050	match	TRUE	0.359448979154616	0.359448979154616	46677	NA	FALSE	0	26	73	0.52	0.515	0.5329	0.49524	0.475272	0	0	0	0.00003	0.000023	0	4	33	438
418	chr1	38101478	38101478	1	+	HIV2OGH 50nM GS-9822	100048064	chr1	38101478	match	FALSE	0.0292145760238997	0.9707854239761	86361	86361	TRUE	15	15	74	0.53	0.55	0.4846	0.4493	0.476002	0	1	0.0001	0.00001	0.000022	0	11	49	444
419	chr1	38190937	38190937	1	-	HIV2OGH 50nM GS-9822	100070276	chr1	38190937	match	FALSE	0.433481152993348	0.433481152993348	9922	NA	FALSE	2	18	74	0.56	0.536	0.5288	0.47426	0.46929	0	0	0	0.00003	0.000022	1	7	57	438
420	chr1	38259606	38259606	1	+	HIV2OGH 100nM GS-9822	100050328	chr1	38259606	match	FALSE	0.287333498800364	0.712666501199636	12087	12087	TRUE	1	6	63	0.32	0.468	0.4341	0.50088	0.466672	0	0	0	0.00005	0.000021	0	6	69	405
421	chr1	38928628	38928628	1	-	HIV2OGH 50nM GS-9822	100048893	chr1	38928628	match	FALSE	0.408691925963811	0.408691925963811	361715	NA	FALSE	0	0	20	0.32	0.313	0.3952	0.44145	0.445879	0	0	0	0.00001	0.00001	0	1	21	426
422	chr1	39421765	39421765	1	-	HIV2OGH 50nM GS-9822	100049261	chr1	39421765	match	FALSE	0.246518368521882	0.246518368521882	402972	402972	TRUE	1	1	36	0.41	0.409	0.4242	0.42748	0.449253	0	0	0	0	0.000014	2	7	82	541
423	chr1	39451582	39451582	1	+	HIV2OGH 100nM GS-9822	100050526	chr1	39451582	match	FALSE	0.320511102508363	0.320511102508363	402972	402972	TRUE	1	1	36	0.35	0.42	0.4372	0.42807	0.45125	0	0	0	0	0.000015	1	9	68	560
424	chr1	39480875	39480875	1	+	HIV2OGH 50nM GS-9822	100047899	chr1	39480875	insertion	FALSE	0.393203498009787	0.393203498009787	402972	402972	TRUE	1	1	42	0.49	0.471	0.4316	0.42276	0.450495	0	0	0	0	0.000016	0	1	54	563
425	chr1	39493040	39493040	1	-	HIV2OGH 50nM GS-9822	100047939	chr1	39493040	match	FALSE	0.423391699671441	0.423391699671441	402972	402972	TRUE	1	1	42	0.39	0.428	0.4156	0.41957	0.450382	0	0	0	0	0.000016	0	5	49	559
426	chr1	39655049	39655049	1	+	HIV2OGH 50nM GS-9822	100047900	chr1	39655049	insertion	FALSE	0.174572923180767	0.825427076819233	402972	402972	TRUE	2	2	54	0.43	0.369	0.4398	0.42067	0.455773	0	0	0	0.00001	0.000016	1	9	60	580
427	chr1	39658800	39658800	1	+	HIV2OGH 100nM GS-9822	100070978	chr1	39658800	insertion	FALSE	0.165264584139841	0.834735415860159	402972	402972	TRUE	2	2	54	0.29	0.401	0.3969	0.42041	0.455845	0	0	0	0.00001	0.000016	0	6	62	578
428	chr1	39658800	39658800	1	+	HIV2OGH 200nM GS-9822	100050770	chr1	39658800	insertion	FALSE	0.165264584139841	0.834735415860159	402972	402972	TRUE	2	2	54	0.29	0.401	0.3969	0.42041	0.455845	0	0	0	0.00001	0.000016	0	6	62	578
429	chr1	39681671	39681671	1	+	HIV2OGH 50nM GS-9822	100070226	chr1	39681671	insertion	TRUE	0.108508779766336	0.891491220233664	402972	402972	TRUE	1	3	52	0.37	0.38	0.3942	0.43046	0.456549	0	0	0	0.00002	0.000016	0	1	58	586
430	chr1	39681671	39681671	1	+	HIV2OGH 100nM GS-9822	100050103	chr1	39681671	insertion	TRUE	0.108508779766336	0.891491220233664	402972	402972	TRUE	1	3	52	0.37	0.38	0.3942	0.43046	0.456549	0	0	0	0.00002	0.000016	0	1	58	586
431	chr1	39681672	39681672	1	+	HIV2OGH 50nM GS-9822	100070227	chr1	39681672	insertion	TRUE	0.108506298204342	0.891493701795658	402972	402972	TRUE	1	3	52	0.38	0.379	0.3941	0.43047	0.456549	0	0	0	0.00002	0.000016	0	1	58	586
432	chr1	39710677	39710677	1	+	HIV2OGH 50nM GS-9822	100070228	chr1	39710677	insertion	TRUE	0.0365285925572993	0.963471407442701	402972	402972	TRUE	1	8	60	0.38	0.367	0.4157	0.45712	0.458019	0	0	0	0.00002	0.000017	1	4	41	610
433	chr1	39710677	39710677	1	+	HIV2OGH 100nM GS-9822	100050104	chr1	39710677	insertion	TRUE	0.0365285925572993	0.963471407442701	402972	402972	TRUE	1	8	60	0.38	0.367	0.4157	0.45712	0.458019	0	0	0	0.00002	0.000017	1	4	41	610
434	chr1	39710680	39710680	1	+	HIV2OGH 50nM GS-9822	100070229	chr1	39710680	insertion	TRUE	0.0365211478713161	0.963478852128684	402972	402972	TRUE	1	8	60	0.36	0.367	0.4156	0.45713	0.45802	0	0	0	0.00002	0.000017	1	4	41	610
435	chr1	39710680	39710680	1	+	HIV2OGH 100nM GS-9822	100050105	chr1	39710680	insertion	TRUE	0.0365211478713161	0.963478852128684	402972	402972	TRUE	1	8	60	0.36	0.367	0.4156	0.45713	0.45802	0	0	0	0.00002	0.000017	1	4	41	610
436	chr1	39981969	39981969	1	+	HIV2OGH 0nM GS-9822	100069455	chr1	39981969	insertion	FALSE	0.269957513416816	0.269957513416816	17888	17888	TRUE	6	9	74	0.51	0.431	0.4344	0.479	0.450473	0	1	0.0001	0.00003	0.000018	0	3	50	527
437	chr1	40002238	40002238	1	+	HIV2OGH 50nM GS-9822	100048342	chr1	40002238	match	FALSE	0.214556242898624	0.785443757101376	31684	31684	TRUE	4	9	76	0.59	0.544	0.5551	0.48149	0.450943	0	0	0	0.00003	0.00002	0	0	45	526
438	chr1	40028757	40028757	1	-	HIV2OGH 50nM GS-9822	100049746	chr1	40028757	match	FALSE	0.00684202841110578	0.00684202841110578	47939	NA	FALSE	2	10	76	0.37	0.359	0.5357	0.49345	0.450935	0	1	0.0001	0.00002	0.00002	0	9	46	521
439	chr1	40090769	40090769	1	+	HIV2OGH 0nM GS-9822	100069456	chr1	40090769	insertion	FALSE	0.270221280602637	0.729778719397363	42480	42480	TRUE	17	20	77	0.31	0.402	0.4096	0.45214	0.455152	0	0	0	0.00002	0.000024	1	6	60	535
440	chr1	40280856	40280856	1	-	HIV2OGH 200nM GS-9822	100050796	chr1	40280856	match	FALSE	0.0549388345545457	0.0549388345545457	31799	31799	TRUE	14	17	95	0.43	0.451	0.4686	0.43567	0.449113	0	1	0.0001	0.00001	0.000026	1	12	61	521
441	chr1	40289309	40289309	1	-	HIV2OGH 50nM GS-9822	100070328	chr1	40289309	match	FALSE	0.320764803924652	0.320764803924652	31799	31799	TRUE	14	17	95	0.46	0.435	0.4248	0.43042	0.448759	0	0	0	0.00002	0.000026	1	11	66	518
442	chr1	40386944	40386944	1	+	HIV2OGH 50nM GS-9822	100049872	chr1	40386944	match	TRUE	0.198038481928462	NA	64134	NA	FALSE	0	1	85	0.48	0.413	0.4193	0.40609	0.444885	0	0	0	0.00002	0.000024	0	3	27	502
443	chr1	40427050	40427050	1	+	HIV2OGH 50nM GS-9822	100047901	chr1	40427050	insertion	TRUE	0.344565285723267	0.344565285723267	79535	79535	TRUE	1	1	84	0.34	0.339	0.3781	0.40046	0.44392	0	0	0	0.00001	0.000024	0	3	32	493
444	chr1	40527340	40527340	1	-	HIV2OGH 50nM GS-9822	100049659	chr1	40527340	match	TRUE	0.141855612741689	0.858144387258311	35945	35945	TRUE	1	4	85	0.34	0.433	0.4162	0.45172	0.440179	0	0	0	0.00006	0.000023	0	1	46	517
445	chr1	40946178	40946178	1	+	HIV2OGH 50nM GS-9822	100048958	chr1	40946178	match	FALSE	0.199909543193125	0.199909543193125	79596	79596	TRUE	6	11	58	0.31	0.424	0.4121	0.43713	0.44231	0	0	0	0.00002	0.000023	0	12	66	500
446	chr1	40975476	40975476	1	+	HIV2OGH 50nM GS-9822	100047902	chr1	40975476	insertion	FALSE	0.447507953340403	0.447507953340403	62238	62238	TRUE	7	12	58	0.42	0.457	0.4156	0.44342	0.441869	0	0	0	0.00002	0.000023	0	8	76	501
447	chr1	40983509	40983509	1	+	HIV2OGH 50nM GS-9822	100047903	chr1	40983509	insertion	FALSE	0.195770263671875	0.195770263671875	32768	32768	TRUE	7	11	57	0.34	0.396	0.4081	0.45179	0.442394	0	0	0	0.00001	0.000024	2	8	69	503
448	chr1	40985245	40985245	1	+	HIV2OGH 50nM GS-9822	100047904	chr1	40985245	insertion	FALSE	0.248748779296875	0.248748779296875	32768	32768	TRUE	7	11	57	0.44	0.4	0.4055	0.45302	0.442272	0	0	0	0.00001	0.000024	0	7	72	503
449	chr1	40995906	40995906	1	-	HIV2OGH 0nM GS-9822	100069745	chr1	40995906	match	FALSE	0.4259033203125	0.5740966796875	32768	32768	TRUE	9	11	56	0.5	0.494	0.4461	0.46584	0.44194	0	0	0	0.00002	0.000024	2	7	71	501
450	chr1	41026824	41026824	1	-	HIV2OGH 100nM GS-9822	100071181	chr1	41026824	match	FALSE	0.0843362863092507	0.0843362863092507	56666	56666	TRUE	2	11	56	0.56	0.558	0.5879	0.50778	0.443865	0	1	0.0001	0.00005	0.000022	0	4	73	500
451	chr1	41097155	41097155	1	+	HIV2OGH 0nM GS-9822	100069612	chr1	41097155	match	TRUE	0.104703655162371	0.104703655162371	20601	NA	FALSE	1	3	54	0.58	0.507	0.5385	0.50214	0.442922	0	1	0.0001	0.00005	0.000018	1	15	81	497
452	chr1	41139622	41139622	1	-	HIV2OGH 50nM GS-9822	100049969	chr1	41139622	match	TRUE	0.332390140797055	NA	117332	NA	FALSE	0	1	56	0.51	0.428	0.4651	0.47147	0.4486	0	0	0	0.00002	0.00002	0	10	66	491
453	chr1	41365804	41365804	1	+	HIV2OGH 50nM GS-9822	100047905	chr1	41365804	insertion	FALSE	0.466488459124614	0.533511540875386	215105	215105	TRUE	10	10	39	0.29	0.357	0.3672	0.37855	0.468947	0	0	0	0	0.000019	0	2	31	547
454	chr1	41410865	41410865	1	+	HIV2OGH 50nM GS-9822	100047906	chr1	41410865	insertion	FALSE	0.32402780037656	0.32402780037656	215105	215105	TRUE	5	10	38	0.32	0.336	0.3997	0.38058	0.468037	0	0	0	0	0.000018	0	5	28	552
455	chr1	41410868	41410868	1	+	HIV2OGH 50nM GS-9822	100047907	chr1	41410868	insertion	FALSE	0.324013853699356	0.324013853699356	215105	215105	TRUE	5	10	38	0.33	0.337	0.3999	0.38058	0.468037	0	0	0	0	0.000018	0	5	28	552
456	chr1	41426549	41426549	1	-	HIV2OGH 0nM GS-9822	100047855	chr1	41426549	match	FALSE	0.251114571953232	0.251114571953232	215105	215105	TRUE	5	10	38	0.46	0.375	0.3854	0.38192	0.468995	0	0	0	0	0.000018	0	3	32	566
457	chr1	41509509	41509509	1	+	HIV2OGH 400nM GS-9822	100051322	chr1	41509509	match	FALSE	0.242967589211514	NA	119127	NA	FALSE	0	5	35	0.44	0.447	0.4511	0.44096	0.474233	0	0	0	0.00001	0.000017	0	3	38	573
458	chr1	41706143	41706143	1	+	HIV2OGH 50nM GS-9822	100049531	chr1	41706143	match	TRUE	0.114400680793839	0.114400680793839	95183	NA	FALSE	0	5	27	0.56	0.561	0.4979	0.53139	0.463844	0	0	0	0.00003	0.000011	0	2	78	571
459	chr1	41781549	41781549	1	-	HIV2OGH 50nM GS-9822	100050054	chr1	41781549	match	TRUE	0.0895074147150219	0.910492585284978	412558	412558	TRUE	2	2	20	0.46	0.493	0.5181	0.52145	0.459559	0	0	0	0.00002	0.00001	0	3	45	547
460	chr1	41854481	41854481	1	-	HIV2OGH 50nM GS-9822	100049097	chr1	41854481	match	FALSE	0.266287406861581	0.733712593138419	412558	412558	TRUE	2	2	19	0.52	0.455	0.4953	0.4794	0.45896	0	0	0	0.00001	0.00001	0	7	59	540
461	chr1	41858769	41858769	1	+	HIV2OGH 50nM GS-9822	100049332	chr1	41858769	match	FALSE	0.276681096960912	0.723318903039088	412558	412558	TRUE	2	2	19	0.46	0.504	0.4929	0.47977	0.458999	0	0	0	0.00001	0.00001	1	7	61	538
462	chr1	42120174	42120174	1	+	HIV2OGH 50nM GS-9822	100047908	chr1	42120174	insertion	TRUE	0.183993303169339	0.816006696830661	188746	188746	TRUE	4	4	15	0.35	0.378	0.4491	0.44355	0.453851	0	0	0	0.00001	0.00001	1	11	80	562
463	chr1	42148495	42148495	1	-	HIV2OGH 200nM GS-9822	100071487	chr1	42148495	insertion	TRUE	0.3340415161116	0.6659584838884	188746	188746	TRUE	4	4	14	0.3	0.274	0.3869	0.42804	0.450711	0	0	0	0.00001	0.000009	0	4	70	548
464	chr1	42148495	42148495	1	-	HIV2OGH 400nM GS-9822	100051222	chr1	42148495	insertion	TRUE	0.3340415161116	0.6659584838884	188746	188746	TRUE	4	4	14	0.3	0.274	0.3869	0.42804	0.450711	0	0	0	0.00001	0.000009	0	4	70	548
465	chr1	42384134	42384134	1	-	HIV2OGH 0nM GS-9822	100069661	chr1	42384134	match	FALSE	0.064124281762077	NA	117475	NA	FALSE	0	6	25	0.67	0.596	0.4888	0.44391	0.42572	1	1	0.0001	0.00001	0.000008	2	7	44	464
466	chr1	42425376	42425376	1	-	HIV2OGH 0nM GS-9822	100069641	chr1	42425376	match	FALSE	0.0663453270822742	0.933654672917726	159333	159333	TRUE	4	6	29	0.58	0.457	0.408	0.43427	0.422673	0	0	0	0.00001	0.000009	0	3	54	444
467	chr1	42427323	42427323	1	+	HIV2OGH 400nM GS-9822	100071708	chr1	42427323	insertion	FALSE	0.0785650179184475	0.921434982081553	159333	159333	TRUE	4	6	29	0.32	0.356	0.3881	0.43262	0.42254	0	0	0	0.00001	0.000009	0	4	52	448
468	chr1	42432864	42432864	1	+	HIV2OGH 50nM GS-9822	100047909	chr1	42432864	insertion	FALSE	0.113341241299668	0.886658758700332	159333	159333	TRUE	4	6	29	0.35	0.349	0.3744	0.42818	0.422217	0	0	0	0.00001	0.000009	1	5	54	455
469	chr1	42441048	42441048	1	+	HIV2OGH 0nM GS-9822	100069457	chr1	42441048	insertion	FALSE	0.164705365492396	0.835294634507604	159333	159333	TRUE	4	6	29	0.56	0.347	0.3626	0.41862	0.421334	0	0	0	0	0.000009	0	2	48	457
470	chr1	42441048	42441048	1	+	HIV2OGH 50nM GS-9822	100047910	chr1	42441048	insertion	FALSE	0.164705365492396	0.835294634507604	159333	159333	TRUE	4	6	29	0.56	0.347	0.3626	0.41862	0.421334	0	0	0	0	0.000009	0	2	48	457
471	chr1	42441048	42441048	1	+	HIV2OGH 100nM GS-9822	100070979	chr1	42441048	insertion	FALSE	0.164705365492396	0.835294634507604	159333	159333	TRUE	4	6	29	0.56	0.347	0.3626	0.41862	0.421334	0	0	0	0	0.000009	0	2	48	457
472	chr1	42441048	42441048	1	+	HIV2OGH 200nM GS-9822	100050771	chr1	42441048	insertion	FALSE	0.164705365492396	0.835294634507604	159333	159333	TRUE	4	6	29	0.56	0.347	0.3626	0.41862	0.421334	0	0	0	0	0.000009	0	2	48	457
473	chr1	42441049	42441049	1	+	HIV2OGH 0nM GS-9822	100069458	chr1	42441049	insertion	FALSE	0.164711641656154	0.835288358343846	159333	159333	TRUE	4	6	29	0.56	0.347	0.3625	0.41861	0.421333	0	0	0	0	0.000009	0	2	48	457
474	chr1	42441050	42441050	1	+	HIV2OGH 0nM GS-9822	100069459	chr1	42441050	insertion	FALSE	0.164717917819912	0.835282082180088	159333	159333	TRUE	4	6	29	0.55	0.347	0.3626	0.41861	0.421333	0	0	0	0	0.000009	0	2	48	457
475	chr1	42441051	42441051	1	+	HIV2OGH 0nM GS-9822	100069460	chr1	42441051	insertion	FALSE	0.164724193983669	0.835275806016331	159333	159333	TRUE	4	6	29	0.54	0.348	0.3626	0.4186	0.421332	0	0	0	0	0.000009	0	2	48	457
476	chr1	42468497	42468497	1	-	HIV2OGH 100nM GS-9822	100050469	chr1	42468497	match	FALSE	0.336979784476537	0.663020215523463	159333	159333	TRUE	4	4	29	0.35	0.321	0.3837	0.38309	0.419266	0	0	0	0	0.000009	0	3	43	437
477	chr1	42488186	42488186	1	-	HIV2OGH 50nM GS-9822	100070301	chr1	42488186	match	FALSE	0.460551172701198	0.539448827298802	159333	159333	TRUE	4	4	35	0.3	0.339	0.3806	0.38067	0.420005	0	0	0	0	0.00001	0	0	43	436
478	chr1	42746126	42746126	1	+	HIV2OGH 50nM GS-9822	100070801	chr1	42746126	match	FALSE	0.229921868956448	0.229921868956448	193905	193905	TRUE	3	12	44	0.25	0.327	0.4092	0.38813	0.424967	0	0	0	0.00001	0.000019	0	1	16	446
479	chr1	42793506	42793506	1	+	HIV2OGH 0nM GS-9822	100069971	chr1	42793506	match	FALSE	0.183451485916597	0.183451485916597	121171	121171	TRUE	4	4	43	0.34	0.404	0.3854	0.3885	0.42772	0	0	0	0	0.000018	0	1	12	459
480	chr1	42861465	42861465	1	+	HIV2OGH 0nM GS-9822	100069759	chr1	42861465	match	FALSE	0.255696495035941	0.744303504964059	121171	121171	TRUE	4	6	43	0.34	0.373	0.393	0.40908	0.431907	0	0	0	0.00001	0.000019	0	1	13	482
481	chr1	42910169	42910169	1	-	HIV2OGH 50nM GS-9822	100048006	chr1	42910169	insertion	TRUE	0.264343368237347	0.735656631762653	18336	18336	TRUE	2	8	45	0.47	0.431	0.4374	0.42051	0.42875	0	0	0	0.00002	0.00002	0	3	51	469
482	chr1	42910169	42910169	1	-	HIV2OGH 100nM GS-9822	100071001	chr1	42910169	insertion	TRUE	0.264343368237347	0.735656631762653	18336	18336	TRUE	2	8	45	0.47	0.431	0.4374	0.42051	0.42875	0	0	0	0.00002	0.00002	0	3	51	469
483	chr1	42927825	42927825	1	-	HIV2OGH 50nM GS-9822	100048007	chr1	42927825	insertion	TRUE	0.311175616835994	0.311175616835994	20670	20670	TRUE	2	11	48	0.32	0.364	0.3792	0.43405	0.428696	0	0	0	0.00003	0.00002	3	21	57	458
484	chr1	42974896	42974896	1	+	HIV2OGH 0nM GS-9822	100069888	chr1	42974896	match	TRUE	0.495113096900307	0.504886903099693	7162	7162	TRUE	3	12	48	0.57	0.605	0.5853	0.46187	0.431623	0	1	0.0001	0.00003	0.00002	1	8	68	464
485	chr1	43049569	43049569	1	+	HIV2OGH 50nM GS-9822	100049065	chr1	43049569	match	FALSE	0.411753334622076	0.588246665377924	10346	10346	TRUE	1	13	54	0.38	0.473	0.3995	0.44575	0.439872	0	0	0	0.00004	0.000022	0	4	53	466
486	chr1	43185148	43185148	1	+	HIV2OGH 100nM GS-9822	100071377	chr1	43185148	match	FALSE	0.357616289484684	0.357616289484684	33494	33494	TRUE	1	2	62	0.54	0.519	0.5013	0.4824	0.448938	0	0	0	0.00002	0.000025	1	14	99	486
487	chr1	43396620	43396620	1	+	HIV2OGH 100nM GS-9822	100071199	chr1	43396620	match	FALSE	0.252796708242253	0.252796708242253	7777	NA	FALSE	1	7	61	0.38	0.361	0.4092	0.41739	0.471379	0	0	0	0.00002	0.00003	0	0	27	576
488	chr1	43500395	43500395	1	+	HIV2OGH 0nM GS-9822	100069512	chr1	43500395	match	TRUE	0.497887864823349	0.497887864823349	15624	NA	FALSE	0	7	86	0.26	0.38	0.4284	0.48695	0.470398	0	0	0	0.00002	0.000028	0	0	47	540
489	chr1	43585945	43585945	1	-	HIV2OGH 50nM GS-9822	100049938	chr1	43585945	match	TRUE	0.407135992311389	0.592864007688611	16648	16648	TRUE	1	15	77	0.38	0.396	0.4752	0.49219	0.468322	0	1	0.0001	0.00006	0.000024	1	8	64	562
490	chr1	43619910	43619910	1	+	HIV2OGH 50nM GS-9822	100070230	chr1	43619910	insertion	TRUE	0.142911248579725	0.142911248579725	15842	NA	FALSE	3	13	75	0.48	0.452	0.452	0.48328	0.46963	0	0	0	0.00005	0.000024	3	6	61	572
491	chr1	43657746	43657746	1	+	HIV2OGH 50nM GS-9822	100047911	chr1	43657746	insertion	FALSE	0.459836205690842	0.459836205690842	64349	64349	TRUE	2	11	74	0.51	0.486	0.5087	0.48292	0.471487	0	0	0	0.00002	0.000021	1	7	58	583
492	chr1	43657749	43657749	1	+	HIV2OGH 50nM GS-9822	100047912	chr1	43657749	insertion	FALSE	0.45988282646195	0.45988282646195	64349	64349	TRUE	2	11	74	0.51	0.485	0.5087	0.48293	0.471488	0	0	0	0.00002	0.000021	1	7	58	583
493	chr1	43828899	43828899	1	-	HIV2OGH 100nM GS-9822	100050541	chr1	43828899	match	FALSE	0.355927271159587	0.644072728840413	92783	92783	TRUE	6	6	106	0.52	0.535	0.5594	0.54434	0.476206	1	1	0.0001	0.00004	0.000025	1	4	42	544
494	chr1	43918090	43918090	1	+	HIV2OGH 50nM GS-9822	100070859	chr1	43918090	match	FALSE	0.463897417374029	0.536102582625971	55370	55370	TRUE	1	33	104	0.47	0.482	0.4646	0.46139	0.477123	0	0	0	0.00002	0.000024	0	0	51	550
495	chr1	44072080	44072080	1	-	HIV2OGH 50nM GS-9822	100048008	chr1	44072080	insertion	FALSE	0.43527333705981	0.56472666294019	223625	223625	TRUE	31	31	106	0.53	0.468	0.4504	0.44075	0.476558	0	0	0	0	0.000023	2	12	71	543
496	chr1	44072082	44072082	1	-	HIV2OGH 50nM GS-9822	100048009	chr1	44072082	insertion	FALSE	0.435264393515931	0.564735606484069	223625	223625	TRUE	31	31	106	0.54	0.466	0.4502	0.44074	0.476558	0	0	0	0	0.000023	2	12	71	543
497	chr1	44112357	44112357	1	-	HIV2OGH 50nM GS-9822	100049266	chr1	44112357	match	FALSE	0.255163778647289	0.744836221352711	223625	223625	TRUE	30	31	98	0.32	0.391	0.475	0.46239	0.474905	0	0	0	0	0.00002	1	6	67	528
498	chr1	44287293	44287293	1	+	HIV2OGH 0nM GS-9822	100070015	chr1	44287293	match	FALSE	0.201149293710937	NA	87358	NA	FALSE	0	10	94	0.48	0.398	0.4553	0.48264	0.468415	0	0	0	0.00001	0.000019	3	8	56	496
499	chr1	44584303	44584303	1	+	HIV2OGH 50nM GS-9822	100049782	chr1	44584303	match	FALSE	0.0688100737649951	0.0688100737649951	134210	134210	TRUE	5	5	110	0.49	0.465	0.4268	0.4537	0.477327	0	0	0	0.00001	0.000026	1	3	41	520
500	chr1	44794123	44794123	1	-	HIV2OGH 50nM GS-9822	100070293	chr1	44794123	match	FALSE	0.420945622532638	0.579054377467362	227723	227723	TRUE	6	7	55	0.41	0.483	0.4775	0.48281	0.461978	0	0	0	0	0.00002	0	6	50	444
501	chr1	45054293	45054293	1	-	HIV2OGH 50nM GS-9822	100049180	chr1	45054293	match	TRUE	0.333391669583479	0.333391669583479	5714	NA	FALSE	2	20	48	0.46	0.418	0.4979	0.50584	0.451338	0	1	0.0001	0.00007	0.00002	1	11	66	404
502	chr1	45191912	45191912	1	-	HIV2OGH 50nM GS-9822	100049199	chr1	45191912	match	FALSE	0.294743128097258	0.294743128097258	112196	112196	TRUE	3	4	62	0.46	0.37	0.3987	0.42244	0.450931	0	0	0	0.00001	0.000019	0	2	34	414
503	chr1	45248027	45248027	1	+	HIV2OGH 200nM GS-9822	100071474	chr1	45248027	match	FALSE	0.177281531274923	0.177281531274923	8777	8777	TRUE	5	9	73	0.6	0.563	0.5505	0.44722	0.451353	0	1	0.0001	0.00002	0.000021	0	7	35	418
504	chr1	45327810	45327810	1	-	HIV2OGH 50nM GS-9822	100048402	chr1	45327810	match	FALSE	0.384596781401315	0.615403218598685	190207	190207	TRUE	1	1	83	0.4	0.396	0.4102	0.41107	0.450874	0	0	0	0	0.000024	0	0	11	441
505	chr1	45560734	45560734	1	+	HIV2OGH 200nM GS-9822	100051119	chr1	45560734	match	TRUE	0.207708578143361	0.792291421856639	21275	NA	FALSE	1	20	63	0.45	0.433	0.4826	0.45797	0.434368	0	1	0.0001	0.00003	0.000016	1	11	56	399
506	chr1	45703043	45703043	1	-	HIV2OGH 400nM GS-9822	100051280	chr1	45703043	match	TRUE	0.179106605740048	0.179106605740048	147281	147281	TRUE	2	17	62	0.47	0.448	0.3941	0.43394	0.42738	0	0	0	0.00002	0.000015	0	1	39	407
507	chr1	45715191	45715191	1	+	HIV2OGH 50nM GS-9822	100048582	chr1	45715191	match	TRUE	0.0966248192231177	0.0966248192231177	147281	147281	TRUE	2	17	62	0.5	0.46	0.4343	0.44132	0.427365	0	0	0	0.00003	0.000015	0	2	54	413
508	chr1	45841544	45841544	1	-	HIV2OGH 50nM GS-9822	100048010	chr1	45841544	insertion	FALSE	0.447823716753221	0.552176283246779	34853	34853	TRUE	3	11	67	0.36	0.408	0.3996	0.44489	0.425612	0	0	0	0.00002	0.000013	2	7	61	432
509	chr1	46005496	46005496	1	+	HIV2OGH 50nM GS-9822	100049767	chr1	46005496	match	FALSE	0.311101850624136	NA	52793	NA	FALSE	0	5	77	0.47	0.457	0.4335	0.43783	0.435647	0	0	0	0.00002	0.000016	1	5	40	487
510	chr1	46062787	46062787	1	+	HIV2OGH 0nM GS-9822	100070045	chr1	46062787	match	FALSE	0.0899566473988439	0.0899566473988439	232512	232512	TRUE	3	4	80	0.41	0.34	0.4049	0.41063	0.43752	0	0	0	0.00001	0.000016	0	3	38	499
511	chr1	46195732	46195732	1	+	HIV2OGH 50nM GS-9822	100048686	chr1	46195732	match	FALSE	0.457866885555109	0.542133114444891	171777	171777	TRUE	4	4	72	0.28	0.377	0.3982	0.40963	0.445421	0	0	0	0	0.000017	1	4	48	510
512	chr1	46199407	46199407	1	+	HIV2OGH 0nM GS-9822	100047843	chr1	46199407	insertion	FALSE	0.436472868893973	0.563527131106027	171777	171777	TRUE	4	4	72	0.45	0.418	0.4028	0.41344	0.445992	0	0	0	0	0.000017	1	3	49	512
513	chr1	46316946	46316946	1	-	HIV2OGH 50nM GS-9822	100048011	chr1	46316946	insertion	FALSE	0.282715678149455	0.717284321850545	136349	136349	TRUE	13	17	72	0.35	0.382	0.3956	0.41627	0.452883	0	0	0	0	0.000019	0	1	35	509
514	chr1	46357589	46357589	1	-	HIV2OGH 0nM GS-9822	100069492	chr1	46357589	insertion	FALSE	0.419203661192968	0.419203661192968	136349	136349	TRUE	13	14	71	0.3	0.4	0.3987	0.41943	0.454921	0	0	0	0.00002	0.000021	0	1	50	509
515	chr1	46484915	46484915	1	+	HIV2OGH 50nM GS-9822	100049336	chr1	46484915	match	FALSE	0.0390072263629829	0.960992773637017	26431	NA	FALSE	3	9	76	0.38	0.507	0.5158	0.47701	0.453984	0	0	0	0.00002	0.000021	1	5	38	515
516	chr1	46489102	46489102	1	-	HIV2OGH 100nM GS-9822	100050679	chr1	46489102	match	FALSE	0.100322360066426	0.100322360066426	30711	30711	TRUE	3	6	74	0.44	0.463	0.4889	0.47232	0.453959	0	0	0	0.00002	0.00002	0	6	38	515
517	chr1	46647465	46647465	1	-	HIV2OGH 100nM GS-9822	100050626	chr1	46647465	match	FALSE	0.237544165087818	0.762455834912182	19529	19529	TRUE	1	9	81	0.55	0.544	0.5783	0.50589	0.455425	0	0	0	0.00002	0.000019	1	10	56	485
518	chr1	46781224	46781224	1	+	HIV2OGH 400nM GS-9822	100071786	chr1	46781224	match	FALSE	0.135297845373891	0.135297845373891	31560	31560	TRUE	3	21	90	0.6	0.538	0.5415	0.50799	0.453995	0	1	0.0001	0.00002	0.00002	0	4	57	447
519	chr1	46855158	46855158	1	-	HIV2OGH 200nM GS-9822	100071497	chr1	46855158	match	FALSE	0.000440844216674933	0.999559155783325	18147	NA	FALSE	2	22	91	0.77	0.629	0.539	0.45081	0.453365	1	2	0.0002	0.00003	0.00002	1	10	56	431
520	chr1	47593409	47593409	1	+	HIV2OGH 50nM GS-9822	100048751	chr1	47593409	match	TRUE	0.474162042175361	0.474162042175361	45050	45050	TRUE	5	13	42	0.55	0.421	0.4156	0.43766	0.452089	0	0	0	0.00002	0.000016	0	1	37	363
521	chr1	47629728	47629728	1	+	HIV2OGH 50nM GS-9822	100048138	chr1	47629728	match	FALSE	0.188846820706981	0.811153179293019	56522	56522	TRUE	1	9	42	0.44	0.494	0.4544	0.46261	0.454606	0	0	0	0.00004	0.000016	1	5	44	375
522	chr1	47643596	47643596	1	+	HIV2OGH 100nM GS-9822	100050294	chr1	47643596	match	FALSE	0.434202611372563	0.565797388627437	56522	56522	TRUE	1	9	41	0.49	0.469	0.4646	0.47267	0.455568	0	0	0	0.00006	0.000016	1	6	52	378
523	chr1	47666087	47666087	1	+	HIV2OGH 200nM GS-9822	100050874	chr1	47666087	match	FALSE	0.167881532854464	0.167881532854464	56522	56522	TRUE	2	8	41	0.52	0.507	0.4753	0.48518	0.457707	0	0	0	0.00006	0.000016	1	6	56	395
524	chr1	47784175	47784175	1	-	HIV2OGH 50nM GS-9822	100048563	chr1	47784175	match	FALSE	0.328996735827111	0.328996735827111	319836	NA	FALSE	0	0	31	0.49	0.476	0.479	0.47896	0.462725	0	0	0	0.00003	0.000018	1	4	48	435
525	chr1	48218689	48218689	1	+	HIV2OGH 50nM GS-9822	100050028	chr1	48218689	match	FALSE	0.0715829737648718	0.0715829737648718	236858	236858	TRUE	1	1	7	0.56	0.505	0.4784	0.45973	0.444954	0	1	0.0001	0.00003	0.000009	1	6	54	363
526	chr1	48542574	48542574	1	+	HIV2OGH 50nM GS-9822	100048782	chr1	48542574	match	FALSE	0.0505734256243214	0.949426574375679	176832	176832	TRUE	3	3	18	0.35	0.378	0.3372	0.37125	0.431037	0	0	0	0	0.000005	0	0	8	358
527	chr1	48723493	48723493	1	+	HIV2OGH 400nM GS-9822	100051256	chr1	48723493	match	FALSE	0.214790996784566	0.785209003215434	60645	NA	FALSE	0	8	18	0.29	0.348	0.3615	0.40847	0.417037	0	0	0	0.00001	0.000005	0	2	37	332
528	chr1	48896892	48896892	1	+	HIV2OGH 400nM GS-9822	100051220	chr1	48896892	match	FALSE	0.0843537761694211	0.915646223830579	1491101	1491101	TRUE	5	5	17	0.48	0.51	0.4687	0.44698	0.408882	0	0	0	0	0.000003	1	5	45	272
529	chr1	48930979	48930979	1	+	HIV2OGH 100nM GS-9822	100050612	chr1	48930979	match	FALSE	0.107214065311471	0.892785934688529	1491101	1491101	TRUE	5	11	16	0.47	0.484	0.4766	0.45286	0.408533	0	0	0	0	0.000003	2	9	44	270
530	chr1	49727659	49727659	1	+	HIV2OGH 50nM GS-9822	100048996	chr1	49727659	match	FALSE	0.358496171620836	0.358496171620836	1491101	1491101	TRUE	5	6	7	0.28	0.348	0.3571	0.36576	0.375912	0	0	0	0	0	0	0	4	74
531	chr1	49801141	49801141	1	-	HIV2OGH 0nM GS-9822	100069509	chr1	49801141	match	FALSE	0.309215807648174	0.309215807648174	1491101	1491101	TRUE	5	5	9	0.4	0.394	0.4131	0.38688	0.374999	0	0	0	0	0.000002	0	0	5	69
532	chr1	50434880	50434880	1	+	HIV2OGH 0nM GS-9822	100069578	chr1	50434880	match	FALSE	0.0761230572705983	0.923876942729402	93940	93940	TRUE	12	15	22	0.44	0.405	0.4242	0.42412	0.395644	0	0	0	0	0.00001	1	3	21	186
533	chr1	50732418	50732418	1	-	HIV2OGH 0nM GS-9822	100069493	chr1	50732418	insertion	FALSE	0.109186988762327	0.890813011237673	523240	523240	TRUE	1	1	24	0.36	0.392	0.3764	0.37826	0.400672	0	0	0	0	0.000013	2	3	24	275
534	chr1	50740320	50740320	1	-	HIV2OGH 50nM GS-9822	100048012	chr1	50740320	insertion	FALSE	0.124289045180032	0.875710954819968	523240	523240	TRUE	1	1	24	0.33	0.389	0.3611	0.3762	0.400661	0	0	0	0	0.000013	1	1	22	276
535	chr1	50740321	50740321	1	-	HIV2OGH 50nM GS-9822	100048013	chr1	50740321	insertion	FALSE	0.124290956348903	0.875709043651097	523240	523240	TRUE	1	1	24	0.34	0.388	0.3612	0.37621	0.400661	0	0	0	0	0.000013	1	1	22	276
536	chr1	50740323	50740323	1	-	HIV2OGH 50nM GS-9822	100048014	chr1	50740323	insertion	FALSE	0.124294778686645	0.875705221313355	523240	523240	TRUE	1	1	24	0.36	0.389	0.3613	0.37621	0.40066	0	0	0	0	0.000013	1	1	22	276
537	chr1	50773628	50773628	1	-	HIV2OGH 200nM GS-9822	100071488	chr1	50773628	insertion	FALSE	0.187946257931351	0.812053742068649	523240	523240	TRUE	1	1	19	0.36	0.307	0.3494	0.36833	0.400741	0	0	0	0	0.000012	0	3	25	279
538	chr1	50773628	50773628	1	-	HIV2OGH 400nM GS-9822	100051223	chr1	50773628	insertion	FALSE	0.187946257931351	0.812053742068649	523240	523240	TRUE	1	1	19	0.36	0.307	0.3494	0.36833	0.400741	0	0	0	0	0.000012	0	3	25	279
539	chr1	50937281	50937281	1	+	HIV2OGH 50nM GS-9822	100047913	chr1	50937281	insertion	FALSE	0.49928522284229	0.49928522284229	523240	523240	TRUE	1	1	19	0.25	0.272	0.3394	0.3893	0.400151	0	0	0	0	0.000011	0	6	36	271
540	chr1	51045776	51045776	1	+	HIV2OGH 50nM GS-9822	100047914	chr1	51045776	insertion	FALSE	0.291932956196009	0.291932956196009	523240	523240	TRUE	1	1	16	0.49	0.387	0.3697	0.36645	0.40093	0	0	0	0	0.000012	0	1	20	305
541	chr1	51141424	51141424	1	+	HIV2OGH 50nM GS-9822	100047915	chr1	51141424	insertion	FALSE	0.109133476033942	0.109133476033942	523240	523240	TRUE	1	1	19	0.37	0.323	0.3609	0.38697	0.401324	0	0	0	0	0.000013	0	2	23	319
542	chr1	51348084	51348084	1	+	HIV2OGH 50nM GS-9822	100070231	chr1	51348084	insertion	FALSE	0.165663570151337	0.165663570151337	45858	45858	TRUE	1	2	19	0.35	0.327	0.3732	0.39315	0.402284	0	0	0	0	0.000007	0	0	18	359
543	chr1	51499534	51499534	1	-	HIV2OGH 50nM GS-9822	100048015	chr1	51499534	insertion	FALSE	0.327451244115669	0.672548755884331	37175	37175	TRUE	1	10	31	0.32	0.385	0.4021	0.44834	0.402476	0	0	0	0.00001	0.000008	1	3	55	409
544	chr1	51500902	51500902	1	+	HIV2OGH 0nM GS-9822	100069779	chr1	51500902	match	FALSE	0.290652320107599	0.709347679892401	37175	37175	TRUE	1	10	31	0.52	0.393	0.4026	0.44967	0.402466	0	0	0	0.00001	0.000008	0	3	55	410
545	chr1	51511016	51511016	1	-	HIV2OGH 50nM GS-9822	100048016	chr1	51511016	insertion	FALSE	0.0185877605917956	0.981412239408204	37175	37175	TRUE	1	10	31	0.27	0.303	0.3906	0.4566	0.402584	0	0	0	0.00001	0.000008	0	5	55	409
546	chr1	51622098	51622098	1	-	HIV2OGH 50nM GS-9822	100048017	chr1	51622098	insertion	TRUE	0.179244139536011	0.820755860463989	165004	165004	TRUE	2	3	35	0.28	0.376	0.385	0.40422	0.40587	0	0	0	0.00001	0.000009	0	1	25	423
547	chr1	51660305	51660305	1	+	HIV2OGH 100nM GS-9822	100071460	chr1	51660305	match	TRUE	0.410796101912681	0.589203898087319	165004	165004	TRUE	2	2	36	0.26	0.317	0.3602	0.37708	0.407511	0	0	0	0	0.000009	1	5	27	434
548	chr1	51671544	51671544	1	+	HIV2OGH 100nM GS-9822	100050332	chr1	51671544	match	FALSE	0.478909602191462	0.521090397808538	165004	165004	TRUE	1	2	36	0.35	0.36	0.3815	0.37415	0.408027	0	0	0	0	0.000009	1	3	29	433
549	chr1	51749018	51749018	1	+	HIV2OGH 0nM GS-9822	100069461	chr1	51749018	insertion	TRUE	0.0515623863663911	0.0515623863663911	165004	165004	TRUE	1	1	33	0.33	0.423	0.3584	0.3984	0.411578	0	0	0	0.00001	0.000007	0	7	61	439
550	chr1	51917217	51917217	1	+	HIV2OGH 100nM GS-9822	100050552	chr1	51917217	match	FALSE	0.359418572225321	0.359418572225321	172128	172128	TRUE	7	7	41	0.3	0.346	0.4008	0.39299	0.417407	0	0	0	0	0.000011	1	5	63	469
551	chr1	52049746	52049746	1	+	HIV2OGH 400nM GS-9822	100051357	chr1	52049746	match	FALSE	0.248406578712783	0.751593421287217	89744	89744	TRUE	3	16	37	0.49	0.371	0.3746	0.38967	0.412042	0	0	0	0	0.00001	0	1	27	448
552	chr1	52087659	52087659	1	+	HIV2OGH 100nM GS-9822	100071387	chr1	52087659	match	FALSE	0.329136209663042	0.329136209663042	89744	89744	TRUE	3	4	30	0.46	0.467	0.4431	0.39442	0.408815	0	0	0	0.00001	0.000008	0	3	35	429
553	chr1	52165807	52165807	1	+	HIV2OGH 0nM GS-9822	100069831	chr1	52165807	match	FALSE	0.23677563599009	0.76322436400991	82745	82745	TRUE	1	4	37	0.56	0.448	0.449	0.43903	0.413789	0	0	0	0.00001	0.000011	1	3	54	453
554	chr1	52251781	52251781	1	+	HIV2OGH 100nM GS-9822	100050514	chr1	52251781	match	FALSE	0.224593116102069	0.224593116102069	29431	NA	FALSE	0	9	37	0.31	0.47	0.4517	0.44262	0.414032	0	0	0	0.00004	0.000011	0	3	57	426
555	chr1	52268296	52268296	1	-	HIV2OGH 50nM GS-9822	100049459	chr1	52268296	match	FALSE	0.282515687393041	0.71748431260696	35060	35060	TRUE	4	9	36	0.33	0.399	0.4348	0.43875	0.413575	0	1	0.0001	0.00004	0.00001	0	10	46	414
556	chr1	52268791	52268791	1	+	HIV2OGH 50nM GS-9822	100070232	chr1	52268791	insertion	FALSE	0.296634341129492	0.703365658870508	35060	35060	TRUE	4	9	36	0.35	0.403	0.433	0.43822	0.413557	0	1	0.0001	0.00004	0.00001	0	10	47	414
557	chr1	52268791	52268791	1	+	HIV2OGH 100nM GS-9822	100050106	chr1	52268791	insertion	FALSE	0.296634341129492	0.703365658870508	35060	35060	TRUE	4	9	36	0.35	0.403	0.433	0.43822	0.413557	0	1	0.0001	0.00004	0.00001	0	10	47	414
558	chr1	52268792	52268792	1	+	HIV2OGH 50nM GS-9822	100070233	chr1	52268792	insertion	FALSE	0.296662863662293	0.703337136337707	35060	35060	TRUE	4	9	36	0.35	0.402	0.433	0.43821	0.413557	0	1	0.0001	0.00004	0.00001	0	10	47	414
559	chr1	52268792	52268792	1	+	HIV2OGH 100nM GS-9822	100050107	chr1	52268792	insertion	FALSE	0.296662863662293	0.703337136337707	35060	35060	TRUE	4	9	36	0.35	0.402	0.433	0.43821	0.413557	0	1	0.0001	0.00004	0.00001	0	10	47	414
560	chr1	52268793	52268793	1	+	HIV2OGH 50nM GS-9822	100070234	chr1	52268793	insertion	FALSE	0.296691386195094	0.703308613804906	35060	35060	TRUE	4	9	36	0.36	0.402	0.4331	0.43821	0.413556	0	1	0.0001	0.00004	0.00001	0	10	47	414
561	chr1	52268793	52268793	1	+	HIV2OGH 100nM GS-9822	100050108	chr1	52268793	insertion	FALSE	0.296691386195094	0.703308613804906	35060	35060	TRUE	4	9	36	0.36	0.402	0.4331	0.43821	0.413556	0	1	0.0001	0.00004	0.00001	0	10	47	414
562	chr1	52350524	52350524	1	-	HIV2OGH 400nM GS-9822	100051342	chr1	52350524	match	FALSE	0.419450284201511	0.419450284201511	51372	NA	FALSE	0	5	36	0.39	0.409	0.432	0.42567	0.413776	0	0	0	0.00001	0.000012	0	0	31	413
563	chr1	52503015	52503015	1	+	HIV2OGH 50nM GS-9822	100047916	chr1	52503015	insertion	FALSE	0.400458471208692	0.599541528791308	204593	204593	TRUE	2	2	41	0.45	0.36	0.3793	0.39889	0.422897	0	0	0	0	0.000014	1	6	28	386
564	chr1	52503016	52503016	1	+	HIV2OGH 50nM GS-9822	100047917	chr1	52503016	insertion	FALSE	0.400453583455934	0.599546416544065	204593	204593	TRUE	2	2	41	0.45	0.36	0.3793	0.39889	0.422897	0	0	0	0	0.000014	1	6	28	386
565	chr1	52503019	52503019	1	+	HIV2OGH 50nM GS-9822	100047918	chr1	52503019	insertion	FALSE	0.400438920197661	0.599561079802339	204593	204593	TRUE	2	2	41	0.46	0.36	0.3791	0.39889	0.422896	0	0	0	0	0.000014	1	6	28	386
566	chr1	52545451	52545451	1	+	HIV2OGH 400nM GS-9822	100051216	chr1	52545451	match	FALSE	0.193041795173833	0.806958204826167	204593	204593	TRUE	2	4	29	0.34	0.495	0.4403	0.41352	0.422869	0	0	0	0	0.000014	1	2	24	381
567	chr1	52655740	52655740	1	+	HIV2OGH 50nM GS-9822	100070688	chr1	52655740	match	FALSE	0.206665024023654	0.793334975976346	16234	16234	TRUE	1	6	31	0.38	0.388	0.4007	0.41249	0.426846	0	0	0	0.00002	0.000014	1	4	36	374
568	chr1	52674741	52674741	1	-	HIV2OGH 50nM GS-9822	100048018	chr1	52674741	insertion	FALSE	0.101727816849873	0.898272183150127	129817	129817	TRUE	2	6	37	0.39	0.414	0.383	0.39558	0.426728	0	0	0	0.00001	0.000016	1	2	35	374
569	chr1	52718143	52718143	1	-	HIV2OGH 50nM GS-9822	100048019	chr1	52718143	insertion	FALSE	0.436059992142786	0.563940007857214	129817	129817	TRUE	2	2	37	0.56	0.437	0.3737	0.3789	0.424989	0	0	0	0	0.000016	0	2	16	360
570	chr1	52768629	52768629	1	+	HIV2OGH 50nM GS-9822	100047919	chr1	52768629	insertion	FALSE	0.17503870833558	0.17503870833558	129817	129817	TRUE	2	2	39	0.36	0.412	0.392	0.39761	0.422569	0	0	0	0.00001	0.000015	2	10	40	348
571	chr1	52805334	52805334	1	-	HIV2OGH 50nM GS-9822	100048020	chr1	52805334	insertion	FALSE	0.283737164657657	NA	49278	NA	FALSE	0	3	37	0.23	0.332	0.4217	0.43219	0.422278	0	0	0	0.00002	0.000013	0	6	51	353
572	chr1	52866187	52866187	1	+	HIV2OGH 100nM GS-9822	100071155	chr1	52866187	match	FALSE	0.217283131530934	0.782716868469066	24116	NA	FALSE	0	4	39	0.35	0.43	0.4461	0.45884	0.430154	0	0	0	0.00002	0.000015	0	3	52	381
573	chr1	52967518	52967518	1	+	HIV2OGH 50nM GS-9822	100047952	chr1	52967518	match	FALSE	0.0278141231513421	0.0278141231513421	100884	100884	TRUE	1	2	46	0.48	0.4	0.4391	0.43927	0.433841	0	1	0.0001	0.00002	0.000016	1	4	37	400
574	chr1	53100321	53100321	1	+	HIV2OGH 100nM GS-9822	100050588	chr1	53100321	match	FALSE	0.369515276820583	0.369515276820583	52236	52236	TRUE	2	7	50	0.52	0.509	0.4287	0.43837	0.444607	0	0	0	0.00001	0.000019	0	3	31	438
575	chr1	53285682	53285682	1	+	HIV2OGH 400nM GS-9822	100051383	chr1	53285682	match	FALSE	0.114367502726281	0.885632497273719	36680	36680	TRUE	7	14	48	0.36	0.416	0.3833	0.46268	0.463648	0	0	0	0.00003	0.000018	2	11	54	471
576	chr1	53756787	53756787	1	-	HIV2OGH 400nM GS-9822	100051219	chr1	53756787	match	FALSE	0.0527549522165838	0.947245047783416	232926	232926	TRUE	2	2	57	0.39	0.554	0.5541	0.532	0.475159	0	0	0	0	0.000014	1	5	50	536
577	chr1	53929856	53929856	1	+	HIV2OGH 50nM GS-9822	100048905	chr1	53929856	match	FALSE	0.204223659016168	0.204223659016168	232926	232926	TRUE	2	2	59	0.62	0.547	0.5506	0.50136	0.470887	0	0	0	0.00001	0.000013	0	9	78	494
578	chr1	54311622	54311622	1	-	HIV2OGH 0nM GS-9822	100069857	chr1	54311622	match	FALSE	0.335307996537267	0.335307996537267	58913	58913	TRUE	2	10	52	0.43	0.444	0.4111	0.42582	0.47373	0	0	0	0.00002	0.000016	0	5	40	573
579	chr1	54323072	54323072	1	-	HIV2OGH 50nM GS-9822	100048057	chr1	54323072	match	FALSE	0.470337616485326	0.529662383514674	58913	58913	TRUE	2	11	52	0.3	0.414	0.3994	0.43679	0.473526	0	0	0	0.00002	0.000016	0	2	40	572
580	chr1	54329247	54329247	1	+	HIV2OGH 50nM GS-9822	100047920	chr1	54329247	insertion	FALSE	0.365522040975676	0.634477959024324	58913	58913	TRUE	2	12	52	0.28	0.303	0.381	0.44608	0.473485	0	0	0	0.00002	0.000016	0	1	42	571
581	chr1	54411533	54411533	1	-	HIV2OGH 0nM GS-9822	100069679	chr1	54411533	match	FALSE	0.119020182398841	0.880979817601159	30373	30373	TRUE	3	9	60	0.32	0.461	0.5103	0.49562	0.473567	0	0	0	0.00001	0.000016	1	4	48	570
582	chr1	54666351	54666351	1	+	HIV2OGH 50nM GS-9822	100047921	chr1	54666351	insertion	TRUE	0.152968632123695	NA	141833	NA	FALSE	0	3	52	0.4	0.477	0.4806	0.49498	0.4819	0	0	0	0.00004	0.000019	0	3	73	564
583	chr1	54926638	54926638	1	+	HIV2OGH 100nM GS-9822	100071180	chr1	54926638	match	FALSE	0.319636103444751	0.680363896555249	68481	68481	TRUE	7	10	34	0.4	0.48	0.4903	0.46963	0.478084	0	0	0	0.00001	0.000019	0	1	21	567
584	chr1	54991662	54991662	1	-	HIV2OGH 100nM GS-9822	100071002	chr1	54991662	insertion	FALSE	0.245471141693582	0.245471141693582	14242	NA	FALSE	1	12	29	0.4	0.48	0.5114	0.48343	0.471781	0	0	0	0.00004	0.000019	0	1	31	565
585	chr1	54991662	54991662	1	-	HIV2OGH 200nM GS-9822	100050791	chr1	54991662	insertion	FALSE	0.245471141693582	0.245471141693582	14242	NA	FALSE	1	12	29	0.4	0.48	0.5114	0.48343	0.471781	0	0	0	0.00004	0.000019	0	1	31	565
586	chr1	54994828	54994828	1	+	HIV2OGH 50nM GS-9822	100048565	chr1	54994828	match	FALSE	0.023170902963067	0.023170902963067	14242	NA	FALSE	1	14	29	0.39	0.448	0.5121	0.4847	0.471413	0	0	0	0.00005	0.000019	0	2	35	563
587	chr1	55159457	55159457	1	+	HIV2OGH 400nM GS-9822	100051331	chr1	55159457	match	FALSE	0.363911721893998	NA	93432	NA	FALSE	0	1	26	0.5	0.475	0.4558	0.44485	0.459033	0	0	0	0.00001	0.000014	0	3	74	517
588	chr1	55249150	55249150	1	-	HIV2OGH 50nM GS-9822	100049656	chr1	55249150	match	FALSE	0.344462719298246	0.655537280701754	18240	18240	TRUE	1	4	26	0.4	0.556	0.533	0.51027	0.451683	0	0	0	0.00003	0.000011	1	3	58	508
589	chr1	56077877	56077877	1	-	HIV2OGH 0nM GS-9822	100069898	chr1	56077877	match	FALSE	0.111518260836387	0.111518260836387	681431	NA	FALSE	0	0	2	0.44	0.46	0.3966	0.40233	0.401977	0	0	0	0	0	0	2	45	452
590	chr1	56079969	56079969	1	-	HIV2OGH 200nM GS-9822	100050918	chr1	56079969	match	FALSE	0.108448250813362	0.108448250813362	681431	NA	FALSE	0	0	2	0.55	0.45	0.3956	0.40198	0.402109	0	0	0	0	0	0	2	43	452
591	chr1	56092371	56092371	1	-	HIV2OGH 50nM GS-9822	100048151	chr1	56092371	match	FALSE	0.0902483156768624	0.0902483156768624	681431	NA	FALSE	0	0	2	0.48	0.43	0.4058	0.39427	0.401281	0	0	0	0	0	1	6	44	447
592	chr1	56124960	56124960	1	+	HIV2OGH 50nM GS-9822	100070484	chr1	56124960	match	FALSE	0.0424239578181797	0.0424239578181797	681431	NA	FALSE	0	1	2	0.36	0.4	0.3864	0.39036	0.400358	0	0	0	0	0	2	5	36	447
593	chr1	56417743	56417743	1	-	HIV2OGH 50nM GS-9822	100048021	chr1	56417743	insertion	FALSE	0.493421420611735	0.493421420611735	464842	NA	FALSE	0	0	6	0.44	0.388	0.3772	0.38873	0.402749	0	0	0	0	0.000003	1	5	59	465
594	chr1	56417744	56417744	1	-	HIV2OGH 50nM GS-9822	100048022	chr1	56417744	insertion	FALSE	0.493423571880338	0.493423571880338	464842	NA	FALSE	0	0	6	0.44	0.388	0.3771	0.38874	0.402749	0	0	0	0	0.000003	1	5	59	465
595	chr1	56417745	56417745	1	-	HIV2OGH 50nM GS-9822	100048023	chr1	56417745	insertion	FALSE	0.493425723148941	0.493425723148941	464842	NA	FALSE	0	0	6	0.45	0.388	0.377	0.38874	0.402749	0	0	0	0	0.000003	1	5	59	465
596	chr1	56417747	56417747	1	-	HIV2OGH 50nM GS-9822	100048024	chr1	56417747	insertion	FALSE	0.493430025686147	0.493430025686147	464842	NA	FALSE	0	0	6	0.46	0.388	0.377	0.38874	0.402749	0	0	0	0	0.000003	1	5	59	465
597	chr1	56455600	56455600	1	-	HIV2OGH 0nM GS-9822	100069662	chr1	56455600	match	FALSE	0.425138003880889	0.574861996119111	464842	NA	FALSE	0	0	6	0.3	0.312	0.3782	0.39164	0.400657	0	0	0	0	0.000003	0	4	47	448
598	chr1	56641445	56641445	1	-	HIV2OGH 0nM GS-9822	100069526	chr1	56641445	match	FALSE	0.0253354903386527	0.974664509661347	464842	NA	FALSE	0	1	8	0.3	0.402	0.4336	0.4302	0.400748	0	0	0	0	0.000003	1	6	58	430
599	chr1	56664231	56664231	1	+	HIV2OGH 50nM GS-9822	100049539	chr1	56664231	match	FALSE	0.126976673350763	0.126976673350763	78794	NA	FALSE	0	1	8	0.36	0.43	0.4386	0.43875	0.40233	0	0	0	0	0.000003	1	5	60	446
600	chr1	56758388	56758388	1	-	HIV2OGH 50nM GS-9822	100048195	chr1	56758388	match	FALSE	0.299136833168247	0.700863166831753	84804	84804	TRUE	1	1	15	0.46	0.46	0.4423	0.42774	0.405061	0	0	0	0.00001	0.000003	1	7	72	447
601	chr1	56832023	56832023	1	+	HIV2OGH 400nM GS-9822	100071783	chr1	56832023	match	FALSE	0.294420138096917	0.705579861903083	48227	NA	FALSE	0	2	15	0.55	0.392	0.3922	0.40357	0.406982	0	0	0	0.00001	0.000003	0	1	41	441
602	chr1	56859185	56859185	1	+	HIV2OGH 50nM GS-9822	100049647	chr1	56859185	match	FALSE	0.142368382856076	0.142368382856076	48227	NA	FALSE	0	3	15	0.34	0.369	0.4179	0.39414	0.407819	0	0	0	0.00002	0.000003	0	2	32	440
603	chr1	56869377	56869377	1	-	HIV2OGH 50nM GS-9822	100047864	chr1	56869377	match	FALSE	0.189753537197627	0.810246462802373	17528	17528	TRUE	1	2	15	0.31	0.386	0.3693	0.38622	0.407876	0	0	0	0.00001	0.000003	1	6	26	442
604	chr1	56902837	56902837	1	+	HIV2OGH 50nM GS-9822	100070423	chr1	56902837	match	FALSE	0.275099254520008	0.275099254520008	70022	70022	TRUE	1	2	18	0.33	0.325	0.3717	0.37413	0.40782	0	0	0	0.00001	0.000003	0	1	32	433
605	chr1	57025336	57025336	1	+	HIV2OGH 50nM GS-9822	100070861	chr1	57025336	match	FALSE	0.321313919395716	0.321313919395716	100615	100615	TRUE	1	1	18	0.4	0.42	0.4024	0.4011	0.410252	0	0	0	0	0.000003	0	2	43	423
606	chr1	57167926	57167926	1	-	HIV2OGH 0nM GS-9822	100069570	chr1	57167926	match	FALSE	0.0123473504643795	0.98765264953562	36931	36931	TRUE	3	4	17	0.5	0.435	0.4329	0.42584	0.409549	0	0	0	0	0.000004	0	6	43	405
607	chr1	57449921	57449921	1	+	HIV2OGH 100nM GS-9822	100071327	chr1	57449921	match	FALSE	0.0611469181635139	0.938853081836486	1106548	1106548	TRUE	9	9	15	0.32	0.38	0.4107	0.40845	0.406742	0	0	0	0	0.000001	0	2	35	338
608	chr1	57664542	57664542	1	+	HIV2OGH 50nM GS-9822	100049082	chr1	57664542	match	FALSE	0.25510235434884	0.74489764565116	1106548	1106548	TRUE	9	9	16	0.42	0.376	0.4625	0.39762	0.406891	0	1	0.0001	0.00001	0.000001	0	9	33	317
609	chr1	57744873	57744873	1	-	HIV2OGH 50nM GS-9822	100049882	chr1	57744873	match	FALSE	0.32769839175526	0.67230160824474	1106548	1106548	TRUE	2	2	13	0.56	0.435	0.4056	0.39615	0.406002	0	0	0	0	0.000001	0	0	34	303
610	chr1	57810190	57810190	1	-	HIV2OGH 50nM GS-9822	100048900	chr1	57810190	match	FALSE	0.386726106775305	0.613273893224695	1106548	1106548	TRUE	2	2	13	0.48	0.451	0.4095	0.41237	0.405652	0	0	0	0	0.000001	1	2	31	299
611	chr1	58098400	58098400	1	-	HIV2OGH 50nM GS-9822	100070906	chr1	58098400	match	FALSE	0.352815241634344	0.352815241634344	1106548	1106548	TRUE	6	6	13	0.37	0.397	0.3979	0.40653	0.407101	0	0	0	0	0.000002	1	4	35	253
612	chr1	58928098	58928098	1	+	HIV2OGH 50nM GS-9822	100048560	chr1	58928098	match	FALSE	0.225600741410887	0.225600741410887	45319	45319	TRUE	1	1	11	0.22	0.3	0.3609	0.38832	0.41762	0	0	0	0	0.000009	1	2	44	510
613	chr1	58952056	58952056	1	-	HIV2OGH 50nM GS-9822	100070951	chr1	58952056	match	FALSE	0.170126845704093	0.829873154295907	80728	NA	FALSE	0	1	11	0.38	0.422	0.4045	0.39684	0.417978	0	0	0	0	0.000009	0	8	49	518
614	chr1	59273868	59273868	1	+	HIV2OGH 50nM GS-9822	100048534	chr1	59273868	match	FALSE	0.22329280528832	0.22329280528832	67772	67772	TRUE	1	1	24	0.28	0.43	0.4357	0.43041	0.414922	0	0	0	0	0.000009	1	6	75	621
615	chr1	59347343	59347343	1	-	HIV2OGH 50nM GS-9822	100070636	chr1	59347343	match	FALSE	0.476927302691815	0.476927302691815	43688	NA	FALSE	0	2	22	0.46	0.455	0.4416	0.41675	0.413887	0	0	0	0.00001	0.000007	1	8	78	611
616	chr1	59575875	59575875	1	-	HIV2OGH 50nM GS-9822	100070900	chr1	59575875	match	FALSE	0.0609327230636012	0.0609327230636012	452696	452696	TRUE	14	14	23	0.26	0.404	0.3723	0.40355	0.409844	0	0	0	0.00001	0.000004	0	4	59	605
617	chr1	60550813	60550813	1	-	HIV2OGH 0nM GS-9822	100070154	chr1	60550813	match	FALSE	0.459699736392538	0.459699736392538	441945	NA	FALSE	0	0	7	0.35	0.387	0.3371	0.36966	0.381242	0	0	0	0	0.000003	0	0	19	259
618	chr1	60596757	60596757	1	+	HIV2OGH 50nM GS-9822	100049776	chr1	60596757	match	FALSE	0.355741099005532	0.355741099005532	441945	NA	FALSE	0	0	7	0.49	0.376	0.3688	0.37513	0.382649	0	0	0	0	0.000002	0	1	13	264
619	chr1	60661541	60661541	1	-	HIV2OGH 100nM GS-9822	100050347	chr1	60661541	match	FALSE	0.209152722623856	0.209152722623856	441945	NA	FALSE	0	0	6	0.36	0.391	0.3801	0.38018	0.383792	0	0	0	0	0.000002	1	6	26	290
620	chr1	60891505	60891505	1	+	HIV2OGH 50nM GS-9822	100070564	chr1	60891505	match	FALSE	0.17282446880498	0.17282446880498	36945	NA	FALSE	0	2	8	0.43	0.412	0.3825	0.39302	0.390233	0	0	0	0	0.000005	0	1	28	363
621	chr1	61054352	61054352	1	+	HIV2OGH 50nM GS-9822	100049754	chr1	61054352	match	FALSE	0.057196572544199	0.057196572544199	165954	165954	TRUE	1	1	9	0.37	0.384	0.3897	0.39538	0.391962	0	0	0	0	0.000005	0	2	24	431
622	chr1	61199847	61199847	1	-	HIV2OGH 50nM GS-9822	100049425	chr1	61199847	match	FALSE	0.460707788015729	0.539292211984271	17039	17039	TRUE	2	2	9	0.39	0.467	0.422	0.43006	0.394195	0	0	0	0	0.000005	2	8	55	486
623	chr1	61589744	61589744	1	-	HIV2OGH 50nM GS-9822	100049861	chr1	61589744	match	FALSE	0.292729625382665	0.707270374617335	380228	380228	TRUE	4	4	15	0.37	0.354	0.4012	0.3965	0.403259	0	0	0	0	0.000008	0	3	54	501
624	chr1	61716391	61716391	1	-	HIV2OGH 50nM GS-9822	100049662	chr1	61716391	match	FALSE	0.0801397732080458	0.0801397732080458	191453	NA	FALSE	0	4	13	0.36	0.299	0.413	0.41056	0.400831	0	0	0	0	0.000008	0	6	48	458
625	chr1	61719806	61719806	1	-	HIV2OGH 50nM GS-9822	100049471	chr1	61719806	match	FALSE	0.0979770491974532	0.0979770491974532	191453	NA	FALSE	0	4	13	0.5	0.478	0.4213	0.41345	0.400702	0	0	0	0	0.000008	1	6	47	457
626	chr1	61802646	61802646	1	+	HIV2OGH 200nM GS-9822	100071657	chr1	61802646	match	FALSE	0.46933189869054	0.53066810130946	191453	NA	FALSE	0	0	13	0.22	0.399	0.4064	0.40181	0.398435	0	0	0	0	0.000005	0	2	36	439
627	chr1	62026223	62026223	1	-	HIV2OGH 100nM GS-9822	100071361	chr1	62026223	match	FALSE	0.107926233164704	0.107926233164704	421436	421436	TRUE	2	2	18	0.51	0.399	0.3902	0.4059	0.412384	0	0	0	0.00001	0.000004	0	2	28	359
628	chr1	62467972	62467972	1	-	HIV2OGH 200nM GS-9822	100050771	chr1	62467972	match	FALSE	0.27068300050344	0.27068300050344	23836	NA	FALSE	0	4	20	0.4	0.485	0.4883	0.46373	0.409047	0	0	0	0.00001	0.000005	2	7	41	317
629	chr1	62614980	62614980	1	+	HIV2OGH 0nM GS-9822	100070121	chr1	62614980	match	FALSE	0.490181314120939	NA	116869	NA	FALSE	0	0	21	0.4	0.36	0.4016	0.44211	0.405009	0	0	0	0	0.000004	0	0	43	311
630	chr1	62794094	62794094	1	-	HIV2OGH 0nM GS-9822	100069494	chr1	62794094	insertion	FALSE	0.4327209076397	0.5672790923603	233661	233661	TRUE	6	8	24	0.3	0.329	0.3556	0.35121	0.407847	0	0	0	0	0.000004	0	0	18	308
631	chr1	62890813	62890813	1	+	HIV2OGH 50nM GS-9822	100048891	chr1	62890813	match	FALSE	0.343596873951191	0.343596873951191	104285	104285	TRUE	7	8	22	0.38	0.354	0.3502	0.37234	0.404828	0	0	0	0.00001	0.000004	0	1	20	301
632	chr1	63063935	63063935	1	+	HIV2OGH 0nM GS-9822	100069606	chr1	63063935	match	FALSE	0.489512551761424	0.510487448238576	81383	81383	TRUE	2	2	22	0.42	0.429	0.3707	0.3597	0.394397	0	0	0	0	0.000003	0	1	20	272
633	chr1	63230222	63230222	1	-	HIV2OGH 100nM GS-9822	100071175	chr1	63230222	match	FALSE	0.0632158361855655	0.0632158361855655	134982	NA	FALSE	0	3	27	0.44	0.47	0.4348	0.41948	0.388839	0	0	0	0	0.000004	0	2	25	245
634	chr1	63794146	63794146	1	+	HIV2OGH 100nM GS-9822	100050220	chr1	63794146	match	FALSE	0.341800728101039	0.658199271898961	49169	49169	TRUE	1	10	21	0.52	0.386	0.3758	0.37023	0.402763	0	0	0	0.00001	0.000005	0	1	24	403
635	chr1	63950587	63950587	1	-	HIV2OGH 200nM GS-9822	100071606	chr1	63950587	match	FALSE	0.457783246901644	0.457783246901644	113770	NA	FALSE	0	0	30	0.35	0.415	0.4298	0.43756	0.406022	0	0	0	0	0.000005	0	6	61	452
636	chr1	64074256	64074256	1	-	HIV2OGH 50nM GS-9822	100048352	chr1	64074256	match	FALSE	0.152103599579869	0.152103599579869	407492	407492	TRUE	2	2	23	0.32	0.373	0.4027	0.4107	0.4044	0	0	0	0	0.000003	0	4	63	454
637	chr1	64434863	64434863	1	-	HIV2OGH 50nM GS-9822	100049901	chr1	64434863	match	FALSE	0.317725752508361	0.682274247491639	22126	NA	FALSE	0	8	14	0.69	0.54	0.4551	0.39723	0.408673	0	0	0	0	0.000003	0	4	48	503
638	chr1	64659865	64659865	1	-	HIV2OGH 50nM GS-9822	100049293	chr1	64659865	match	FALSE	0.239365558465385	0.760634441534615	202761	NA	FALSE	0	1	24	0.42	0.395	0.3736	0.40841	0.405838	0	0	0	0.00001	0.000003	1	6	27	439
639	chr1	64896245	64896245	1	-	HIV2OGH 50nM GS-9822	100048372	chr1	64896245	match	FALSE	0.187469609126613	0.812530390873387	187145	187145	TRUE	2	2	28	0.38	0.349	0.3755	0.40619	0.410513	0	0	0	0	0.000008	0	4	34	420
640	chr1	64993350	64993350	1	+	HIV2OGH 0nM GS-9822	100069462	chr1	64993350	insertion	FALSE	0.113490704084758	0.113490704084758	88157	88157	TRUE	2	2	24	0.33	0.356	0.3863	0.38644	0.412441	0	0	0	0.00001	0.000009	1	7	20	436
641	chr1	64993351	64993351	1	+	HIV2OGH 0nM GS-9822	100069463	chr1	64993351	insertion	FALSE	0.113502047483467	0.113502047483467	88157	88157	TRUE	2	2	24	0.33	0.355	0.3862	0.38644	0.412441	0	0	0	0.00001	0.000009	1	7	20	436
642	chr1	64993352	64993352	1	+	HIV2OGH 0nM GS-9822	100069464	chr1	64993352	insertion	FALSE	0.113513390882176	0.113513390882176	88157	88157	TRUE	2	2	24	0.33	0.356	0.3862	0.38644	0.412442	0	0	0	0.00001	0.000009	1	7	20	436
643	chr1	64993353	64993353	1	+	HIV2OGH 0nM GS-9822	100069465	chr1	64993353	insertion	FALSE	0.113524734280885	0.113524734280885	88157	88157	TRUE	2	2	24	0.34	0.357	0.3862	0.38644	0.412442	0	0	0	0.00001	0.000009	1	7	20	436
644	chr1	65197239	65197239	1	+	HIV2OGH 100nM GS-9822	100071017	chr1	65197239	match	TRUE	0.463836464578412	0.463836464578412	234518	234518	TRUE	8	9	29	0.37	0.34	0.4127	0.41827	0.409487	0	0	0	0.00002	0.000012	0	9	65	477
645	chr1	65455374	65455374	1	+	HIV2OGH 50nM GS-9822	100048743	chr1	65455374	match	TRUE	0.180897633249952	0.819102366750048	83152	83152	TRUE	4	6	29	0.51	0.42	0.4054	0.41823	0.403498	0	0	0	0.00002	0.000011	1	6	58	438
646	chr1	65542766	65542766	1	+	HIV2OGH 0nM GS-9822	100069483	chr1	65542766	match	TRUE	0.263010924875763	0.263010924875763	151123	151123	TRUE	2	3	32	0.42	0.406	0.4014	0.40295	0.402733	0	1	0.0001	0.00003	0.000011	0	3	47	442
647	chr1	65599293	65599293	1	-	HIV2OGH 50nM GS-9822	100048413	chr1	65599293	match	FALSE	0.484157661597495	0.484157661597495	106329	106329	TRUE	3	3	30	0.39	0.418	0.4004	0.39455	0.399167	0	0	0	0	0.000011	0	3	31	442
648	chr1	65710184	65710184	1	+	HIV2OGH 100nM GS-9822	100071253	chr1	65710184	match	FALSE	0.23199572641834	0.23199572641834	220892	220892	TRUE	3	6	26	0.34	0.365	0.4034	0.38695	0.394031	0	0	0	0	0.00001	3	10	61	399
649	chr1	65762813	65762813	1	-	HIV2OGH 50nM GS-9822	100070565	chr1	65762813	match	FALSE	0.470252431052279	0.470252431052279	220892	220892	TRUE	6	6	26	0.56	0.412	0.4261	0.3841	0.391123	0	1	0.0001	0.00001	0.000009	0	8	49	389
650	chr1	66045376	66045376	1	-	HIV2OGH 100nM GS-9822	100050232	chr1	66045376	match	FALSE	0.0244309586026681	0.0244309586026681	581680	581680	TRUE	3	3	18	0.44	0.354	0.3629	0.36331	0.378066	0	0	0	0.00001	0.000004	0	2	29	364
651	chr1	66287834	66287834	1	+	HIV2OGH 400nM GS-9822	100051220	chr1	66287834	match	FALSE	0.140528044774303	0.140528044774303	8219	8219	TRUE	6	6	41	0.26	0.353	0.3618	0.36111	0.377791	0	0	0	0	0.000002	0	3	16	418
652	chr1	66317635	66317635	1	+	HIV2OGH 400nM GS-9822	100051277	chr1	66317635	match	FALSE	0.227113026358505	0.227113026358505	381964	381964	TRUE	5	6	41	0.47	0.373	0.3661	0.36133	0.377339	0	0	0	0	0.000002	0	1	11	435
653	chr1	66420409	66420409	1	+	HIV2OGH 50nM GS-9822	100050020	chr1	66420409	match	FALSE	0.496180268297536	0.496180268297536	381964	381964	TRUE	5	5	36	0.34	0.318	0.3685	0.38244	0.379556	0	0	0	0	0.000002	1	6	31	465
654	chr1	66590829	66590829	1	+	HIV2OGH 50nM GS-9822	100070317	chr1	66590829	match	FALSE	0.481517234884159	0.481517234884159	42472	42472	TRUE	7	7	40	0.4	0.379	0.3697	0.39117	0.377108	0	0	0	0	0.000002	2	12	89	477
655	chr1	66660831	66660831	1	-	HIV2OGH 50nM GS-9822	100048947	chr1	66660831	match	FALSE	0.302183510621548	0.302183510621548	158781	NA	FALSE	0	7	40	0.45	0.467	0.453	0.39957	0.377944	0	0	0	0	0.000002	0	3	75	462
656	chr1	66693035	66693035	1	-	HIV2OGH 50nM GS-9822	100049991	chr1	66693035	match	FALSE	0.49499625270026	0.50500374729974	158781	NA	FALSE	0	0	52	0.54	0.433	0.3784	0.38933	0.377595	0	0	0	0	0.000004	0	6	59	481
657	chr1	66731716	66731716	1	+	HIV2OGH 50nM GS-9822	100048845	chr1	66731716	match	FALSE	0.251383981710658	0.748616018289342	158781	NA	FALSE	0	27	52	0.45	0.444	0.3743	0.38379	0.377334	0	0	0	0.00001	0.000004	1	7	62	482
658	chr1	66774691	66774691	1	+	HIV2OGH 0nM GS-9822	100069595	chr1	66774691	match	FALSE	0.0104522390742303	0.0104522390742303	216987	216987	TRUE	27	27	53	0.32	0.372	0.3979	0.37968	0.378065	0	1	0.0001	0.00001	0.000004	3	13	74	485
659	chr1	66863566	66863566	1	-	HIV2OGH 50nM GS-9822	100049343	chr1	66863566	match	FALSE	0.420038988510832	0.420038988510832	216987	216987	TRUE	28	28	55	0.36	0.388	0.3811	0.37969	0.380321	0	0	0	0	0.000005	2	6	47	502
660	chr1	67494960	67494960	1	+	HIV2OGH 0nM GS-9822	100069806	chr1	67494960	match	FALSE	0.0350535748657955	0.964946425134204	93514	93514	TRUE	1	1	37	0.55	0.455	0.3808	0.39869	0.400341	0	0	0	0	0.000007	2	3	36	496
661	chr1	67525502	67525502	1	-	HIV2OGH 50nM GS-9822	100048969	chr1	67525502	match	FALSE	0.424761583255971	0.575238416744029	47396	NA	FALSE	0	9	36	0.27	0.306	0.4312	0.39836	0.401324	0	0	0	0.00001	0.000007	0	2	34	499
662	chr1	67661749	67661749	1	-	HIV2OGH 100nM GS-9822	100071003	chr1	67661749	insertion	FALSE	0.306466604700571	0.306466604700571	22593	22593	TRUE	4	12	36	0.48	0.454	0.3772	0.41935	0.407129	0	0	0	0.00001	0.000008	2	21	70	572
663	chr1	67661749	67661749	1	-	HIV2OGH 200nM GS-9822	100050792	chr1	67661749	insertion	FALSE	0.306466604700571	0.306466604700571	22593	22593	TRUE	4	12	36	0.48	0.454	0.3772	0.41935	0.407129	0	0	0	0.00001	0.000008	2	21	70	572
664	chr1	67963295	67963295	1	+	HIV2OGH 400nM GS-9822	100051248	chr1	67963295	match	TRUE	0.178418552498996	0.821581447501004	131993	131993	TRUE	1	4	23	0.37	0.401	0.4172	0.42309	0.411879	0	0	0	0.00001	0.000008	2	10	97	577
665	chr1	67993988	67993988	1	+	HIV2OGH 50nM GS-9822	100049583	chr1	67993988	match	FALSE	0.41095361117635	0.58904638882365	131993	131993	TRUE	1	1	23	0.35	0.407	0.4445	0.41949	0.412185	0	0	0	0	0.000009	2	8	85	580
666	chr1	68287565	68287565	1	-	HIV2OGH 0nM GS-9822	100069665	chr1	68287565	match	TRUE	0.406859331476323	0.406859331476323	5744	5744	TRUE	2	3	14	0.28	0.38	0.4224	0.39085	0.403545	0	3	0.0003	0.00003	0.000008	0	3	27	530
667	chr1	68601945	68601945	1	+	HIV2OGH 100nM GS-9822	100071365	chr1	68601945	match	FALSE	0.331916953254362	0.331916953254362	196275	NA	FALSE	0	0	10	0.37	0.418	0.3952	0.40133	0.387922	0	0	0	0	0.000006	1	4	49	330
668	chr1	68788207	68788207	1	-	HIV2OGH 50nM GS-9822	100070912	chr1	68788207	match	FALSE	0.021862856921917	0.021862856921917	517270	NA	FALSE	0	1	10	0.4	0.376	0.4006	0.3596	0.384682	0	0	0	0	0.000005	0	1	12	274
669	chr1	68963257	68963257	1	+	HIV2OGH 200nM GS-9822	100050849	chr1	68963257	match	FALSE	0.360274131498057	0.360274131498057	517270	NA	FALSE	0	0	8	0.42	0.44	0.3628	0.37769	0.378455	0	0	0	0	0.000002	1	2	12	210
670	chr1	69259153	69259153	1	-	HIV2OGH 200nM GS-9822	100050787	chr1	69259153	match	FALSE	0.0676919210470354	0.932308078952965	517270	NA	FALSE	0	1	3	0.32	0.355	0.3324	0.36881	0.371244	0	0	0	0	0	0	0	10	148
671	chr1	69289558	69289558	1	+	HIV2OGH 50nM GS-9822	100048165	chr1	69289558	match	FALSE	0.00891217352639821	0.991087826473602	517270	NA	FALSE	1	1	2	0.32	0.297	0.3787	0.36732	0.371068	0	0	0	0	0	0	1	10	152
672	chr1	69400760	69400760	1	-	HIV2OGH 0nM GS-9822	100070185	chr1	69400760	match	FALSE	0.174377444715542	0.825622555284458	129105	129105	TRUE	1	1	12	0.36	0.374	0.3726	0.36148	0.369645	0	0	0	0	0.000001	0	0	10	163
673	chr1	69593032	69593032	1	-	HIV2OGH 100nM GS-9822	100050513	chr1	69593032	match	FALSE	0.316182749786507	0.683817250213493	248252	NA	FALSE	0	0	12	0.3	0.355	0.36	0.37547	0.365225	0	0	0	0	0.000001	0	0	9	182
674	chr1	69697888	69697888	1	-	HIV2OGH 50nM GS-9822	100048313	chr1	69697888	match	FALSE	0.182685341704902	0.182685341704902	132512	NA	FALSE	0	1	13	0.52	0.406	0.3581	0.36339	0.362747	0	0	0	0	0.000002	0	1	23	187
675	chr1	70344567	70344567	1	+	HIV2OGH 50nM GS-9822	100048201	chr1	70344567	match	FALSE	0.0661333194350341	0.933866680564966	575610	575610	TRUE	6	7	35	0.36	0.321	0.3574	0.35424	0.366861	0	0	0	0	0.000005	0	0	31	258
676	chr1	70405105	70405105	1	-	HIV2OGH 100nM GS-9822	100050211	chr1	70405105	match	FALSE	0.36248457424928	0.63751542575072	60775	60775	TRUE	1	13	35	0.32	0.366	0.3794	0.35939	0.368729	0	0	0	0.00001	0.000005	0	3	29	254
677	chr1	70413531	70413531	1	+	HIV2OGH 50nM GS-9822	100049658	chr1	70413531	match	FALSE	0.498872891814068	0.498872891814068	60775	60775	TRUE	1	22	35	0.38	0.327	0.3272	0.36427	0.368913	0	0	0	0.00002	0.000005	0	0	34	256
678	chr1	71044292	71044292	1	-	HIV2OGH 100nM GS-9822	100050392	chr1	71044292	match	FALSE	0.296756666514896	0.296756666514896	65889	NA	FALSE	0	7	24	0.54	0.541	0.4114	0.37771	0.380177	0	0	0	0	0.000004	0	0	16	240
679	chr1	71094015	71094015	1	-	HIV2OGH 100nM GS-9822	100050549	chr1	71094015	match	FALSE	0.0173284422820131	0.982671557717987	195459	195459	TRUE	6	6	23	0.37	0.33	0.3538	0.38518	0.379036	0	0	0	0	0.000003	0	0	25	238
680	chr1	71340471	71340471	1	-	HIV2OGH 50nM GS-9822	100070327	chr1	71340471	match	FALSE	0.133484654731458	0.133484654731458	156400	156400	TRUE	1	5	17	0.43	0.386	0.3577	0.36413	0.370974	0	0	0	0.00001	0.000002	0	2	24	215
681	chr1	71600523	71600523	1	+	HIV2OGH 50nM GS-9822	100070646	chr1	71600523	match	FALSE	0.212932707196986	0.212932707196986	158219	NA	FALSE	0	1	17	0.37	0.342	0.366	0.36507	0.366479	0	0	0	0	0.000002	1	5	18	236
682	chr1	71743173	71743173	1	-	HIV2OGH 50nM GS-9822	100048846	chr1	71743173	match	FALSE	0.122896874228088	0.877103125771912	886597	886597	TRUE	1	1	17	0.46	0.419	0.3975	0.36153	0.361507	0	0	0	0	0.000002	0	1	19	223
683	chr1	71801487	71801487	1	+	HIV2OGH 50nM GS-9822	100049848	chr1	71801487	match	FALSE	0.188669711266787	0.811330288733212	886597	886597	TRUE	1	1	7	0.4	0.369	0.3482	0.36157	0.358675	0	0	0	0	0.000001	0	3	23	215
684	chr1	72145611	72145611	1	-	HIV2OGH 50nM GS-9822	100048606	chr1	72145611	match	FALSE	0.42319001756153	0.42319001756153	886597	886597	TRUE	1	1	2	0.26	0.356	0.3258	0.34888	0.350002	0	0	0	0	0.000001	0	2	17	198
685	chr1	72170474	72170474	1	+	HIV2OGH 200nM GS-9822	100071585	chr1	72170474	match	FALSE	0.395146836725141	0.395146836725141	886597	886597	TRUE	1	1	2	0.23	0.305	0.3382	0.34804	0.350029	0	0	0	0	0.000001	0	1	18	196
686	chr1	72193387	72193387	1	-	HIV2OGH 100nM GS-9822	100071051	chr1	72193387	match	FALSE	0.369303076820698	0.369303076820698	886597	886597	TRUE	1	1	2	0.35	0.326	0.3365	0.34474	0.350096	0	0	0	0	0.000001	0	0	17	202
687	chr1	72620593	72620593	1	+	HIV2OGH 200nM GS-9822	100071622	chr1	72620593	match	FALSE	0.0974795580434337	NA	1023630	NA	FALSE	0	0	1	0.44	0.35	0.38	0.35065	0.346917	0	0	0	0	0.000001	0	0	12	157
688	chr1	72800029	72800029	1	-	HIV2OGH 0nM GS-9822	100069944	chr1	72800029	match	FALSE	0.272773365376161	NA	1023630	NA	FALSE	0	0	1	0.38	0.302	0.357	0.3477	0.348286	0	0	0	0	0.000001	0	1	16	156
689	chr1	72822089	72822089	1	-	HIV2OGH 200nM GS-9822	100050821	chr1	72822089	match	FALSE	0.294324121020291	NA	1023630	NA	FALSE	0	0	1	0.24	0.281	0.3388	0.3413	0.348302	0	0	0	0	0.000001	0	1	13	153
690	chr1	72856927	72856927	1	-	HIV2OGH 50nM GS-9822	100049251	chr1	72856927	match	FALSE	0.328357902757832	NA	1023630	NA	FALSE	0	0	1	0.48	0.38	0.3242	0.34197	0.348942	0	0	0	0	0.000001	0	2	15	149
691	chr1	73105600	73105600	1	+	HIV2OGH 50nM GS-9822	100070901	chr1	73105600	match	FALSE	0.428709592333167	NA	1023630	NA	FALSE	0	0	2	0.26	0.402	0.3495	0.35375	0.350988	0	0	0	0	0	0	0	15	116
692	chr1	73212567	73212567	1	+	HIV2OGH 0nM GS-9822	100069475	chr1	73212567	match	FALSE	0.32421187343083	NA	1023630	NA	FALSE	0	0	2	0.31	0.317	0.3158	0.35025	0.350614	0	0	0	0	0	0	1	16	101
693	chr1	73234811	73234811	1	-	HIV2OGH 50nM GS-9822	100048283	chr1	73234811	match	FALSE	0.302481365337085	NA	1023630	NA	FALSE	0	0	2	0.42	0.28	0.3616	0.35319	0.350337	0	0	0	0	0	0	2	22	98
694	chr1	73255280	73255280	1	+	HIV2OGH 50nM GS-9822	100049490	chr1	73255280	match	FALSE	0.282484882232838	NA	1023630	NA	FALSE	0	0	2	0.32	0.326	0.3343	0.35691	0.34984	0	0	0	0	0	0	1	20	98
695	chr1	73259278	73259278	1	+	HIV2OGH 50nM GS-9822	100050048	chr1	73259278	match	FALSE	0.278579174115647	NA	1023630	NA	FALSE	0	0	2	0.29	0.35	0.3398	0.35732	0.349824	0	0	0	0	0	0	1	19	97
696	chr1	73346610	73346610	1	+	HIV2OGH 200nM GS-9822	100051130	chr1	73346610	match	FALSE	0.193263190801364	NA	1023630	NA	FALSE	0	0	2	0.33	0.29	0.3584	0.35629	0.350292	0	0	0	0	0	0	0	2	91
697	chr1	73790780	73790780	1	-	HIV2OGH 0nM GS-9822	100069945	chr1	73790780	match	FALSE	0.363813687273117	0.636186312726883	335801	NA	FALSE	0	0	5	0.32	0.301	0.3535	0.34736	0.353372	0	0	0	0	0	0	0	9	84
698	chr1	73868364	73868364	1	+	HIV2OGH 50nM GS-9822	100049509	chr1	73868364	match	FALSE	0.132772088230827	0.867227911769173	335801	NA	FALSE	0	1	5	0.46	0.385	0.386	0.36057	0.351939	0	0	0	0	0	0	3	12	87
699	chr1	74003170	74003170	1	+	HIV2OGH 50nM GS-9822	100048489	chr1	74003170	match	FALSE	0.0913681031122989	0.0913681031122989	287376	NA	FALSE	0	1	11	0.3	0.308	0.3424	0.35572	0.350254	0	0	0	0	0.000001	0	1	9	95
700	chr1	74083160	74083160	1	-	HIV2OGH 50nM GS-9822	100049287	chr1	74083160	match	FALSE	0.36971424196871	0.36971424196871	287376	NA	FALSE	0	0	9	0.59	0.417	0.3327	0.35814	0.351294	0	0	0	0	0.000001	0	3	21	99
701	chr1	74122314	74122314	1	+	HIV2OGH 100nM GS-9822	100050698	chr1	74122314	match	FALSE	0.494039168197762	0.494039168197762	287376	NA	FALSE	0	0	9	0.43	0.34	0.3712	0.35715	0.352183	0	0	0	0	0.000001	1	2	20	102
702	chr1	74198955	74198955	1	+	HIV2OGH 200nM GS-9822	100071485	chr1	74198955	match	FALSE	0.227346751294471	0.227346751294471	287376	NA	FALSE	0	0	9	0.24	0.301	0.3477	0.35543	0.353869	0	0	0	0	0.000001	0	0	18	117
703	chr1	74493804	74493804	1	-	HIV2OGH 200nM GS-9822	100071473	chr1	74493804	match	FALSE	0.0651889723013202	0.0651889723013202	309040	309040	TRUE	3	6	20	0.27	0.389	0.3858	0.34957	0.362015	0	0	0	0	0.000001	0	0	7	175
704	chr1	74764807	74764807	1	+	HIV2OGH 200nM GS-9822	100071636	chr1	74764807	match	FALSE	0.057892182241781	0.942107817758219	309040	309040	TRUE	2	5	20	0.38	0.366	0.4036	0.38549	0.364215	0	0	0	0	0.000001	1	5	20	169
705	chr1	74883717	74883717	1	+	HIV2OGH 400nM GS-9822	100051326	chr1	74883717	match	FALSE	0.268259676350904	0.268259676350904	105670	105670	TRUE	1	3	22	0.14	0.336	0.3553	0.36683	0.368005	0	0	0	0	0.000006	0	3	22	211
706	chr1	75374841	75374841	1	-	HIV2OGH 50nM GS-9822	100048996	chr1	75374841	match	FALSE	0.080343328667207	0.080343328667207	27146	27146	TRUE	2	2	15	0.64	0.657	0.4447	0.38343	0.373503	1	2	0.0002	0.00005	0.000007	2	15	41	232
707	chr1	75459266	75459266	1	+	HIV2OGH 50nM GS-9822	100047922	chr1	75459266	insertion	FALSE	0.0401249486869943	0.959875051313006	411689	411689	TRUE	5	5	14	0.37	0.302	0.3477	0.37224	0.374247	0	0	0	0	0.000007	0	0	19	229
708	chr1	75658641	75658641	1	+	HIV2OGH 200nM GS-9822	100071480	chr1	75658641	match	FALSE	0.475589583399119	0.475589583399119	411689	411689	TRUE	5	5	21	0.29	0.343	0.3786	0.38316	0.376341	0	0	0	0	0.000009	0	3	11	239
709	chr1	75699361	75699361	1	+	HIV2OGH 400nM GS-9822	100071790	chr1	75699361	match	FALSE	0.376679969588694	0.376679969588694	411689	411689	TRUE	5	5	21	0.32	0.315	0.37	0.37223	0.375519	0	0	0	0	0.000009	0	1	19	243
710	chr1	75845021	75845021	1	-	HIV2OGH 0nM GS-9822	100069608	chr1	75845021	match	FALSE	0.0228692046666294	0.0228692046666294	411689	411689	TRUE	5	5	32	0.36	0.37	0.3576	0.37724	0.379221	0	0	0	0.00002	0.00001	0	1	27	285
711	chr1	76062810	76062810	1	+	HIV2OGH 50nM GS-9822	100049451	chr1	76062810	match	TRUE	0.237676177380543	0.237676177380543	116360	116360	TRUE	1	6	30	0.38	0.365	0.3911	0.39085	0.384903	0	0	0	0.00001	0.000005	0	1	36	295
712	chr1	76365782	76365782	1	+	HIV2OGH 400nM GS-9822	100051299	chr1	76365782	match	FALSE	0.0937908281799097	0.0937908281799097	562571	562571	TRUE	10	10	25	0.25	0.414	0.4604	0.41419	0.38575	0	0	0	0	0.000003	0	3	28	289
713	chr1	76448226	76448226	1	-	HIV2OGH 100nM GS-9822	100071393	chr1	76448226	match	FALSE	0.240339441599371	0.240339441599371	562571	562571	TRUE	10	10	25	0.41	0.416	0.4092	0.39184	0.385646	0	0	0	0	0.000003	1	1	26	284
714	chr1	76668597	76668597	1	-	HIV2OGH 50nM GS-9822	100049778	chr1	76668597	match	FALSE	0.367939335657188	0.632060664342812	562571	562571	TRUE	10	10	17	0.36	0.387	0.3742	0.37017	0.386531	0	0	0	0	0.000002	1	6	23	280
715	chr1	77312191	77312191	1	-	HIV2OGH 50nM GS-9822	100070326	chr1	77312191	match	FALSE	0.297159912325701	0.297159912325701	21443	NA	FALSE	0	5	32	0.31	0.286	0.3505	0.38889	0.386344	0	0	0	0	0.000003	0	0	30	321
716	chr1	77343016	77343016	1	+	HIV2OGH 50nM GS-9822	100049055	chr1	77343016	match	FALSE	0.120774909729303	0.879225090270697	130441	130441	TRUE	1	5	30	0.58	0.431	0.3747	0.36248	0.385608	0	0	0	0	0.000003	0	1	21	323
717	chr1	77500523	77500523	1	-	HIV2OGH 0nM GS-9822	100069603	chr1	77500523	match	FALSE	0.315843292643957	NA	62588	NA	FALSE	0	3	35	0.42	0.397	0.4006	0.37954	0.386313	0	0	0	0.00002	0.000005	0	2	36	361
718	chr1	77514258	77514258	1	-	HIV2OGH 50nM GS-9822	100049339	chr1	77514258	match	FALSE	0.0963922796702243	NA	62588	NA	FALSE	0	2	35	0.47	0.351	0.3847	0.3793	0.38708	0	0	0	0.00001	0.000005	0	4	35	358
719	chr1	77619511	77619511	1	-	HIV2OGH 0nM GS-9822	100069473	chr1	77619511	match	FALSE	0.354492921121063	0.354492921121063	276880	276880	TRUE	2	2	39	0.46	0.419	0.3854	0.37954	0.387596	0	0	0	0	0.000005	0	7	50	359
720	chr1	77757497	77757497	1	-	HIV2OGH 100nM GS-9822	100071121	chr1	77757497	match	FALSE	0.147146778387749	0.852853221612251	276880	276880	TRUE	2	16	53	0.42	0.435	0.4434	0.4202	0.386616	0	0	0	0	0.000008	0	2	46	380
721	chr1	77764694	77764694	1	+	HIV2OGH 100nM GS-9822	100070988	chr1	77764694	match	FALSE	0.121153568332852	0.878846431667148	276880	276880	TRUE	2	16	53	0.47	0.437	0.429	0.418	0.386043	0	0	0	0	0.000008	1	2	44	379
722	chr1	77908762	77908762	1	-	HIV2OGH 50nM GS-9822	100048025	chr1	77908762	insertion	FALSE	0.106915016692559	0.106915016692559	121012	121012	TRUE	14	27	51	0.57	0.419	0.3789	0.39222	0.388961	0	0	0	0.00001	0.000009	1	8	37	413
723	chr1	78117912	78117912	1	+	HIV2OGH 400nM GS-9822	100051333	chr1	78117912	match	FALSE	0.054786939679026	0.054786939679026	1807	NA	FALSE	6	8	51	0.39	0.349	0.3792	0.39491	0.390998	0	0	0	0.00001	0.000007	0	4	34	448
724	chr1	78179881	78179881	1	-	HIV2OGH 50nM GS-9822	100048125	chr1	78179881	match	TRUE	0.0412611278643529	0.958738872135647	55379	55379	TRUE	5	11	51	0.33	0.361	0.3603	0.38052	0.390334	0	0	0	0.00002	0.000007	3	4	45	430
725	chr1	78200566	78200566	1	-	HIV2OGH 100nM GS-9822	100071004	chr1	78200566	insertion	TRUE	0.450995032951336	0.549004967048664	30803	30803	TRUE	5	13	51	0.43	0.358	0.3639	0.37318	0.389276	0	0	0	0.00002	0.000007	1	5	55	425
726	chr1	78200566	78200566	1	-	HIV2OGH 200nM GS-9822	100050793	chr1	78200566	insertion	TRUE	0.450995032951336	0.549004967048664	30803	30803	TRUE	5	13	51	0.43	0.358	0.3639	0.37318	0.389276	0	0	0	0.00002	0.000007	1	5	55	425
727	chr1	78200570	78200570	1	-	HIV2OGH 100nM GS-9822	100071005	chr1	78200570	insertion	TRUE	0.45112489043275	0.54887510956725	30803	30803	TRUE	5	13	51	0.42	0.36	0.3639	0.3732	0.389275	0	0	0	0.00002	0.000007	1	5	55	425
728	chr1	78200570	78200570	1	-	HIV2OGH 200nM GS-9822	100050794	chr1	78200570	insertion	TRUE	0.45112489043275	0.54887510956725	30803	30803	TRUE	5	13	51	0.42	0.36	0.3639	0.3732	0.389275	0	0	0	0.00002	0.000007	1	5	55	425
729	chr1	78205898	78205898	1	-	HIV2OGH 0nM GS-9822	100069495	chr1	78205898	insertion	TRUE	0.375904944323605	0.375904944323605	30803	30803	TRUE	5	13	51	0.39	0.314	0.3498	0.37305	0.389351	0	0	0	0.00002	0.000007	2	8	55	425
730	chr1	78340608	78340608	1	-	HIV2OGH 0nM GS-9822	100070158	chr1	78340608	match	FALSE	0.390432215577928	0.609567784422072	92477	92477	TRUE	2	2	51	0.4	0.328	0.4104	0.39127	0.384516	0	0	0	0	0.000008	2	6	48	403
731	chr1	78416256	78416256	1	-	HIV2OGH 50nM GS-9822	100048300	chr1	78416256	match	FALSE	0.433783843082189	0.433783843082189	91156	NA	FALSE	0	2	60	0.45	0.386	0.3872	0.38975	0.383686	0	0	0	0	0.000008	1	2	42	410
732	chr1	78500503	78500503	1	+	HIV2OGH 100nM GS-9822	100050374	chr1	78500503	match	FALSE	0.233317842204983	0.233317842204983	139865	139865	TRUE	1	1	33	0.39	0.33	0.3967	0.39264	0.381615	0	0	0	0	0.000006	0	1	55	396
733	chr1	78533047	78533047	1	-	HIV2OGH 400nM GS-9822	100051269	chr1	78533047	match	FALSE	0.465999356522361	0.465999356522361	139865	139865	TRUE	1	1	33	0.54	0.513	0.3811	0.38266	0.378626	0	0	0	0	0.000006	0	6	53	388
734	chr1	78657958	78657958	1	-	HIV2OGH 100nM GS-9822	100050759	chr1	78657958	match	FALSE	0.413320604718914	0.413320604718914	121511	NA	FALSE	0	0	28	0.41	0.33	0.3509	0.37066	0.375212	0	0	0	0	0.000004	1	3	36	383
735	chr1	78924555	78924555	1	+	HIV2OGH 200nM GS-9822	100071475	chr1	78924555	insertion	FALSE	0.0983849170303742	0.0983849170303742	225685	NA	FALSE	0	9	13	0.26	0.397	0.3678	0.37335	0.366067	0	0	0	0	0.000002	0	4	32	301
736	chr1	78924555	78924555	1	+	HIV2OGH 400nM GS-9822	100051211	chr1	78924555	insertion	FALSE	0.0983849170303742	0.0983849170303742	225685	NA	FALSE	0	9	13	0.26	0.397	0.3678	0.37335	0.366067	0	0	0	0	0.000002	0	4	32	301
737	chr1	78972296	78972296	1	+	HIV2OGH 100nM GS-9822	100050309	chr1	78972296	match	FALSE	0.309923122936837	0.309923122936837	225685	NA	FALSE	0	0	13	0.37	0.346	0.3712	0.36595	0.364397	0	0	0	0	0.000002	0	2	21	297
738	chr1	79204728	79204728	1	-	HIV2OGH 50nM GS-9822	100048024	chr1	79204728	match	FALSE	0.344327887352843	0.344327887352843	116967	116967	TRUE	1	1	12	0.49	0.43	0.3744	0.3445	0.359445	0	0	0	0.00001	0.000002	0	1	17	240
739	chr1	79215535	79215535	1	+	HIV2OGH 50nM GS-9822	100049144	chr1	79215535	match	FALSE	0.25193430625732	0.25193430625732	116967	116967	TRUE	1	1	12	0.34	0.322	0.3239	0.34834	0.358928	0	0	0	0.00001	0.000002	0	2	14	234
740	chr1	79314726	79314726	1	-	HIV2OGH 50nM GS-9822	100048765	chr1	79314726	match	FALSE	0.0455996766564815	NA	1529024	NA	FALSE	0	0	10	0.31	0.358	0.343	0.35358	0.357982	0	0	0	0	0.000001	0	2	27	235
741	chr1	79452522	79452522	1	-	HIV2OGH 400nM GS-9822	100051296	chr1	79452522	match	FALSE	0.135719910217237	NA	1529024	NA	FALSE	0	0	1	0.22	0.364	0.3504	0.3524	0.357353	0	0	0	0	0.000001	0	2	25	223
742	chr1	79493678	79493678	1	-	HIV2OGH 50nM GS-9822	100070757	chr1	79493678	match	FALSE	0.162636426897158	NA	1529024	NA	FALSE	0	0	1	0.4	0.33	0.3398	0.36031	0.355945	0	0	0	0	0.000001	1	3	22	228
743	chr1	79731276	79731276	1	+	HIV2OGH 50nM GS-9822	100048483	chr1	79731276	match	FALSE	0.31802836319116	NA	1529024	NA	FALSE	0	0	1	0.5	0.504	0.4138	0.36284	0.356859	0	0	0	0	0.000001	0	7	21	219
744	chr1	79877779	79877779	1	+	HIV2OGH 50nM GS-9822	100049983	chr1	79877779	match	FALSE	0.413843078983718	NA	1529024	NA	FALSE	0	0	0	0.44	0.436	0.4076	0.35573	0.356373	0	0	0	0	0	0	2	20	203
745	chr1	79987550	79987550	1	+	HIV2OGH 50nM GS-9822	100049201	chr1	79987550	match	FALSE	0.485634627056214	NA	1529024	NA	FALSE	0	0	0	0.23	0.318	0.3219	0.34718	0.356666	0	0	0	0	0	2	6	27	197
746	chr1	80096252	80096252	1	-	HIV2OGH 0nM GS-9822	100070117	chr1	80096252	match	FALSE	0.443272963668327	NA	1529024	NA	FALSE	0	0	0	0.4	0.465	0.3715	0.36156	0.356164	0	0	0	0	0	0	4	24	186
747	chr1	80311518	80311518	1	-	HIV2OGH 200nM GS-9822	100050940	chr1	80311518	match	FALSE	0.302486422711481	NA	1529024	NA	FALSE	0	0	2	0.27	0.331	0.3118	0.35114	0.352308	0	0	0	0	0	0	1	15	183
748	chr1	80458795	80458795	1	+	HIV2OGH 100nM GS-9822	100050652	chr1	80458795	match	FALSE	0.206165501653342	NA	1529024	NA	FALSE	0	0	3	0.29	0.323	0.3572	0.35625	0.350787	0	0	0	0	0	0	2	15	166
749	chr1	81043363	81043363	1	+	HIV2OGH 50nM GS-9822	100048397	chr1	81043363	match	FALSE	0.240068668174091	0.240068668174091	659403	NA	FALSE	0	0	3	0.44	0.353	0.3426	0.34905	0.353101	0	0	0	0	0	0	0	14	209
750	chr1	81191685	81191685	1	-	HIV2OGH 50nM GS-9822	100049690	chr1	81191685	match	FALSE	0.465002434019863	0.465002434019863	659403	NA	FALSE	0	0	6	0.49	0.377	0.3616	0.36211	0.356983	0	0	0	0	0	0	0	19	229
751	chr1	81311147	81311147	1	+	HIV2OGH 100nM GS-9822	100050452	chr1	81311147	match	FALSE	0.353830661977577	0.646169338022423	659403	NA	FALSE	0	0	7	0.36	0.306	0.337	0.3553	0.361988	0	0	0	0	0	0	4	24	252
752	chr1	81360568	81360568	1	+	HIV2OGH 50nM GS-9822	100070528	chr1	81360568	match	FALSE	0.278882564986814	0.721117435013186	659403	NA	FALSE	0	0	7	0.39	0.335	0.3352	0.35646	0.363572	0	0	0	0	0	1	7	33	268
753	chr1	81981291	81981291	1	+	HIV2OGH 100nM GS-9822	100050138	chr1	81981291	match	FALSE	0.14702442871615	0.14702442871615	294162	294162	TRUE	4	4	16	0.4	0.341	0.352	0.37146	0.370646	0	0	0	0	0.000001	2	3	31	290
754	chr1	82047475	82047475	1	+	HIV2OGH 0nM GS-9822	100070218	chr1	82047475	match	FALSE	0.0352519075198847	0.0352519075198847	191479	191479	TRUE	15	15	16	0.28	0.349	0.3124	0.3545	0.370379	0	0	0	0.00001	0.000001	1	5	26	289
755	chr1	82112919	82112919	1	-	HIV2OGH 0nM GS-9822	100070055	chr1	82112919	match	FALSE	0.377033512813416	0.377033512813416	191479	191479	TRUE	15	15	16	0.48	0.407	0.3321	0.34652	0.370993	0	0	0	0	0.000001	2	8	31	290
756	chr1	82282630	82282630	1	+	HIV2OGH 200nM GS-9822	100071618	chr1	82282630	match	FALSE	0.0554589556876059	0.0554589556876059	909249	NA	FALSE	0	0	16	0.39	0.37	0.4036	0.38487	0.367632	0	0	0	0	0.000001	0	1	23	279
757	chr1	82559809	82559809	1	-	HIV2OGH 50nM GS-9822	100048965	chr1	82559809	match	FALSE	0.360302843335544	0.360302843335544	909249	NA	FALSE	0	0	15	0.41	0.43	0.3534	0.37338	0.361889	0	0	0	0	0	1	6	28	229
758	chr1	82678620	82678620	1	+	HIV2OGH 50nM GS-9822	100048991	chr1	82678620	match	FALSE	0.490972219930954	0.490972219930954	909249	NA	FALSE	0	0	16	0.37	0.343	0.3717	0.35883	0.364146	0	0	0	0	0	0	0	27	223
759	chr1	82757301	82757301	1	-	HIV2OGH 50nM GS-9822	100048769	chr1	82757301	match	FALSE	0.422493728340642	0.577506271659358	909249	NA	FALSE	0	0	3	0.49	0.455	0.3732	0.36436	0.366033	0	0	0	0	0	0	2	21	225
760	chr1	82834574	82834574	1	+	HIV2OGH 100nM GS-9822	100071388	chr1	82834574	match	FALSE	0.337508207322747	0.662491792677253	909249	NA	FALSE	0	0	3	0.38	0.351	0.3537	0.36287	0.365048	0	0	0	0	0	0	1	17	235
761	chr1	82902602	82902602	1	-	HIV2OGH 50nM GS-9822	100049015	chr1	82902602	match	FALSE	0.262690418136286	0.737309581863714	909249	NA	FALSE	0	0	3	0.31	0.329	0.3611	0.35137	0.364697	0	0	0	0	0	0	0	20	240
762	chr1	82986762	82986762	1	+	HIV2OGH 50nM GS-9822	100048678	chr1	82986762	match	FALSE	0.170130514303563	0.829869485696437	909249	NA	FALSE	0	0	3	0.31	0.31	0.3114	0.35184	0.364212	0	0	0	0	0	0	1	20	230
763	chr1	83070994	83070994	1	+	HIV2OGH 50nM GS-9822	100070235	chr1	83070994	insertion	FALSE	0.0774914242413244	0.922508575758676	909249	NA	FALSE	0	0	3	0.29	0.349	0.3518	0.36248	0.363304	0	0	0	0	0	0	4	23	217
764	chr1	83070994	83070994	1	+	HIV2OGH 100nM GS-9822	100050109	chr1	83070994	insertion	FALSE	0.0774914242413244	0.922508575758676	909249	NA	FALSE	0	0	3	0.29	0.349	0.3518	0.36248	0.363304	0	0	0	0	0	0	4	23	217
765	chr1	83072096	83072096	1	-	HIV2OGH 100nM GS-9822	100071372	chr1	83072096	match	FALSE	0.0762794350062524	0.923720564993748	909249	NA	FALSE	0	0	3	0.29	0.382	0.359	0.36202	0.363279	0	0	0	0	0	0	5	23	217
766	chr1	83076641	83076641	1	-	HIV2OGH 200nM GS-9822	100071588	chr1	83076641	match	FALSE	0.0712808042681378	0.928719195731862	909249	NA	FALSE	0	0	3	0.48	0.405	0.36	0.36385	0.363417	0	0	0	0	0	1	3	22	215
767	chr1	83196395	83196395	1	+	HIV2OGH 50nM GS-9822	100049091	chr1	83196395	match	FALSE	0.208403348594448	0.208403348594448	263633	263633	TRUE	1	3	4	0.48	0.481	0.4284	0.37033	0.363324	0	0	0	0	0	0	1	25	203
768	chr1	83204396	83204396	1	+	HIV2OGH 100nM GS-9822	100071068	chr1	83204396	match	FALSE	0.238752356495583	0.238752356495583	263633	263633	TRUE	1	3	4	0.41	0.359	0.361	0.37345	0.363525	0	0	0	0	0	1	3	27	200
769	chr1	83397774	83397774	1	-	HIV2OGH 50nM GS-9822	100070363	chr1	83397774	match	FALSE	0.0277355262808525	0.972264473719147	263633	263633	TRUE	1	1	5	0.29	0.315	0.342	0.3689	0.368324	0	0	0	0	0	0	2	17	225
770	chr1	83430616	83430616	1	+	HIV2OGH 100nM GS-9822	100071350	chr1	83430616	match	FALSE	0.0914273845250288	0.0914273845250288	279238	NA	FALSE	0	1	5	0.26	0.296	0.3536	0.36322	0.369407	0	0	0	0	0	0	1	9	230
771	chr1	83472281	83472281	1	-	HIV2OGH 50nM GS-9822	100049118	chr1	83472281	match	FALSE	0.240637019316855	0.240637019316855	279238	NA	FALSE	0	0	5	0.27	0.325	0.3494	0.35749	0.372166	0	0	0	0	0	0	0	7	240
772	chr1	83551236	83551236	1	-	HIV2OGH 100nM GS-9822	100050708	chr1	83551236	match	FALSE	0.476611349458168	0.523388650541832	279238	NA	FALSE	0	0	7	0.31	0.353	0.3497	0.36804	0.373845	0	0	0	0	0	0	1	13	252
773	chr1	83670160	83670160	1	+	HIV2OGH 50nM GS-9822	100048054	chr1	83670160	match	FALSE	0.0507237553628088	0.949276244637191	279238	NA	FALSE	0	1	10	0.37	0.386	0.3574	0.36849	0.374502	0	0	0	0	0.000001	0	3	28	263
774	chr1	83856139	83856139	1	-	HIV2OGH 400nM GS-9822	100071771	chr1	83856139	match	FALSE	0.147541443437772	0.852458556562228	285208	285208	TRUE	1	1	11	0.44	0.38	0.3713	0.38994	0.373888	0	0	0	0	0.000003	0	1	19	251
775	chr1	83856431	83856431	1	+	HIV2OGH 50nM GS-9822	100070274	chr1	83856431	match	FALSE	0.148565257636532	0.851434742363468	285208	285208	TRUE	1	1	11	0.41	0.385	0.3747	0.38966	0.373896	0	0	0	0	0.000003	0	1	19	252
776	chr1	84111050	84111050	1	-	HIV2OGH 50nM GS-9822	100048026	chr1	84111050	insertion	FALSE	0.057833553303656	0.942166446696344	134109	134109	TRUE	4	6	41	0.29	0.319	0.3349	0.36168	0.375197	0	0	0	0.00001	0.000004	0	1	31	325
777	chr1	84256465	84256465	1	+	HIV2OGH 50nM GS-9822	100049334	chr1	84256465	match	FALSE	0.241774688617742	NA	78842	NA	FALSE	0	3	45	0.38	0.408	0.3768	0.38151	0.378348	0	0	0	0.00001	0.000006	1	2	17	342
778	chr1	84402599	84402599	1	+	HIV2OGH 100nM GS-9822	100070980	chr1	84402599	insertion	FALSE	0.000323476291883441	0.000323476291883441	74194	74194	TRUE	29	30	53	0.44	0.353	0.3244	0.33478	0.378265	0	0	0	0	0.000008	3	8	28	356
779	chr1	84402599	84402599	1	+	HIV2OGH 200nM GS-9822	100050772	chr1	84402599	insertion	FALSE	0.000323476291883441	0.000323476291883441	74194	74194	TRUE	29	30	53	0.44	0.353	0.3244	0.33478	0.378265	0	0	0	0	0.000008	3	8	28	356
780	chr1	84431452	84431452	1	-	HIV2OGH 0nM GS-9822	100070047	chr1	84431452	match	FALSE	0.2030983488368	0.2030983488368	56869	56869	TRUE	30	30	53	0.42	0.406	0.3348	0.34198	0.377725	0	0	0	0	0.000009	0	0	29	367
781	chr1	84508478	84508478	1	-	HIV2OGH 100nM GS-9822	100050421	chr1	84508478	match	FALSE	0.471875676666056	0.528124323333944	60037	NA	FALSE	0	17	53	0.51	0.374	0.4004	0.38516	0.378597	0	0	0	0.00001	0.00001	0	6	50	375
782	chr1	84773691	84773691	1	-	HIV2OGH 50nM GS-9822	100070363	chr1	84773691	match	FALSE	0.42057473558172	0.57942526441828	50110	50110	TRUE	1	4	52	0.33	0.312	0.3697	0.37334	0.389231	0	0	0	0.00002	0.000011	0	1	36	414
783	chr1	85095688	85095688	1	-	HIV2OGH 100nM GS-9822	100071283	chr1	85095688	match	FALSE	0.43856381349182	0.43856381349182	81605	81605	TRUE	1	1	31	0.39	0.418	0.4327	0.41465	0.399374	0	0	0	0.00001	0.000013	0	8	51	473
784	chr1	85196399	85196399	1	-	HIV2OGH 50nM GS-9822	100070254	chr1	85196399	insertion	FALSE	0.454991542128588	0.545008457871412	71531	71531	TRUE	2	2	28	0.42	0.349	0.3906	0.40596	0.397905	0	0	0	0.00002	0.000013	1	7	46	482
785	chr1	85196399	85196399	1	-	HIV2OGH 100nM GS-9822	100050125	chr1	85196399	insertion	FALSE	0.454991542128588	0.545008457871412	71531	71531	TRUE	2	2	28	0.42	0.349	0.3906	0.40596	0.397905	0	0	0	0.00002	0.000013	1	7	46	482
786	chr1	85646427	85646427	1	+	HIV2OGH 400nM GS-9822	100051215	chr1	85646427	match	FALSE	0.345269448166459	0.654730551833541	259716	259716	TRUE	3	3	27	0.35	0.332	0.3755	0.38356	0.390981	0	0	0	0	0.000011	1	9	59	467
787	chr1	85833131	85833131	1	+	HIV2OGH 50nM GS-9822	100049041	chr1	85833131	match	FALSE	0.166664120854782	0.166664120854782	65467	NA	FALSE	0	2	23	0.37	0.432	0.404	0.42085	0.383099	0	0	0	0.00003	0.000008	0	3	80	441
788	chr1	85920069	85920069	1	-	HIV2OGH 50nM GS-9822	100048027	chr1	85920069	insertion	FALSE	0.45135652674925	0.45135652674925	59011	59011	TRUE	2	10	20	0.3	0.349	0.3604	0.37284	0.382897	0	0	0	0.00001	0.000009	1	2	25	432
789	chr1	86005599	86005599	1	-	HIV2OGH 100nM GS-9822	100050456	chr1	86005599	match	FALSE	0.0890609512053713	0.910939048794629	427752	427752	TRUE	8	8	17	0.38	0.381	0.3772	0.36676	0.381803	0	0	0	0	0.000007	0	1	12	405
790	chr1	86112754	86112754	1	-	HIV2OGH 100nM GS-9822	100050437	chr1	86112754	match	FALSE	0.339568254502609	0.660431745497391	427752	427752	TRUE	8	8	24	0.32	0.396	0.3737	0.36144	0.377038	0	0	0	0	0.000006	0	0	18	334
791	chr1	86192389	86192389	1	-	HIV2OGH 100nM GS-9822	100050352	chr1	86192389	match	FALSE	0.474260786624025	0.474260786624025	427752	427752	TRUE	8	8	24	0.29	0.304	0.3513	0.36531	0.377458	0	0	0	0	0.000007	0	3	20	324
792	chr1	86230332	86230332	1	-	HIV2OGH 50nM GS-9822	100070889	chr1	86230332	match	FALSE	0.385557519310255	0.385557519310255	427752	427752	TRUE	8	8	24	0.5	0.334	0.3482	0.35749	0.377144	0	0	0	0	0.000006	1	4	19	320
793	chr1	86675665	86675665	1	+	HIV2OGH 50nM GS-9822	100048252	chr1	86675665	match	FALSE	0.408362412376864	0.408362412376864	32383	32383	TRUE	1	11	35	0.47	0.435	0.3871	0.3965	0.380351	0	0	0	0.00001	0.000005	1	5	48	303
794	chr1	86875234	86875234	1	-	HIV2OGH 50nM GS-9822	100049920	chr1	86875234	match	FALSE	0.127387327614805	0.127387327614805	21101	21101	TRUE	2	2	40	0.33	0.349	0.3637	0.3813	0.384406	0	0	0	0	0.000006	1	4	15	356
795	chr1	86893425	86893425	1	+	HIV2OGH 0nM GS-9822	100070055	chr1	86893425	match	FALSE	0.0105208283967584	0.989479171603242	21101	21101	TRUE	2	7	40	0.22	0.255	0.3616	0.38039	0.385927	0	0	0	0.00001	0.000008	0	1	22	360
796	chr1	86988973	86988973	1	-	HIV2OGH 50nM GS-9822	100048066	chr1	86988973	match	FALSE	0.0220374584281463	0.0220374584281463	114260	NA	FALSE	4	6	33	0.44	0.408	0.4025	0.38654	0.388947	0	0	0	0.00001	0.000007	2	8	57	387
797	chr1	87032845	87032845	1	-	HIV2OGH 50nM GS-9822	100070576	chr1	87032845	match	FALSE	0.406003850866445	0.406003850866445	114260	NA	FALSE	0	4	33	0.45	0.447	0.3942	0.41782	0.390428	0	0	0	0	0.000007	1	6	53	398
798	chr1	87299970	87299970	1	+	HIV2OGH 0nM GS-9822	100069771	chr1	87299970	match	FALSE	0.247164035464914	0.752835964535086	195348	195348	TRUE	2	2	24	0.35	0.326	0.3638	0.36144	0.394796	0	0	0	0	0.000008	1	9	46	405
799	chr1	87426554	87426554	1	+	HIV2OGH 100nM GS-9822	100050336	chr1	87426554	match	FALSE	0.438973887035546	0.438973887035546	43465	NA	FALSE	0	2	21	0.47	0.443	0.3998	0.42558	0.396681	0	0	0	0.00002	0.000008	0	1	62	420
800	chr1	87532933	87532933	1	+	HIV2OGH 400nM GS-9822	100051330	chr1	87532933	match	FALSE	0.441236395522773	0.558763604477227	77548	NA	FALSE	0	3	15	0.58	0.45	0.4356	0.41506	0.396122	0	0	0	0.00003	0.000007	1	4	53	392
801	chr1	87836903	87836903	1	-	HIV2OGH 0nM GS-9822	100069575	chr1	87836903	match	FALSE	0.194686826943613	0.805313173056387	1165857	NA	FALSE	0	0	10	0.55	0.463	0.3995	0.39114	0.394041	0	0	0	0	0.000006	1	5	31	402
802	chr1	88006528	88006528	1	+	HIV2OGH 200nM GS-9822	100071539	chr1	88006528	match	FALSE	0.340180656804394	0.659819343195606	1165857	NA	FALSE	0	0	3	0.32	0.289	0.349	0.38277	0.384822	0	0	0	0	0.000003	0	5	45	332
803	chr1	88163574	88163574	1	-	HIV2OGH 200nM GS-9822	100050966	chr1	88163574	match	FALSE	0.474884998760568	0.525115001239432	1165857	NA	FALSE	0	0	0	0.29	0.416	0.3663	0.37859	0.379372	0	0	0	0	0	0	5	42	288
804	chr1	89030500	89030500	1	-	HIV2OGH 200nM GS-9822	100071489	chr1	89030500	insertion	FALSE	0.289677134942724	0.710322865057276	151983	151983	TRUE	4	4	29	0.49	0.426	0.3747	0.36168	0.381246	0	0	0	0	0.000004	0	3	24	272
805	chr1	89030500	89030500	1	-	HIV2OGH 400nM GS-9822	100051224	chr1	89030500	insertion	FALSE	0.289677134942724	0.710322865057276	151983	151983	TRUE	4	4	29	0.49	0.426	0.3747	0.36168	0.381246	0	0	0	0	0.000004	0	3	24	272
806	chr1	89212761	89212761	1	+	HIV2OGH 0nM GS-9822	100070159	chr1	89212761	match	FALSE	0.319062109725423	0.319062109725423	56851	56851	TRUE	11	16	32	0.39	0.432	0.4062	0.39757	0.385273	0	0	0	0.00001	0.000003	0	4	38	288
807	chr1	89533021	89533021	1	+	HIV2OGH 100nM GS-9822	100050361	chr1	89533021	match	FALSE	0.0597901621474315	NA	73390	NA	FALSE	1	3	37	0.29	0.335	0.4002	0.39849	0.393037	0	0	0	0	0.000005	0	4	37	394
808	chr1	89738272	89738272	1	-	HIV2OGH 50nM GS-9822	100049555	chr1	89738272	match	FALSE	0.247292129657437	0.752707870342563	99894	NA	FALSE	0	4	28	0.5	0.39	0.3758	0.3905	0.397117	0	0	0	0.00001	0.000006	1	1	38	487
809	chr1	89759196	89759196	1	-	HIV2OGH 50nM GS-9822	100070365	chr1	89759196	match	FALSE	0.0378300999059003	0.9621699000941	99894	NA	FALSE	4	4	28	0.34	0.394	0.4391	0.39284	0.396073	0	1	0.0001	0.00001	0.000006	0	7	37	494
810	chr1	89833153	89833153	1	-	HIV2OGH 50nM GS-9822	100070255	chr1	89833153	insertion	FALSE	0.0390967353198948	0.960903264680105	73024	73024	TRUE	4	6	22	0.37	0.338	0.3782	0.39673	0.39533	0	0	0	0.00001	0.000006	0	6	73	469
811	chr1	89833153	89833153	1	-	HIV2OGH 100nM GS-9822	100050126	chr1	89833153	insertion	FALSE	0.0390967353198948	0.960903264680105	73024	73024	TRUE	4	6	22	0.37	0.338	0.3782	0.39673	0.39533	0	0	0	0.00001	0.000006	0	6	73	469
812	chr1	89839707	89839707	1	-	HIV2OGH 50nM GS-9822	100048727	chr1	89839707	match	FALSE	0.137065994738207	0.137065994738207	26987	NA	FALSE	4	6	22	0.4	0.426	0.4147	0.39399	0.395431	0	0	0	0.00001	0.000006	0	11	68	469
813	chr1	89847795	89847795	1	+	HIV2OGH 100nM GS-9822	100070981	chr1	89847795	insertion	FALSE	0.436765850224182	0.436765850224182	26987	NA	FALSE	0	6	22	0.52	0.578	0.4446	0.39238	0.395445	0	0	0	0.00001	0.000006	3	14	66	470
814	chr1	89847795	89847795	1	+	HIV2OGH 200nM GS-9822	100050773	chr1	89847795	insertion	FALSE	0.436765850224182	0.436765850224182	26987	NA	FALSE	0	6	22	0.52	0.578	0.4446	0.39238	0.395445	0	0	0	0.00001	0.000006	3	14	66	470
815	chr1	89847796	89847796	1	+	HIV2OGH 100nM GS-9822	100070982	chr1	89847796	insertion	FALSE	0.436802905102457	0.436802905102457	26987	NA	FALSE	0	6	22	0.51	0.578	0.4445	0.39238	0.395444	0	0	0	0.00001	0.000006	3	14	66	470
816	chr1	89847797	89847797	1	+	HIV2OGH 100nM GS-9822	100070983	chr1	89847797	insertion	FALSE	0.436839959980731	0.436839959980731	26987	NA	FALSE	0	6	22	0.51	0.578	0.4445	0.39237	0.395444	0	0	0	0.00001	0.000006	3	14	66	470
817	chr1	89847797	89847797	1	+	HIV2OGH 200nM GS-9822	100050774	chr1	89847797	insertion	FALSE	0.436839959980731	0.436839959980731	26987	NA	FALSE	0	6	22	0.51	0.578	0.4445	0.39237	0.395444	0	0	0	0.00001	0.000006	3	14	66	470
818	chr1	89847798	89847798	1	+	HIV2OGH 100nM GS-9822	100070984	chr1	89847798	insertion	FALSE	0.436877014859006	0.436877014859006	26987	NA	FALSE	0	6	22	0.51	0.579	0.4445	0.39237	0.395443	0	0	0	0.00001	0.000006	3	14	66	470
819	chr1	89847798	89847798	1	+	HIV2OGH 200nM GS-9822	100050775	chr1	89847798	insertion	FALSE	0.436877014859006	0.436877014859006	26987	NA	FALSE	0	6	22	0.51	0.579	0.4445	0.39237	0.395443	0	0	0	0.00001	0.000006	3	14	66	470
820	chr1	89847799	89847799	1	+	HIV2OGH 100nM GS-9822	100070985	chr1	89847799	insertion	FALSE	0.436914069737281	0.436914069737281	26987	NA	FALSE	0	6	22	0.51	0.579	0.4445	0.39236	0.395443	0	0	0	0.00001	0.000006	3	14	66	470
821	chr1	89847799	89847799	1	+	HIV2OGH 200nM GS-9822	100050776	chr1	89847799	insertion	FALSE	0.436914069737281	0.436914069737281	26987	NA	FALSE	0	6	22	0.51	0.579	0.4445	0.39236	0.395443	0	0	0	0.00001	0.000006	3	14	66	470
822	chr1	89987915	89987915	1	-	HIV2OGH 50nM GS-9822	100070256	chr1	89987915	insertion	FALSE	0.297901477832512	0.297901477832512	101500	NA	FALSE	0	1	19	0.36	0.379	0.4162	0.41443	0.397019	0	0	0	0.00001	0.000006	0	2	62	470
823	chr1	89999022	89999022	1	-	HIV2OGH 100nM GS-9822	100050655	chr1	89999022	match	FALSE	0.407330049261084	0.407330049261084	101500	NA	FALSE	0	1	19	0.49	0.444	0.4437	0.4185	0.397457	0	1	0.0001	0.00001	0.000006	1	11	61	465
824	chr1	90068349	90068349	1	+	HIV2OGH 50nM GS-9822	100070934	chr1	90068349	match	FALSE	0.0720657870640866	0.0720657870640866	114673	114673	TRUE	2	2	16	0.22	0.368	0.4139	0.41536	0.397343	0	0	0	0.00002	0.000006	0	7	68	441
825	chr1	90117459	90117459	1	-	HIV2OGH 50nM GS-9822	100048028	chr1	90117459	insertion	FALSE	0.499672983178255	0.500327016821745	114673	114673	TRUE	2	2	16	0.35	0.397	0.3937	0.39888	0.396204	0	0	0	0.00001	0.000006	1	6	71	437
826	chr1	90468952	90468952	1	-	HIV2OGH 50nM GS-9822	100050090	chr1	90468952	match	FALSE	0.313834147094087	0.313834147094087	622214	NA	FALSE	0	0	9	0.38	0.338	0.358	0.3937	0.392313	0	0	0	0	0.000012	0	0	16	358
827	chr1	90599955	90599955	1	-	HIV2OGH 50nM GS-9822	100048155	chr1	90599955	match	FALSE	0.47562253501207	0.52437746498793	622214	NA	FALSE	0	0	14	0.35	0.384	0.3991	0.3865	0.390834	0	0	0	0	0.000011	0	2	29	309
828	chr1	90797013	90797013	1	-	HIV2OGH 50nM GS-9822	100070865	chr1	90797013	match	FALSE	0.158917992844905	0.841082007155095	622214	NA	FALSE	0	0	10	0.4	0.425	0.3954	0.37803	0.387729	0	0	0	0	0.000012	1	4	19	238
829	chr1	90852068	90852068	1	+	HIV2OGH 0nM GS-9822	100069904	chr1	90852068	match	FALSE	0.070435573612937	0.929564426387063	622214	NA	FALSE	0	1	10	0.34	0.416	0.382	0.37824	0.389157	0	0	0	0	0.000012	1	3	16	246
830	chr1	91021010	91021010	1	-	HIV2OGH 100nM GS-9822	100071139	chr1	91021010	match	FALSE	0.00179656217170871	0.00179656217170871	65681	NA	FALSE	1	4	11	0.46	0.432	0.4213	0.40224	0.391365	0	0	0	0	0.000012	0	2	25	237
831	chr1	91252188	91252188	1	+	HIV2OGH 400nM GS-9822	100051314	chr1	91252188	match	FALSE	0.0748805396795653	0.0748805396795653	106730	106730	TRUE	3	3	14	0.28	0.283	0.3567	0.38605	0.392195	0	0	0	0.00001	0.000014	2	9	36	253
832	chr1	91378408	91378408	1	-	HIV2OGH 50nM GS-9822	100070357	chr1	91378408	match	FALSE	0.494771707685212	0.505228292314788	238510	NA	FALSE	0	0	14	0.34	0.295	0.4101	0.42156	0.39747	0	0	0	0	0.000017	0	3	22	323
833	chr1	91606527	91606527	1	+	HIV2OGH 400nM GS-9822	100071731	chr1	91606527	match	FALSE	0.253033205619413	0.253033205619413	144072	144072	TRUE	1	1	11	0.47	0.404	0.3919	0.36763	0.400844	0	0	0	0.00001	0.000007	0	0	19	416
834	chr1	91622842	91622842	1	+	HIV2OGH 0nM GS-9822	100069689	chr1	91622842	match	FALSE	0.139791215503359	0.139791215503359	144072	144072	TRUE	1	1	11	0.41	0.388	0.3617	0.37254	0.401411	0	0	0	0.00001	0.000007	0	4	20	425
835	chr1	91817517	91817517	1	-	HIV2OGH 50nM GS-9822	100048053	chr1	91817517	match	FALSE	0.346802261641372	0.346802261641372	154578	NA	FALSE	0	0	17	0.43	0.442	0.4081	0.43089	0.407214	0	0	0	0.00003	0.000008	1	8	78	417
836	chr1	92146351	92146351	1	+	HIV2OGH 50nM GS-9822	100049735	chr1	92146351	match	TRUE	0.0508208817561336	NA	43368	NA	FALSE	1	11	23	0.34	0.428	0.4183	0.43555	0.403789	0	0	0	0.00002	0.00001	1	6	51	448
837	chr1	92353799	92353799	1	-	HIV2OGH 50nM GS-9822	100050038	chr1	92353799	match	FALSE	0.338286436926968	0.338286436926968	104379	104379	TRUE	1	2	31	0.5	0.439	0.3957	0.39091	0.403204	0	0	0	0.00001	0.000007	0	3	15	440
838	chr1	92417738	92417738	1	+	HIV2OGH 50nM GS-9822	100049703	chr1	92417738	match	FALSE	0.324683544303797	0.675316455696203	15800	15800	TRUE	2	3	31	0.23	0.322	0.3482	0.37895	0.400521	0	0	0	0.00001	0.000007	1	3	20	424
839	chr1	92435778	92435778	1	-	HIV2OGH 50nM GS-9822	100049922	chr1	92435778	match	TRUE	0.388960862884517	0.388960862884517	33191	NA	FALSE	0	6	31	0.53	0.368	0.3888	0.37978	0.40013	0	0	0	0.00001	0.000007	1	3	22	418
840	chr1	92539031	92539031	1	-	HIV2OGH 100nM GS-9822	100050126	chr1	92539031	match	TRUE	0.01774791743529	0.01774791743529	102998	102998	TRUE	4	4	31	0.28	0.363	0.3857	0.37908	0.396989	0	1	0.0001	0.00001	0.000008	1	5	25	362
841	chr1	92809017	92809017	1	-	HIV2OGH 0nM GS-9822	100069521	chr1	92809017	match	FALSE	0.219153023280405	0.780846976719595	283715	283715	TRUE	8	8	28	0.31	0.335	0.3543	0.37958	0.394594	0	0	0	0	0.000007	0	6	30	387
842	chr1	92830657	92830657	1	-	HIV2OGH 200nM GS-9822	100050882	chr1	92830657	match	FALSE	0.295426748673845	0.704573251326155	283715	283715	TRUE	8	8	31	0.34	0.415	0.4008	0.37738	0.394488	0	0	0	0	0.000007	0	1	28	398
843	chr1	92831097	92831097	1	+	HIV2OGH 50nM GS-9822	100070959	chr1	92831097	match	FALSE	0.296977600761327	0.703022399238673	283715	283715	TRUE	8	8	31	0.42	0.369	0.4024	0.37719	0.394477	0	0	0	0	0.000007	0	0	28	398
844	chr1	92920509	92920509	1	-	HIV2OGH 100nM GS-9822	100071152	chr1	92920509	match	FALSE	0.387875156406958	0.387875156406958	283715	283715	TRUE	8	8	36	0.38	0.466	0.3861	0.37395	0.394249	0	0	0	0	0.000008	1	2	21	418
845	chr1	92959776	92959776	1	-	HIV2OGH 400nM GS-9822	100071709	chr1	92959776	insertion	FALSE	0.249472181590681	0.249472181590681	283715	283715	TRUE	8	8	34	0.37	0.354	0.3785	0.37866	0.392988	0	0	0	0	0.000007	0	1	32	417
846	chr1	92975274	92975274	1	-	HIV2OGH 50nM GS-9822	100048029	chr1	92975274	insertion	FALSE	0.194846941472957	0.194846941472957	283715	283715	TRUE	8	8	34	0.36	0.334	0.351	0.3885	0.392472	0	0	0	0.00001	0.000007	1	1	38	421
847	chr1	93010617	93010617	1	+	HIV2OGH 100nM GS-9822	100050740	chr1	93010617	match	FALSE	0.0702747475459528	0.0702747475459528	283715	283715	TRUE	8	8	33	0.38	0.461	0.4211	0.40429	0.392625	0	0	0	0.00001	0.000007	0	4	40	424
848	chr1	93147653	93147653	1	-	HIV2OGH 50nM GS-9822	100048631	chr1	93147653	match	FALSE	0.435504962446352	0.435504962446352	119296	119296	TRUE	4	5	31	0.49	0.389	0.3717	0.39001	0.392996	0	0	0	0	0.000007	1	4	50	436
849	chr1	93245985	93245985	1	+	HIV2OGH 50nM GS-9822	100048257	chr1	93245985	match	FALSE	0.393485795840696	NA	117712	NA	FALSE	0	4	31	0.52	0.492	0.4327	0.4144	0.389165	0	0	0	0.00001	0.000007	1	2	52	411
850	chr1	93374975	93374975	1	+	HIV2OGH 200nM GS-9822	100051065	chr1	93374975	match	FALSE	0.0375622972204569	0.962437702779543	59794	59794	TRUE	4	9	37	0.34	0.363	0.3566	0.3737	0.394323	0	0	0	0.00001	0.000007	0	2	41	461
851	chr1	93424094	93424094	1	+	HIV2OGH 0nM GS-9822	100069466	chr1	93424094	insertion	FALSE	0.05339998979748	0.05339998979748	98015	98015	TRUE	2	9	37	0.3	0.306	0.3448	0.3689	0.397541	0	0	0	0.00001	0.000008	0	6	40	500
852	chr1	93583351	93583351	1	-	HIV2OGH 50nM GS-9822	100048947	chr1	93583351	match	FALSE	0.0169453547320953	0.0169453547320953	35703	35703	TRUE	2	2	26	0.39	0.441	0.3931	0.38562	0.405455	1	1	0.0001	0.00001	0.000006	3	14	50	563
853	chr1	93620708	93620708	1	-	HIV2OGH 50nM GS-9822	100048894	chr1	93620708	match	FALSE	0.166234228734229	0.166234228734229	78624	NA	FALSE	0	2	27	0.31	0.405	0.3837	0.39077	0.406074	0	0	0	0.00001	0.000009	0	1	40	566
854	chr1	94066728	94066728	1	-	HIV2OGH 50nM GS-9822	100049972	chr1	94066728	match	FALSE	0.0652764836519802	0.0652764836519802	285478	285478	TRUE	1	3	22	0.45	0.473	0.4852	0.42742	0.417912	0	0	0	0.00002	0.000009	2	7	62	661
855	chr1	94185914	94185914	1	-	HIV2OGH 100nM GS-9822	100050516	chr1	94185914	match	FALSE	0.458605154081817	0.541394845918183	83235	NA	FALSE	0	3	22	0.26	0.339	0.4079	0.40745	0.419435	0	0	0	0.00001	0.000009	0	0	37	659
856	chr1	94272141	94272141	1	-	HIV2OGH 100nM GS-9822	100071322	chr1	94272141	match	FALSE	0.320804270739976	0.679195729260024	128315	128315	TRUE	1	1	24	0.55	0.488	0.4595	0.45697	0.418044	0	0	0	0	0.000008	1	10	76	650
857	chr1	94429785	94429785	1	+	HIV2OGH 50nM GS-9822	100070236	chr1	94429785	insertion	FALSE	0.288386900383045	0.711613099616955	78842	78842	TRUE	5	5	24	0.33	0.335	0.3514	0.37173	0.417976	0	0	0	0.00001	0.000008	0	2	51	650
858	chr1	94454422	94454422	1	-	HIV2OGH 50nM GS-9822	100048030	chr1	94454422	insertion	FALSE	0.399127368661373	0.399127368661373	78842	78842	TRUE	5	5	24	0.26	0.312	0.3565	0.37524	0.416959	0	0	0	0.00002	0.000008	3	6	60	641
859	chr1	94662266	94662266	1	-	HIV2OGH 100nM GS-9822	100050155	chr1	94662266	match	FALSE	0.0571827474445276	0.0571827474445276	100275	100275	TRUE	2	2	31	0.46	0.443	0.3763	0.38859	0.416073	0	0	0	0.00001	0.000005	0	6	40	647
860	chr1	94755274	94755274	1	+	HIV2OGH 200nM GS-9822	100071535	chr1	94755274	match	FALSE	0.0152879581151832	0.984712041884817	100275	100275	TRUE	1	5	35	0.33	0.336	0.3346	0.38627	0.415493	0	0	0	0.00001	0.000006	0	2	64	684
861	chr1	95338021	95338021	1	-	HIV2OGH 50nM GS-9822	100070571	chr1	95338021	match	TRUE	0.070045390097917	0.070045390097917	105089	105089	TRUE	1	7	42	0.46	0.371	0.4073	0.40845	0.405008	0	0	0	0.00002	0.000005	0	5	43	475
862	chr1	95670531	95670531	1	-	HIV2OGH 50nM GS-9822	100070310	chr1	95670531	match	FALSE	0.345342455699712	NA	122629	NA	FALSE	0	1	22	0.58	0.45	0.387	0.388	0.386644	0	0	0	0	0.000003	0	1	21	284
863	chr1	95856498	95856498	1	-	HIV2OGH 100nM GS-9822	100071290	chr1	95856498	match	FALSE	0.215881981439479	0.215881981439479	476603	NA	FALSE	0	0	18	0.44	0.427	0.4165	0.38543	0.377849	0	0	0	0	0.000001	0	1	25	201
864	chr1	95892568	95892568	1	-	HIV2OGH 200nM GS-9822	100051060	chr1	95892568	match	FALSE	0.291563418610458	0.291563418610458	476603	NA	FALSE	0	0	18	0.42	0.383	0.3799	0.39121	0.377681	0	0	0	0	0.000001	1	5	21	196
865	chr1	96043157	96043157	1	+	HIV2OGH 50nM GS-9822	100048789	chr1	96043157	match	FALSE	0.392473400293326	0.607526599706674	476603	NA	FALSE	0	0	7	0.4	0.303	0.3683	0.37681	0.375381	0	0	0	0	0	0	0	10	179
866	chr1	96152468	96152468	1	+	HIV2OGH 50nM GS-9822	100048421	chr1	96152468	match	FALSE	0.163118990018947	0.836881009981053	476603	NA	FALSE	0	0	5	0.24	0.311	0.312	0.34964	0.372475	0	0	0	0	0	0	2	16	184
867	chr1	96317685	96317685	1	-	HIV2OGH 100nM GS-9822	100071238	chr1	96317685	match	FALSE	0.245086250151392	0.245086250151392	231188	NA	FALSE	0	0	2	0.35	0.423	0.3981	0.36917	0.372282	0	0	0	0	0	0	3	20	208
868	chr1	96361500	96361500	1	-	HIV2OGH 200nM GS-9822	100071571	chr1	96361500	match	FALSE	0.434607332560514	0.434607332560514	231188	NA	FALSE	0	0	2	0.27	0.3	0.3391	0.37497	0.372813	0	0	0	0	0	0	1	17	209
869	chr1	96823821	96823821	1	+	HIV2OGH 50nM GS-9822	100070802	chr1	96823821	match	FALSE	0.391180474215708	NA	347479	NA	FALSE	0	0	11	0.28	0.408	0.3763	0.38493	0.373362	0	0	0	0	0.000001	0	2	28	270
870	chr1	97221556	97221556	1	+	HIV2OGH 200nM GS-9822	100050835	chr1	97221556	match	FALSE	0.371376041322184	0.371376041322184	254004	NA	FALSE	0	0	11	0.45	0.421	0.4093	0.38267	0.368475	0	0	0	0	0.000001	1	8	42	296
871	chr1	97329400	97329400	1	+	HIV2OGH 100nM GS-9822	100050156	chr1	97329400	match	FALSE	0.0160241245311524	0.983975875468848	843291	843291	TRUE	2	2	11	0.39	0.393	0.3686	0.3681	0.36488	0	0	0	0	0.000001	2	5	43	288
872	chr1	97535572	97535572	1	+	HIV2OGH 100nM GS-9822	100050666	chr1	97535572	match	FALSE	0.112437398968432	0.887562601031568	227033	227033	TRUE	2	2	13	0.42	0.363	0.3468	0.35744	0.358328	0	0	0	0	0	1	2	27	308
873	chr1	97914726	97914726	1	-	HIV2OGH 50nM GS-9822	100049868	chr1	97914726	match	FALSE	0.289878582837953	0.289878582837953	843291	843291	TRUE	1	2	8	0.31	0.362	0.3528	0.33778	0.350555	0	0	0	0	0.000003	0	3	27	309
874	chr1	98506529	98506529	1	-	HIV2OGH 50nM GS-9822	100048031	chr1	98506529	insertion	FALSE	0.0689772066894815	0.931022793310519	61948	61948	TRUE	1	1	12	0.3	0.34	0.3532	0.35464	0.356999	0	0	0	0	0.000004	0	3	27	304
875	chr1	98709490	98709490	1	-	HIV2OGH 50nM GS-9822	100049385	chr1	98709490	match	FALSE	0.489315327634156	0.510684672365844	389062	NA	FALSE	0	0	10	0.4	0.315	0.347	0.36233	0.36272	0	0	0	0	0.000003	0	2	24	287
876	chr1	98922409	98922409	1	-	HIV2OGH 50nM GS-9822	100049024	chr1	98922409	match	FALSE	0.228234460417088	0.228234460417088	98780	98780	TRUE	4	4	8	0.37	0.413	0.3807	0.37322	0.36668	0	0	0	0.00001	0.000002	0	1	27	251
877	chr1	98941210	98941210	1	-	HIV2OGH 200nM GS-9822	100051108	chr1	98941210	match	FALSE	0.418566511439563	0.418566511439563	98780	98780	TRUE	4	4	8	0.3	0.376	0.3463	0.36694	0.366862	0	0	0	0.00001	0.000002	1	5	28	249
878	chr1	98974482	98974482	1	-	HIV2OGH 50nM GS-9822	100048615	chr1	98974482	match	FALSE	0.244604170884794	0.755395829115206	98780	98780	TRUE	4	4	8	0.5	0.402	0.3672	0.35703	0.367053	0	0	0	0	0.000002	1	5	20	246
879	chr1	99079687	99079687	1	+	HIV2OGH 50nM GS-9822	100049002	chr1	99079687	match	FALSE	0.375362251818967	0.375362251818967	129744	NA	FALSE	0	2	9	0.36	0.333	0.3676	0.37439	0.367179	0	0	0	0	0.000003	0	4	17	224
880	chr1	99098370	99098370	1	-	HIV2OGH 50nM GS-9822	100070488	chr1	99098370	match	FALSE	0.231363300036996	0.231363300036996	129744	NA	FALSE	0	2	9	0.5	0.399	0.3495	0.36315	0.367147	0	0	0	0	0.000003	0	1	18	218
881	chr1	99481356	99481356	1	-	HIV2OGH 50nM GS-9822	100070926	chr1	99481356	match	FALSE	0.18259860185899	0.81740139814101	115439	NA	FALSE	0	2	13	0.27	0.331	0.35	0.36404	0.372541	0	0	0	0.00001	0.000002	1	2	21	291
882	chr1	99769431	99769431	1	-	HIV2OGH 100nM GS-9822	100050366	chr1	99769431	match	FALSE	0.27467342143164	NA	158308	NA	FALSE	0	1	15	0.33	0.302	0.3784	0.37444	0.376854	0	0	0	0	0.000003	0	6	44	305
883	chr1	100208663	100208663	1	+	HIV2OGH 100nM GS-9822	100070986	chr1	100208663	insertion	FALSE	0.0000460702110015664	0.0000460702110015664	65118	65118	TRUE	3	8	33	0.65	0.545	0.4251	0.38619	0.38435	1	1	0.0001	0.00001	0.000007	3	8	27	395
884	chr1	100208663	100208663	1	+	HIV2OGH 200nM GS-9822	100050777	chr1	100208663	insertion	FALSE	0.0000460702110015664	0.0000460702110015664	65118	65118	TRUE	3	8	33	0.65	0.545	0.4251	0.38619	0.38435	1	1	0.0001	0.00001	0.000007	3	8	27	395
885	chr1	100208664	100208664	1	+	HIV2OGH 100nM GS-9822	100070987	chr1	100208664	insertion	FALSE	0.0000614269480020885	0.0000614269480020885	65118	65118	TRUE	3	8	33	0.64	0.544	0.425	0.38618	0.38435	1	1	0.0001	0.00001	0.000007	3	8	27	395
886	chr1	100316945	100316945	1	+	HIV2OGH 50nM GS-9822	100047923	chr1	100316945	insertion	FALSE	0.100973961439078	0.899026038560922	45279	45279	TRUE	3	6	33	0.49	0.428	0.3815	0.37759	0.385289	0	0	0	0.00001	0.000008	0	6	33	389
887	chr1	100522871	100522871	1	-	HIV2OGH 400nM GS-9822	100071759	chr1	100522871	match	FALSE	0.302220719197385	0.697779280802615	26613	26613	TRUE	3	6	34	0.42	0.381	0.39	0.39757	0.385055	0	0	0	0.00001	0.000008	0	0	38	369
888	chr1	100724200	100724200	1	+	HIV2OGH 50nM GS-9822	100070460	chr1	100724200	match	FALSE	0.203973249409913	0.796026750590087	167772	167772	TRUE	6	6	37	0.31	0.373	0.3732	0.3807	0.381209	0	0	0	0	0.000008	1	4	49	396
889	chr1	100769399	100769399	1	-	HIV2OGH 50nM GS-9822	100048495	chr1	100769399	match	FALSE	0.385364761211578	0.614635238788422	17861	NA	FALSE	0	7	41	0.41	0.404	0.4174	0.38412	0.38176	0	0	0	0.00001	0.000009	2	8	39	413
890	chr1	100953735	100953735	1	-	HIV2OGH 50nM GS-9822	100050086	chr1	100953735	match	FALSE	0.0557307083362016	NA	72635	NA	FALSE	3	3	29	0.31	0.383	0.3898	0.37283	0.380673	0	0	0	0	0.000006	0	7	42	461
891	chr1	101090949	101090949	1	-	HIV2OGH 100nM GS-9822	100050327	chr1	101090949	match	FALSE	0.146753071418928	0.146753071418928	133326	NA	FALSE	0	8	27	0.2	0.334	0.3632	0.37784	0.382306	0	0	0	0.00002	0.000007	0	1	35	491
892	chr1	101700738	101700738	1	-	HIV2OGH 400nM GS-9822	100051385	chr1	101700738	match	FALSE	0.200545096250171	0.200545096250171	425246	NA	FALSE	0	0	17	0.31	0.357	0.37	0.38366	0.372781	0	0	0	0	0.000003	0	1	38	362
893	chr1	101854766	101854766	1	-	HIV2OGH 50nM GS-9822	100048831	chr1	101854766	match	FALSE	0.437245735409622	0.437245735409622	425246	NA	FALSE	0	0	11	0.41	0.371	0.3312	0.37086	0.371746	0	0	0	0	0.000002	0	2	18	308
894	chr1	101905012	101905012	1	-	HIV2OGH 50nM GS-9822	100049368	chr1	101905012	match	FALSE	0.319088245392079	0.319088245392079	425246	NA	FALSE	0	0	11	0.37	0.334	0.3638	0.36168	0.370072	0	0	0	0	0.000002	0	0	11	274
895	chr1	101943968	101943968	1	-	HIV2OGH 50nM GS-9822	100048032	chr1	101943968	insertion	FALSE	0.227480093875075	0.227480093875075	425246	NA	FALSE	0	0	11	0.45	0.337	0.3534	0.3577	0.368029	0	0	0	0	0.000002	1	2	14	255
896	chr1	102111506	102111506	1	+	HIV2OGH 50nM GS-9822	100049147	chr1	102111506	match	FALSE	0.0594316382192504	0.0594316382192504	22732	22732	TRUE	5	7	8	0.27	0.304	0.3405	0.35261	0.356584	0	0	0	0	0	0	1	11	161
897	chr1	102112282	102112282	1	-	HIV2OGH 100nM GS-9822	100050103	chr1	102112282	match	FALSE	0.0935685377441492	0.0935685377441492	22732	22732	TRUE	5	7	8	0.26	0.3	0.3357	0.35192	0.356514	0	0	0	0	0	0	1	11	160
898	chr1	102173228	102173228	1	-	HIV2OGH 50nM GS-9822	100070416	chr1	102173228	match	FALSE	0.319261511907453	0.319261511907453	194668	194668	TRUE	4	5	7	0.43	0.334	0.3716	0.34974	0.353959	0	0	0	0	0	0	0	9	129
899	chr1	102683157	102683157	1	+	HIV2OGH 50nM GS-9822	100070231	chr1	102683157	match	FALSE	0.490715761027806	0.490715761027806	879232	NA	FALSE	0	0	9	0.37	0.374	0.388	0.34459	0.349211	0	0	0	0	0	0	0	4	109
900	chr1	103014749	103014749	1	-	HIV2OGH 50nM GS-9822	100049697	chr1	103014749	match	FALSE	0.113577531300044	0.113577531300044	879232	NA	FALSE	0	0	5	0.56	0.457	0.3688	0.34751	0.34561	0	0	0	0	0	1	3	17	153
901	chr1	103021697	103021697	1	+	HIV2OGH 50nM GS-9822	100048987	chr1	103021697	match	FALSE	0.105675180157228	0.105675180157228	879232	NA	FALSE	0	0	5	0.47	0.479	0.3708	0.35316	0.346074	0	0	0	0	0	0	1	16	155
902	chr1	103570667	103570667	1	-	HIV2OGH 50nM GS-9822	100048125	chr1	103570667	match	FALSE	0.419120697881875	0.419120697881875	385624	NA	FALSE	0	0	22	0.34	0.359	0.3696	0.34748	0.348907777777778	0	0	0	0	0.000001	0	0	5	144
903	chr1	103680245	103680245	1	-	HIV2OGH 100nM GS-9822	100071093	chr1	103680245	match	FALSE	0.13496307283779	0.13496307283779	385624	NA	FALSE	0	0	27	NA	NA	NA	0.3645	0.347877777777778	0	0	0	0	0.000001	0	0	5	119
904	chr1	103779602	103779602	1	-	HIV2OGH 50nM GS-9822	100048436	chr1	103779602	match	FALSE	0.436332783060195	0.563667216939805	108431	108431	TRUE	3	3	27	0.21	0.305	0.3408	0.34873	0.350831111111111	0	0	0	0	0.000001	0	2	11	111
905	chr1	103946118	103946118	1	-	HIV2OGH 50nM GS-9822	100049567	chr1	103946118	match	FALSE	0.406328544593486	0.593671455406514	37797	NA	FALSE	0	4	23	0.29	0.305	0.3386	0.35288	0.351244444444444	0	0	0	0	0.000001	0	0	5	82
906	chr1	104017275	104017275	1	-	HIV2OGH 50nM GS-9822	100049209	chr1	104017275	match	FALSE	0.375153105861767	0.375153105861767	22860	NA	FALSE	0	11	23	0.51	0.367	0.3239	0.36203	0.351208888888889	0	0	0	0	0.000001	0	0	0	68
907	chr1	104083214	104083214	1	-	HIV2OGH 50nM GS-9822	100047971	chr1	104083214	match	FALSE	0.198951108103536	NA	53199	NA	FALSE	0	10	23	0.37	0.392	0.3578	0.35626	0.351941111111111	0	0	0	0	0.000001	0	0	4	69
908	chr1	104169208	104169208	1	+	HIV2OGH 50nM GS-9822	100049714	chr1	104169208	match	FALSE	0.211150701492062	0.211150701492062	314330	NA	FALSE	0	0	23	0.3	0.3	0.3115	0.34018	0.352127610529713	0	0	0	0	0.000001	0	0	6	79
909	chr1	104220516	104220516	1	+	HIV2OGH 400nM GS-9822	100051284	chr1	104220516	match	FALSE	0.374380428212388	0.374380428212388	314330	NA	FALSE	0	0	23	0.33	0.319	0.3335	0.34853	0.351089473684211	0	0	0	0	0.000001	0	0	2	75
910	chr1	104393283	104393283	1	+	HIV2OGH 50nM GS-9822	100070377	chr1	104393283	match	FALSE	0.0759838386409188	0.924016161359081	314330	NA	FALSE	0	1	20	0.42	0.364	0.3647	0.35273	0.351334341894093	0	0	0	0	0	0	0	10	69
911	chr1	104501029	104501029	1	-	HIV2OGH 50nM GS-9822	100070394	chr1	104501029	match	FALSE	0.112587583245521	0.112587583245521	708897	NA	FALSE	0	0	16	0.35	0.33	0.3712	0.35432	0.351457	0	0	0	0	0	0	1	13	75
912	chr1	104541254	104541254	1	+	HIV2OGH 50nM GS-9822	100070516	chr1	104541254	match	FALSE	0.169330664398354	0.169330664398354	708897	NA	FALSE	0	0	6	0.39	0.345	0.3437	0.36216	0.351513	0	0	0	0	0	0	1	9	78
913	chr1	104948143	104948143	1	+	HIV2OGH 50nM GS-9822	100049489	chr1	104948143	match	FALSE	0.256694555062301	0.743305444937699	708897	NA	FALSE	0	0	1	0.25	0.285	0.3557	0.35928	0.349786	0	0	0	0	0	0	0	11	109
914	chr1	105019798	105019798	1	+	HIV2OGH 0nM GS-9822	100069540	chr1	105019798	match	FALSE	0.155614990612176	0.844385009387824	708897	NA	FALSE	0	0	1	0.55	0.42	0.3292	0.33868	0.349711	0	0	0	0	0	0	2	9	105
915	chr1	105197109	105197109	1	-	HIV2OGH 50nM GS-9822	100070721	chr1	105197109	match	FALSE	0.193245242854547	0.193245242854547	346689	346689	TRUE	1	1	1	0.28	0.31	0.384	0.34106	0.346676	0	0	0	0	0	0	2	6	96
916	chr1	105236936	105236936	1	+	HIV2OGH 0nM GS-9822	100069794	chr1	105236936	match	FALSE	0.308123418972047	0.308123418972047	346689	346689	TRUE	1	1	1	0.24	0.299	0.3333	0.35696	0.345445	0	0	0	0	0	0	0	15	96
917	chr1	105333357	105333357	1	-	HIV2OGH 50nM GS-9822	100048219	chr1	105333357	match	FALSE	0.413756998347222	0.586243001652778	346689	346689	TRUE	1	1	1	0.08	0.277	0.3083	0.33517	0.344631	0	0	0	0	0	0	2	9	97
918	chr1	105526022	105526022	1	-	HIV2OGH 50nM GS-9822	100047885	chr1	105526022	match	FALSE	0.107693923454608	0.107693923454608	457036	NA	FALSE	0	1	3	0.34	0.346	0.328	0.3431	0.342553	0	0	0	0	0	0	0	6	101
919	chr1	105738362	105738362	1	-	HIV2OGH 0nM GS-9822	100069822	chr1	105738362	match	FALSE	0.427703725745893	0.427703725745893	457036	NA	FALSE	0	0	3	0.34	0.305	0.3642	0.34439	0.342864	0	0	0	0	0	0	0	9	99
920	chr1	105816192	105816192	1	-	HIV2OGH 50nM GS-9822	100070513	chr1	105816192	match	FALSE	0.257410794773278	0.257410794773278	457036	NA	FALSE	0	0	4	0.22	0.359	0.3607	0.33602	0.342818	0	0	0	0	0	0	1	8	92
921	chr1	105917896	105917896	1	+	HIV2OGH 50nM GS-9822	100048496	chr1	105917896	match	FALSE	0.0348812784988491	0.0348812784988491	457036	NA	FALSE	0	2	4	0.32	0.326	0.3612	0.33917	0.343826	0	0	0	0	0	0	0	8	86
922	chr1	105951969	105951969	1	+	HIV2OGH 50nM GS-9822	100070840	chr1	105951969	match	FALSE	0.338000476644423	0.661999523355577	16784	16784	TRUE	2	2	4	0.34	0.267	0.3172	0.33872	0.344147	0	0	0	0	0.000001	0	1	11	75
923	chr1	106334396	106334396	1	-	HIV2OGH 50nM GS-9822	100048675	chr1	106334396	match	FALSE	0.377640862565835	0.377640862565835	100630	100630	TRUE	1	1	3	0.32	0.32	0.3212	0.3455	0.347977	0	0	0	0	0.000001	0	0	2	108
924	chr1	106340755	106340755	1	-	HIV2OGH 200nM GS-9822	100051128	chr1	106340755	match	FALSE	0.314448971479678	0.314448971479678	100630	100630	TRUE	1	1	3	0.32	0.335	0.338	0.34501	0.348015	0	0	0	0	0.000001	0	0	2	107
925	chr1	106346365	106346365	1	+	HIV2OGH 50nM GS-9822	100048136	chr1	106346365	match	FALSE	0.258700188810494	0.258700188810494	100630	100630	TRUE	1	1	3	0.34	0.327	0.3405	0.34321	0.347998	0	0	0	0	0.000001	0	0	4	107
926	chr1	106354382	106354382	1	+	HIV2OGH 100nM GS-9822	100050151	chr1	106354382	match	FALSE	0.179032097783961	0.179032097783961	100630	100630	TRUE	1	1	3	0.29	0.371	0.3489	0.34304	0.348386	0	0	0	0	0.000001	0	0	4	108
927	chr1	106504348	106504348	1	-	HIV2OGH 200nM GS-9822	100050854	chr1	106504348	match	FALSE	0.167028487882681	NA	789985	NA	FALSE	0	0	1	0.41	0.422	0.3696	0.35879	0.351696	0	0	0	0	0.000001	0	0	10	149
928	chr1	107122239	107122239	1	-	HIV2OGH 50nM GS-9822	100070257	chr1	107122239	insertion	FALSE	0.0508161547371153	NA	789985	NA	FALSE	0	1	13	0.39	0.334	0.3566	0.35209	0.362013	0	0	0	0	0.000002	0	5	34	279
929	chr1	107122239	107122239	1	-	HIV2OGH 100nM GS-9822	100050127	chr1	107122239	insertion	FALSE	0.0508161547371153	NA	789985	NA	FALSE	0	1	13	0.39	0.334	0.3566	0.35209	0.362013	0	0	0	0	0.000002	0	5	34	279
930	chr1	107143914	107143914	1	+	HIV2OGH 50nM GS-9822	100049140	chr1	107143914	match	FALSE	0.0233789249162959	NA	789985	NA	FALSE	0	1	13	0.38	0.365	0.3787	0.35347	0.36219	0	0	0	0	0.000002	1	3	31	284
931	chr1	107470304	107470304	1	+	HIV2OGH 0nM GS-9822	100069884	chr1	107470304	match	FALSE	0.172391172502568	0.827608827497432	80793	NA	FALSE	0	11	15	0.17	0.356	0.37	0.36668	0.371287	0	0	0	0.00001	0.000003	0	4	39	332
932	chr1	107837522	107837522	1	-	HIV2OGH 100nM GS-9822	100050747	chr1	107837522	match	FALSE	0.0980321671672252	0.0980321671672252	86237	NA	FALSE	0	11	16	0.49	0.463	0.4274	0.40191	0.378995	0	0	0	0.00001	0.000004	0	0	35	440
933	chr1	107958334	107958334	1	-	HIV2OGH 200nM GS-9822	100071679	chr1	107958334	match	TRUE	0.109205116491549	0.890794883508451	394020	394020	TRUE	2	2	15	0.44	0.357	0.3451	0.36957	0.382138	0	0	0	0	0.000003	0	2	41	473
934	chr1	108066751	108066751	1	+	HIV2OGH 100nM GS-9822	100050741	chr1	108066751	match	FALSE	0.384361199939089	0.615638800060911	394020	394020	TRUE	1	2	17	0.34	0.386	0.3967	0.37264	0.385357	0	0	0	0	0.000004	0	1	39	475
935	chr1	108121931	108121931	1	+	HIV2OGH 100nM GS-9822	100050267	chr1	108121931	match	FALSE	0.475595147454444	0.475595147454444	394020	394020	TRUE	1	1	18	0.42	0.399	0.3759	0.37438	0.386794	0	0	0	0	0.000005	1	5	43	448
936	chr1	108151017	108151017	1	+	HIV2OGH 50nM GS-9822	100048906	chr1	108151017	match	FALSE	0.401776559565504	0.401776559565504	394020	394020	TRUE	1	1	18	0.29	0.36	0.349	0.37593	0.387606	0	0	0	0	0.000005	0	4	54	440
937	chr1	108279293	108279293	1	-	HIV2OGH 50nM GS-9822	100048768	chr1	108279293	match	TRUE	0.0762194812446069	0.0762194812446069	394020	394020	TRUE	1	3	18	0.39	0.373	0.3762	0.39118	0.389487	0	0	0	0.00001	0.000006	2	8	66	399
938	chr1	108294279	108294279	1	-	HIV2OGH 50nM GS-9822	100048500	chr1	108294279	match	TRUE	0.0381858788893965	0.0381858788893965	394020	394020	TRUE	1	2	18	0.4	0.413	0.3912	0.39543	0.389358	0	0	0	0.00001	0.000006	2	7	62	395
939	chr1	108746448	108746448	1	-	HIV2OGH 50nM GS-9822	100049376	chr1	108746448	match	FALSE	0.232677012609117	NA	206200	NA	FALSE	0	2	34	0.31	0.318	0.3656	0.39154	0.399603	0	0	0	0.00001	0.00001	0	0	1	388
940	chr1	108908959	108908959	1	-	HIV2OGH 0nM GS-9822	100069496	chr1	108908959	insertion	FALSE	0.0595170472475732	0.0595170472475732	79221	79221	TRUE	1	1	54	0.46	0.387	0.4091	0.39228	0.402217	0	1	0.0001	0.00001	0.000011	2	9	58	326
941	chr1	108908963	108908963	1	-	HIV2OGH 0nM GS-9822	100069497	chr1	108908963	insertion	FALSE	0.0595675389101375	0.0595675389101375	79221	79221	TRUE	1	1	54	0.47	0.386	0.4088	0.39228	0.402215	0	1	0.0001	0.00001	0.000011	2	9	58	326
942	chr1	108932545	108932545	1	-	HIV2OGH 50nM GS-9822	100070298	chr1	108932545	match	FALSE	0.357241135557491	0.357241135557491	79221	79221	TRUE	1	1	54	0.34	0.315	0.3715	0.39014	0.403289	0	0	0	0.00001	0.000012	0	12	57	325
943	chr1	109008029	109008029	1	+	HIV2OGH 200nM GS-9822	100071476	chr1	109008029	insertion	FALSE	0.0766007211772732	NA	30783	NA	FALSE	2	19	69	0.54	0.448	0.4587	0.41603	0.407224	0	1	0.0001	0.00002	0.000015	0	5	56	345
944	chr1	109008029	109008029	1	+	HIV2OGH 400nM GS-9822	100051212	chr1	109008029	insertion	FALSE	0.0766007211772732	NA	30783	NA	FALSE	2	19	69	0.54	0.448	0.4587	0.41603	0.407224	0	1	0.0001	0.00002	0.000015	0	5	56	345
945	chr1	109064102	109064102	1	+	HIV2OGH 100nM GS-9822	100071236	chr1	109064102	match	FALSE	0.236275889804947	0.236275889804947	29838	29838	TRUE	1	17	71	0.47	0.497	0.4264	0.40756	0.411472	0	0	0	0.00002	0.000014	3	9	54	364
946	chr1	109393043	109393043	1	-	HIV2OGH 0nM GS-9822	100069655	chr1	109393043	match	FALSE	0.304413308383917	0.695586691616083	21911	NA	FALSE	0	8	100	0.56	0.46	0.4683	0.43837	0.434421	0	0	0	0.00003	0.000023	0	2	42	524
947	chr1	109453094	109453094	1	-	HIV2OGH 0nM GS-9822	100069782	chr1	109453094	match	FALSE	0.38022089628031	0.61977910371969	7877	7877	TRUE	7	16	103	0.42	0.456	0.479	0.45076	0.434464	0	1	0.0001	0.00004	0.000022	0	8	57	505
948	chr1	109511003	109511003	1	+	HIV2OGH 0nM GS-9822	100069546	chr1	109511003	match	FALSE	0.430822191287082	0.569177808712918	92667	92667	TRUE	3	7	108	0.36	0.428	0.4677	0.45855	0.439415	0	0	0	0.00001	0.000024	1	9	66	535
949	chr1	109579230	109579230	1	+	HIV2OGH 50nM GS-9822	100048224	chr1	109579230	match	FALSE	0.127632392334638	0.872367607665362	24265	24265	TRUE	2	18	100	0.41	0.495	0.4679	0.50686	0.442254	0	0	0	0.00005	0.000025	0	3	77	518
950	chr1	109851086	109851086	1	-	HIV2OGH 50nM GS-9822	100048510	chr1	109851086	match	FALSE	0.498018018018018	0.501981981981982	5550	5550	TRUE	1	13	86	0.42	0.493	0.5073	0.48673	0.461441	0	1	0.0001	0.00005	0.000025	0	9	62	650
951	chr1	109953645	109953645	1	-	HIV2OGH 0nM GS-9822	100069881	chr1	109953645	match	FALSE	0.389713035019455	0.610286964980545	16448	16448	TRUE	2	12	82	0.49	0.448	0.4503	0.44578	0.465958	0	0	0	0.00003	0.000024	1	8	72	658
952	chr1	110001201	110001201	1	+	HIV2OGH 50nM GS-9822	100070841	chr1	110001201	match	TRUE	0.101925736780509	0.101925736780509	9399	9399	TRUE	3	14	77	0.58	0.587	0.5003	0.48504	0.467866	0	1	0.0001	0.00005	0.000025	0	7	71	655
953	chr1	110200169	110200169	1	-	HIV2OGH 0nM GS-9822	100069925	chr1	110200169	match	FALSE	0.373142759911519	NA	146925	NA	FALSE	0	0	66	0.47	0.475	0.445	0.46638	0.46732	0	0	0	0	0.000024	1	5	92	651
954	chr1	110219302	110219302	1	+	HIV2OGH 50nM GS-9822	100049892	chr1	110219302	match	TRUE	0.242919857069934	NA	146925	NA	FALSE	0	4	72	0.3	0.403	0.4497	0.47302	0.466903	0	0	0	0.00001	0.000024	1	10	86	644
955	chr1	110376365	110376365	1	-	HIV2OGH 0nM GS-9822	100069812	chr1	110376365	match	FALSE	0.0279210925644917	0.0279210925644917	23065	23065	TRUE	3	9	61	0.4	0.388	0.4474	0.4641	0.470692	0	1	0.0001	0.00003	0.000019	0	7	69	645
956	chr1	110626180	110626180	1	-	HIV2OGH 100nM GS-9822	100071423	chr1	110626180	match	FALSE	0.0829336339836808	0.0829336339836808	52331	NA	FALSE	1	6	42	0.57	0.513	0.4606	0.46012	0.463322	0	0	0	0	0.000016	3	8	54	579
957	chr1	110645850	110645850	1	+	HIV2OGH 50nM GS-9822	100070237	chr1	110645850	insertion	TRUE	0.290362906280779	0.709637093719221	52796	52796	TRUE	1	3	42	0.52	0.421	0.4645	0.44364	0.461098	0	0	0	0.00002	0.000016	0	3	57	564
958	chr1	110645850	110645850	1	+	HIV2OGH 100nM GS-9822	100050110	chr1	110645850	insertion	TRUE	0.290362906280779	0.709637093719221	52796	52796	TRUE	1	3	42	0.52	0.421	0.4645	0.44364	0.461098	0	0	0	0.00002	0.000016	0	3	57	564
959	chr1	110843830	110843830	1	+	HIV2OGH 100nM GS-9822	100050437	chr1	110843830	match	FALSE	0.324353489806143	0.324353489806143	25947	NA	FALSE	0	4	43	0.47	0.49	0.4953	0.49279	0.444513	0	0	0	0	0.000015	0	4	47	450
960	chr1	111288729	111288729	1	-	HIV2OGH 50nM GS-9822	100048683	chr1	111288729	match	TRUE	0.0551287748925994	0.0551287748925994	47253	NA	FALSE	2	5	65	0.45	0.393	0.3675	0.37956	0.413281	0	0	0	0.00001	0.000009	0	3	34	371
961	chr1	111293781	111293781	1	+	HIV2OGH 100nM GS-9822	100071088	chr1	111293781	match	TRUE	0.146045956430916	0.853954043569084	16755	16755	TRUE	2	5	66	0.47	0.454	0.3707	0.37611	0.413192	0	0	0	0.00001	0.00001	0	5	30	376
962	chr1	111397518	111397518	1	-	HIV2OGH 200nM GS-9822	100051116	chr1	111397518	match	FALSE	0.416355033447544	0.416355033447544	153225	NA	FALSE	0	0	72	0.46	0.344	0.3458	0.38383	0.404853	0	0	0	0	0.000011	0	1	20	396
963	chr1	111421298	111421298	1	-	HIV2OGH 100nM GS-9822	100050565	chr1	111421298	match	FALSE	0.261158427149617	0.261158427149617	153225	NA	FALSE	0	21	72	0.42	0.389	0.3839	0.37704	0.403442	0	0	0	0	0.00001	0	0	22	404
964	chr1	111496072	111496072	1	-	HIV2OGH 0nM GS-9822	100069498	chr1	111496072	insertion	FALSE	0.26079497348603	0.26079497348603	44882	44882	TRUE	6	29	75	0.37	0.349	0.361	0.38569	0.399427	0	0	0	0.00001	0.00001	0	3	57	433
965	chr1	111520462	111520462	1	-	HIV2OGH 100nM GS-9822	100071006	chr1	111520462	insertion	FALSE	0.19578004545252	0.80421995454748	44882	44882	TRUE	6	29	73	0.28	0.313	0.3512	0.40705	0.399273	0	0	0	0.00002	0.000009	0	4	83	435
966	chr1	111520462	111520462	1	-	HIV2OGH 200nM GS-9822	100050795	chr1	111520462	insertion	FALSE	0.19578004545252	0.80421995454748	44882	44882	TRUE	6	29	73	0.28	0.313	0.3512	0.40705	0.399273	0	0	0	0.00002	0.000009	0	4	83	435
967	chr1	111520463	111520463	1	-	HIV2OGH 100nM GS-9822	100071007	chr1	111520463	insertion	FALSE	0.19575776480549	0.80424223519451	44882	44882	TRUE	6	29	73	0.28	0.312	0.3511	0.40705	0.399273	0	0	0	0.00002	0.000009	0	4	83	435
968	chr1	111520463	111520463	1	-	HIV2OGH 200nM GS-9822	100050796	chr1	111520463	insertion	FALSE	0.19575776480549	0.80424223519451	44882	44882	TRUE	6	29	73	0.28	0.312	0.3511	0.40705	0.399273	0	0	0	0.00002	0.000009	0	4	83	435
969	chr1	111520464	111520464	1	-	HIV2OGH 100nM GS-9822	100071008	chr1	111520464	insertion	FALSE	0.19573548415846	0.80426451584154	44882	44882	TRUE	6	29	73	0.29	0.312	0.351	0.40704	0.399272	0	0	0	0.00002	0.000009	0	4	83	435
970	chr1	111520464	111520464	1	-	HIV2OGH 200nM GS-9822	100050797	chr1	111520464	insertion	FALSE	0.19573548415846	0.80426451584154	44882	44882	TRUE	6	29	73	0.29	0.312	0.351	0.40704	0.399272	0	0	0	0.00002	0.000009	0	4	83	435
971	chr1	111520465	111520465	1	-	HIV2OGH 100nM GS-9822	100071009	chr1	111520465	insertion	FALSE	0.19571320351143	0.80428679648857	44882	44882	TRUE	6	29	73	0.29	0.311	0.351	0.40705	0.399273	0	0	0	0.00002	0.000009	0	4	83	435
972	chr1	111520465	111520465	1	-	HIV2OGH 200nM GS-9822	100050798	chr1	111520465	insertion	FALSE	0.19571320351143	0.80428679648857	44882	44882	TRUE	6	29	73	0.29	0.311	0.351	0.40705	0.399273	0	0	0	0.00002	0.000009	0	4	83	435
973	chr1	111520466	111520466	1	-	HIV2OGH 100nM GS-9822	100071010	chr1	111520466	insertion	FALSE	0.1956909228644	0.8043090771356	44882	44882	TRUE	6	29	73	0.29	0.311	0.3509	0.40704	0.399273	0	0	0	0.00002	0.000009	0	4	83	435
974	chr1	111520466	111520466	1	-	HIV2OGH 200nM GS-9822	100050799	chr1	111520466	insertion	FALSE	0.1956909228644	0.8043090771356	44882	44882	TRUE	6	29	73	0.29	0.311	0.3509	0.40704	0.399273	0	0	0	0.00002	0.000009	0	4	83	435
975	chr1	111555279	111555279	1	+	HIV2OGH 100nM GS-9822	100050580	chr1	111555279	match	FALSE	0.285294117647059	NA	23120	NA	FALSE	0	11	73	0.51	0.425	0.4235	0.42643	0.398793	0	0	0	0.00001	0.000009	1	8	81	436
976	chr1	111575422	111575422	1	-	HIV2OGH 100nM GS-9822	100050260	chr1	111575422	match	FALSE	0.112513681138271	0.112513681138271	13705	13705	TRUE	3	12	75	0.37	0.416	0.452	0.43507	0.399369	0	0	0	0.00002	0.000009	0	9	84	447
977	chr1	111873762	111873762	1	+	HIV2OGH 100nM GS-9822	100050745	chr1	111873762	match	TRUE	0.426329101368776	0.426329101368776	80656	80656	TRUE	2	7	79	0.45	0.496	0.3864	0.41702	0.424296	0	0	0	0.00001	0.000011	0	2	57	476
978	chr1	112054698	112054698	1	+	HIV2OGH 50nM GS-9822	100049686	chr1	112054698	match	TRUE	0.118338406997804	0.881661593002196	51902	51902	TRUE	5	11	50	0.37	0.384	0.3541	0.43	0.430193	0	0	0	0.00002	0.000009	0	6	54	421
979	chr1	112257473	112257473	1	-	HIV2OGH 50nM GS-9822	100049270	chr1	112257473	match	FALSE	0.355454613639347	0.355454613639347	213324	213324	TRUE	3	3	35	0.38	0.382	0.3952	0.47316	0.434968	0	0	0	0	0.000008	0	4	38	411
980	chr1	112283712	112283712	1	-	HIV2OGH 50nM GS-9822	100070429	chr1	112283712	match	FALSE	0.232453919858994	0.232453919858994	213324	213324	TRUE	2	3	34	0.4	0.416	0.476	0.47915	0.433684	0	0	0	0.00002	0.000008	0	3	37	412
981	chr1	112336506	112336506	1	-	HIV2OGH 50nM GS-9822	100049299	chr1	112336506	match	FALSE	0.219841078738262	0.219841078738262	8306	8306	TRUE	3	3	28	0.59	0.518	0.535	0.47698	0.433435	0	1	0.0001	0.00002	0.000008	0	7	32	402
982	chr1	112408451	112408451	1	-	HIV2OGH 200nM GS-9822	100050804	chr1	112408451	match	FALSE	0.164744873821004	0.164744873821004	397372	NA	FALSE	0	0	28	0.34	0.496	0.4607	0.43082	0.434945	0	0	0	0	0.000009	1	5	21	403
983	chr1	112477116	112477116	1	+	HIV2OGH 50nM GS-9822	100070720	chr1	112477116	match	FALSE	0.337542655244959	0.337542655244959	397372	NA	FALSE	0	0	27	0.46	0.466	0.4473	0.41694	0.433495	0	0	0	0	0.000009	0	0	15	376
984	chr1	112484009	112484009	1	-	HIV2OGH 50nM GS-9822	100049243	chr1	112484009	match	FALSE	0.354889121528442	0.354889121528442	397372	NA	FALSE	0	0	27	0.44	0.476	0.4334	0.41715	0.433713	0	0	0	0	0.000009	0	2	14	385
985	chr1	112777143	112777143	1	-	HIV2OGH 100nM GS-9822	100050422	chr1	112777143	match	FALSE	0.433649982294345	0.566350017705655	64951	64951	TRUE	1	4	30	0.44	0.387	0.3782	0.41082	0.438232	0	0	0	0.00002	0.000014	0	5	60	424
986	chr1	112900828	112900828	1	-	HIV2OGH 50nM GS-9822	100048033	chr1	112900828	insertion	FALSE	0.191850878548977	0.808149121451023	77628	77628	TRUE	5	8	30	0.41	0.339	0.3695	0.40468	0.433135	0	0	0	0.00001	0.000014	0	2	49	452
987	chr1	112967127	112967127	1	-	HIV2OGH 50nM GS-9822	100048034	chr1	112967127	insertion	FALSE	0.0608500859355387	0.0608500859355387	51783	51783	TRUE	6	6	32	0.55	0.396	0.4423	0.39714	0.434543	0	1	0.0001	0.00001	0.000015	0	14	49	463
988	chr1	113361332	113361332	1	+	HIV2OGH 50nM GS-9822	100048597	chr1	113361332	match	FALSE	0.0895694932916504	0.91043050670835	61416	61416	TRUE	1	1	33	0.53	0.419	0.4234	0.44029	0.422833	0	0	0	0	0.000013	0	5	44	443
989	chr1	113380151	113380151	1	+	HIV2OGH 100nM GS-9822	100050585	chr1	113380151	match	FALSE	0.395988016152143	0.604011983847857	61416	61416	TRUE	1	3	30	0.53	0.44	0.4382	0.4501	0.421853	0	0	0	0.00001	0.000013	0	6	44	435
990	chr1	113431325	113431325	1	+	HIV2OGH 50nM GS-9822	100047924	chr1	113431325	insertion	FALSE	0.236747202140088	0.236747202140088	59063	59063	TRUE	2	3	30	0.3	0.43	0.4033	0.43134	0.421371	0	0	0	0.00001	0.000013	0	6	42	429
991	chr1	113750903	113750903	1	+	HIV2OGH 100nM GS-9822	100050619	chr1	113750903	match	FALSE	0.0549881689454282	0.0549881689454282	295409	295409	TRUE	2	2	48	0.35	0.384	0.3726	0.37659	0.399104	0	0	0	0.00001	0.000008	0	4	28	363
992	chr1	113956035	113956035	1	+	HIV2OGH 50nM GS-9822	100049322	chr1	113956035	match	FALSE	0.250611863551889	0.749388136448111	295409	295409	TRUE	2	2	60	0.34	0.378	0.3609	0.37054	0.401331	0	0	0	0	0.000006	0	3	25	394
993	chr1	114139627	114139627	1	-	HIV2OGH 100nM GS-9822	100071297	chr1	114139627	match	FALSE	0.335551387106328	0.335551387106328	50645	50645	TRUE	2	26	57	0.39	0.336	0.3575	0.38111	0.405218	0	0	0	0.00002	0.000007	0	5	46	379
994	chr1	114167733	114167733	1	-	HIV2OGH 100nM GS-9822	100070976	chr1	114167733	match	FALSE	0.168734576955599	0.831265423044401	57949	57949	TRUE	5	8	57	0.39	0.376	0.3848	0.38617	0.405924	0	0	0	0.00001	0.000007	0	2	52	384
995	chr1	114466753	114466753	1	+	HIV2OGH 50nM GS-9822	100049712	chr1	114466753	match	FALSE	0.484081266065843	0.484081266065843	64578	64578	TRUE	7	7	62	0.55	0.515	0.5087	0.47713	0.414191	0	0	0	0.00002	0.000007	1	8	61	427
996	chr1	114623150	114623150	1	+	HIV2OGH 100nM GS-9822	100050302	chr1	114623150	match	FALSE	0.476249670395902	0.476249670395902	238923	NA	FALSE	0	0	54	0.39	0.39	0.3996	0.41986	0.415343	0	0	0	0	0.000007	0	1	23	440
997	chr1	114778647	114778647	1	-	HIV2OGH 50nM GS-9822	100048035	chr1	114778647	insertion	TRUE	0.352250654505532	0.647749345494468	118410	118410	TRUE	2	2	38	0.26	0.298	0.356	0.37518	0.410136	0	0	0	0	0.000006	0	1	29	371
998	chr1	114823067	114823067	1	-	HIV2OGH 50nM GS-9822	100048036	chr1	114823067	insertion	TRUE	0.272612110463643	0.272612110463643	118410	118410	TRUE	2	2	32	0.49	0.385	0.3982	0.39707	0.409001	0	0	0	0.00001	0.000006	0	3	50	351
999	chr1	114833786	114833786	1	+	HIV2OGH 50nM GS-9822	100048776	chr1	114833786	match	TRUE	0.182087661515075	0.182087661515075	118410	118410	TRUE	2	2	29	0.56	0.401	0.3978	0.40767	0.407278	0	0	0	0.00001	0.000006	0	5	51	341
1000	chr1	114950952	114950952	1	-	HIV2OGH 50nM GS-9822	100048657	chr1	114950952	match	FALSE	0.274759174311927	0.725240825688073	87200	87200	TRUE	2	3	34	0.55	0.454	0.4068	0.39644	0.401801	0	0	0	0	0.000007	1	4	21	318
1001	chr1	115007992	115007992	1	+	HIV2OGH 200nM GS-9822	100071489	chr1	115007992	match	TRUE	0.0711123853211009	0.0711123853211009	87200	87200	TRUE	2	5	27	0.37	0.385	0.3862	0.39561	0.398444	0	0	0	0.00001	0.000005	0	5	27	316
1002	chr1	115195785	115195785	1	-	HIV2OGH 0nM GS-9822	100069905	chr1	115195785	match	FALSE	0.0426487850290757	NA	74117	NA	FALSE	4	4	29	0.33	0.352	0.374	0.36618	0.397089	0	1	0.0001	0.00001	0.000006	0	1	15	401
1003	chr1	115356684	115356684	1	+	HIV2OGH 50nM GS-9822	100049926	chr1	115356684	match	FALSE	0.49834571627583	0.49834571627583	34456	NA	FALSE	0	9	27	0.59	0.478	0.4223	0.37693	0.403144	0	0	0	0	0.000005	1	2	23	424
1004	chr1	115577778	115577778	1	+	HIV2OGH 50nM GS-9822	100049255	chr1	115577778	match	FALSE	0.255252415646153	NA	193530	NA	FALSE	0	1	25	0.47	0.445	0.4215	0.4118	0.408359	0	0	0	0	0.000005	1	6	75	479
1005	chr1	115615999	115615999	1	-	HIV2OGH 50nM GS-9822	100070273	chr1	115615999	match	FALSE	0.0577584870562703	NA	193530	NA	FALSE	0	2	19	0.44	0.436	0.4224	0.41942	0.409815	0	0	0	0	0.000005	0	4	68	472
1006	chr1	115644940	115644940	1	+	HIV2OGH 100nM GS-9822	100050697	chr1	115644940	match	FALSE	0.284333021229435	0.715666978770565	52333	52333	TRUE	2	2	15	0.45	0.438	0.4249	0.43506	0.409109	0	0	0	0.00001	0.000004	2	8	70	483
1007	chr1	115979753	115979753	1	+	HIV2OGH 50nM GS-9822	100070448	chr1	115979753	match	FALSE	0.023220407671497	0.976779592328503	273897	NA	FALSE	0	3	12	0.35	0.379	0.4107	0.43807	0.414619	0	0	0	0.00001	0.000005	0	4	59	529
1008	chr1	116125678	116125678	1	+	HIV2OGH 0nM GS-9822	100069773	chr1	116125678	match	FALSE	0.18837963031478	0.81162036968522	67571	NA	FALSE	0	1	12	0.41	0.405	0.3782	0.40439	0.417688	0	0	0	0.00001	0.000008	1	5	46	472
1009	chr1	116136223	116136223	1	-	HIV2OGH 0nM GS-9822	100070220	chr1	116136223	match	FALSE	0.34443770256471	0.65556229743529	67571	NA	FALSE	0	3	12	0.41	0.455	0.3882	0.40946	0.416921	0	0	0	0.00002	0.000008	1	7	52	468
1010	chr1	116289677	116289677	1	+	HIV2OGH 50nM GS-9822	100049368	chr1	116289677	match	FALSE	0.419731646680316	0.580268353319684	54704	54704	TRUE	1	3	19	0.41	0.387	0.4199	0.40093	0.417461	0	0	0	0.00001	0.000009	0	3	46	477
1011	chr1	116735386	116735386	1	+	HIV2OGH 0nM GS-9822	100069948	chr1	116735386	match	FALSE	0.367764540995095	0.367764540995095	21405	21405	TRUE	4	9	23	0.41	0.41	0.4119	0.42542	0.426201	0	0	0	0.00002	0.00001	1	5	70	568
1012	chr1	117097325	117097325	1	+	HIV2OGH 50nM GS-9822	100047925	chr1	117097325	insertion	FALSE	0.0261155020281855	0.973884497971815	47826	NA	FALSE	2	3	34	0.47	0.373	0.4076	0.43886	0.43325	0	0	0	0.00001	0.00001	0	11	68	634
1013	chr1	117208918	117208918	1	+	HIV2OGH 200nM GS-9822	100051094	chr1	117208918	match	FALSE	0.320870591245753	0.679129408754247	140686	NA	FALSE	0	1	35	0.44	0.489	0.4567	0.44171	0.432785	0	0	0	0.00001	0.00001	0	7	86	610
1014	chr1	117235801	117235801	1	-	HIV2OGH 50nM GS-9822	100049913	chr1	117235801	match	FALSE	0.129785479720797	0.870214520279203	140686	NA	FALSE	0	1	36	0.52	0.421	0.4244	0.43939	0.431254	0	0	0	0.00001	0.00001	2	5	81	600
1015	chr1	117280640	117280640	1	-	HIV2OGH 50nM GS-9822	100049320	chr1	117280640	match	FALSE	0.330444944490719	0.330444944490719	80437	80437	TRUE	1	1	28	0.46	0.366	0.4097	0.43864	0.427431	0	0	0	0.00002	0.000009	0	6	61	573
1016	chr1	117515412	117515412	1	-	HIV2OGH 200nM GS-9822	100071515	chr1	117515412	match	TRUE	0.410855819752427	0.589144180247573	67374	67374	TRUE	5	7	23	0.39	0.395	0.424	0.42704	0.419673	0	0	0	0.00001	0.000007	0	8	46	529
1017	chr1	117542889	117542889	1	-	HIV2OGH 0nM GS-9822	100070124	chr1	117542889	match	TRUE	0.18131623474931	0.18131623474931	67374	67374	TRUE	5	5	22	0.33	0.421	0.4176	0.42687	0.419591	0	0	0	0	0.000007	0	2	38	525
1018	chr1	117633895	117633895	1	+	HIV2OGH 100nM GS-9822	100071359	chr1	117633895	match	FALSE	0.0676291343707473	NA	84505	NA	FALSE	0	1	19	0.43	0.407	0.397	0.41049	0.416962	0	0	0	0	0.000006	0	2	26	486
1019	chr1	117672962	117672962	1	+	HIV2OGH 100nM GS-9822	100071468	chr1	117672962	match	FALSE	0.162235426786954	0.162235426786954	46112	NA	FALSE	0	2	19	0.51	0.437	0.3819	0.40548	0.416664	0	0	0	0.00001	0.000006	0	1	35	483
1020	chr1	118528706	118528706	1	-	HIV2OGH 100nM GS-9822	100050329	chr1	118528706	match	FALSE	0.0028838349824725	0.0028838349824725	231636	231636	TRUE	1	1	4	0.34	0.446	0.3789	0.38289	0.380014	0	1	0.0001	0.00001	0.000002	1	3	36	244
1021	chr1	118668452	118668452	1	-	HIV2OGH 100nM GS-9822	100071356	chr1	118668452	match	FALSE	0.199304116546148	0.800695883453852	697818	NA	FALSE	0	0	4	0.48	0.387	0.3737	0.37736	0.373683	0	0	0	0	0.000002	0	5	26	210
1022	chr1	118698149	118698149	1	+	HIV2OGH 50nM GS-9822	100070724	chr1	118698149	match	FALSE	0.24186105832753	0.75813894167247	697818	NA	FALSE	0	0	4	0.38	0.397	0.3516	0.36953	0.373897	0	0	0	0	0.000002	0	0	25	198
1023	chr1	118738502	118738502	1	+	HIV2OGH 100nM GS-9822	100050170	chr1	118738502	match	FALSE	0.29968845744879	0.70031154255121	697818	NA	FALSE	0	0	6	0.4	0.389	0.386	0.35929	0.375542	0	0	0	0	0.000002	0	3	10	194
1024	chr1	118798693	118798693	1	+	HIV2OGH 50nM GS-9822	100049020	chr1	118798693	match	FALSE	0.385944472627533	0.614055527372467	697818	NA	FALSE	0	0	4	0.49	0.485	0.3789	0.36221	0.376856	0	0	0	0	0.000001	0	0	12	212
1025	chr1	118879645	118879645	1	-	HIV2OGH 100nM GS-9822	100071147	chr1	118879645	match	FALSE	0.498048201680094	0.498048201680094	697818	NA	FALSE	0	0	7	0.47	0.448	0.3785	0.37443	0.382472	0	0	0	0	0.000009	0	0	14	255
1026	chr1	118887769	118887769	1	-	HIV2OGH 50nM GS-9822	100048184	chr1	118887769	match	FALSE	0.486406197604533	0.486406197604533	697818	NA	FALSE	0	0	7	0.41	0.393	0.395	0.3744	0.382655	0	0	0	0	0.000009	0	0	9	255
1027	chr1	119255840	119255840	1	+	HIV2OGH 0nM GS-9822	100069986	chr1	119255840	match	FALSE	0.269086263901413	0.730913736098587	106464	106464	TRUE	2	2	16	0.46	0.386	0.4047	0.39972	0.390942	0	0	0	0	0.00001	1	5	42	286
1028	chr1	119399937	119399937	1	+	HIV2OGH 100nM GS-9822	100050115	chr1	119399937	match	FALSE	0.471951142731222	0.528048857268778	15883	15883	TRUE	3	3	20	0.38	0.436	0.3845	0.39546	0.399587	0	0	0	0.00001	0.00001	0	1	39	305
1029	chr1	119558335	119558335	1	-	HIV2OGH 0nM GS-9822	100069880	chr1	119558335	match	FALSE	0.455708153240201	0.544291846759799	135578	135578	TRUE	2	3	24	0.36	0.383	0.3958	0.40893	0.409443	0	0	0	0	0.000013	0	5	29	372
1030	chr1	120038473	120038473	1	+	HIV2OGH 50nM GS-9822	100049429	chr1	120038473	match	FALSE	0.276532583599039	NA	63667	NA	FALSE	0	2	25	0.36	0.372	0.4045	0.43994	0.416412294432346	0	0	0	0.00002	0.000007	0	1	63	423
1031	chr1	120169021	120169021	1	-	HIV2OGH 50nM GS-9822	100048445	chr1	120169021	match	TRUE	0.424347751458977	0.424347751458977	23304	NA	FALSE	0	5	25	0.34	0.418	0.404	0.41241	0.418311578947368	0	0	0	0.00001	0.000008	0	6	53	403
1032	chr1	120172412	120172412	1	-	HIV2OGH 50nM GS-9822	100049519	chr1	120172412	match	TRUE	0.278836251287333	0.278836251287333	23304	NA	FALSE	0	5	25	0.32	0.371	0.395	0.41237	0.417982105263158	0	0	0	0.00001	0.000007	1	5	51	400
1033	chr1	120251858	120251858	1	+	HIV2OGH 50nM GS-9822	100048843	chr1	120251858	match	TRUE	0.267518401730011	0.732481598269989	221039	221039	TRUE	2	4	30	0.49	0.489	0.4173	0.40908	0.418776518885344	0	0	0	0.00001	0.00001	0	3	44	387
1034	chr1	120506737	120506737	1	+	HIV2OGH 100nM GS-9822	100050735	chr1	120506737	match	FALSE	0.409802944147657	NA	226687	NA	FALSE	0	0	32	NA	NA	NA	0.39554	0.408147777777778	0	0	0	0	0.00001	0	0	27	354
1035	chr1	120510675	120510675	1	+	HIV2OGH 50nM GS-9822	100048095	chr1	120510675	match	FALSE	0.427174915191431	NA	226687	NA	FALSE	0	0	32	NA	NA	NA	0.39488	0.407931111111111	0	0	0	0	0.00001	0	0	25	355
1036	chr1	120807454	120807454	1	+	HIV2OGH 50nM GS-9822	100070845	chr1	120807454	match	FALSE	0.103711356592228	0.896288643407772	37749	37749	TRUE	8	8	24	0.4	0.371	0.4342	0.415599046724922	0.404273743303434	0	0	0	0.00001	0.000007	0	4	20	222
1037	chr1	120923327	120923327	1	-	HIV2OGH 50nM GS-9822	100048817	chr1	120923327	match	FALSE	0.322797662286205	NA	121144	NA	FALSE	0	1	21	0.34	0.364	0.3926	0.3784	0.405821910067492	0	0	0	0.00001	0.000006	0	2	24	154
1038	chr1	121149599	121149599	1	-	HIV2OGH 50nM GS-9822	100070559	chr1	121149599	match	FALSE	0.0065162787689174	0.0065162787689174	20623734	NA	FALSE	0	0	21	0.44	0.429	0.429	0.42696230497144	0.402852927718581	0	0	0	0	0.000005	0	0	0	90
1039	chr1	121206930	121206930	1	-	HIV2OGH 200nM GS-9822	100071671	chr1	121206930	match	FALSE	0.00929613424998596	0.00929613424998596	20623734	NA	FALSE	0	0	19	NA	NA	NA	0.420274410550153	0.40075995051485	0	0	0	0	0.000004	0	0	0	79
1040	chr1	121207154	121207154	1	-	HIV2OGH 400nM GS-9822	100071731	chr1	121207154	match	FALSE	0.00930699552273124	0.00930699552273124	20623734	NA	FALSE	0	0	19	NA	NA	NA	0.420178499530264	0.400759415919815	0	0	0	0	0.000004	0	0	0	79
1041	chr1	121262602	121262602	1	-	HIV2OGH 50nM GS-9822	100070245	chr1	121262602	match	FALSE	0.0119955484297848	0.0119955484297848	20623734	NA	FALSE	0	0	9	NA	NA	NA	NA	0.399316344776909	0	0	0	0	0.000002	0	0	0	67
1042	chr1	121573132	121573132	1	+	HIV2OGH 50nM GS-9822	100049520	chr1	121573132	match	FALSE	0.0270524726511698	0.0270524726511698	20623734	NA	FALSE	0	0	0	NA	NA	NA	NA	0.428065644053204	0	0	0	0	0	0	0	0	0
1043	chr1	121968027	121968027	1	-	HIV2OGH 0nM GS-9822	100069831	chr1	121968027	match	FALSE	0.0462000722080686	0.0462000722080686	20623734	NA	FALSE	0	0	0	NA	NA	NA	NA	NA	0	0	0	0	0	0	0	0	0
1044	chr1	121984583	121984583	1	+	HIV2OGH 200nM GS-9822	100051184	chr1	121984583	match	FALSE	0.0470028366347239	0.0470028366347239	20623734	NA	FALSE	0	0	0	NA	NA	NA	NA	NA	0	0	0	0	0	0	0	0	0
1045	chr1	121988414	121988414	1	-	HIV2OGH 50nM GS-9822	100048634	chr1	121988414	match	FALSE	0.0471885934913629	0.0471885934913629	20623734	NA	FALSE	0	0	0	NA	NA	NA	NA	NA	0	0	0	0	0	0	0	0	0
1046	chr1	122034325	122034325	1	-	HIV2OGH 50nM GS-9822	100048609	chr1	122034325	match	FALSE	0.0494147180137215	0.0494147180137215	20623734	NA	FALSE	0	0	0	NA	NA	NA	NA	NA	0	0	0	0	0	0	0	0	0
1047	chr1	122610060	122610060	1	-	HIV2OGH 200nM GS-9822	100050971	chr1	122610060	match	FALSE	0.0773308557994396	0.0773308557994396	20623734	NA	FALSE	0	0	0	NA	NA	NA	NA	NA	0	0	0	0	0	0	0	0	0
1048	chr1	122773518	122773518	1	-	HIV2OGH 100nM GS-9822	100050414	chr1	122773518	match	FALSE	0.0852565786583555	0.0852565786583555	20623734	NA	FALSE	0	0	0	NA	NA	NA	NA	NA	0	0	0	0	0	0	0	0	0
1049	chr1	122846888	122846888	1	-	HIV2OGH 200nM GS-9822	100051055	chr1	122846888	match	FALSE	0.0888141303606806	0.0888141303606806	20623734	NA	FALSE	0	0	0	NA	NA	NA	NA	NA	0	0	0	0	0	0	0	0	0
1050	chr1	122978389	122978389	1	-	HIV2OGH 100nM GS-9822	100071134	chr1	122978389	match	FALSE	0.0951903278038788	0.0951903278038788	20623734	NA	FALSE	0	0	0	NA	NA	NA	NA	NA	0	0	0	0	0	0	0	0	0
1051	chr1	123467509	123467509	1	-	HIV2OGH 400nM GS-9822	100051401	chr1	123467509	match	FALSE	0.118906692648383	0.118906692648383	20623734	NA	FALSE	0	0	0	NA	NA	NA	NA	NA	0	0	0	0	0	0	0	0	0
1052	chr1	123631282	123631282	1	-	HIV2OGH 100nM GS-9822	100050290	chr1	123631282	match	FALSE	0.126847689172097	0.126847689172097	20623734	NA	FALSE	0	0	0	NA	NA	NA	NA	NA	0	0	0	0	0	0	0	0	0
1053	chr1	123683004	123683004	1	-	HIV2OGH 50nM GS-9822	100048839	chr1	123683004	match	FALSE	0.12935557644411	0.12935557644411	20623734	NA	FALSE	0	0	0	NA	NA	NA	NA	NA	0	0	0	0	0	0	0	0	0
1054	chr1	123776581	123776581	1	+	HIV2OGH 50nM GS-9822	100070966	chr1	123776581	match	FALSE	0.133892921621274	0.133892921621274	20623734	NA	FALSE	0	0	0	NA	NA	NA	NA	NA	0	0	0	0	0	0	0	0	0
1055	chr1	123869911	123869911	1	-	HIV2OGH 50nM GS-9822	100048314	chr1	123869911	match	FALSE	0.138418290305723	0.138418290305723	20623734	NA	FALSE	0	0	0	NA	NA	NA	NA	NA	0	0	0	0	0	0	0	0	0
1056	chr1	124027687	124027687	1	-	HIV2OGH 100nM GS-9822	100050327	chr1	124027687	match	FALSE	0.146068505344377	0.146068505344377	20623734	NA	FALSE	0	0	0	NA	NA	NA	NA	NA	0	0	0	0	0	0	0	0	0
1057	chr1	124051819	124051819	1	+	HIV2OGH 100nM GS-9822	100050253	chr1	124051819	match	FALSE	0.147238613531381	0.147238613531381	20623734	NA	FALSE	0	0	0	NA	NA	NA	NA	NA	0	0	0	0	0	0	0	0	0
1058	chr1	124063571	124063571	1	+	HIV2OGH 50nM GS-9822	100049366	chr1	124063571	match	FALSE	0.14780844244791	0.14780844244791	20623734	NA	FALSE	0	0	0	NA	NA	NA	NA	NA	0	0	0	0	0	0	0	0	0
1059	chr1	124120959	124120959	1	-	HIV2OGH 50nM GS-9822	100048837	chr1	124120959	match	FALSE	0.150591061734989	0.150591061734989	20623734	NA	FALSE	0	0	0	NA	NA	NA	NA	NA	0	0	0	0	0	0	0	0	0
1060	chr1	124478367	124478367	1	-	HIV2OGH 100nM GS-9822	100050179	chr1	124478367	match	FALSE	0.167920998205272	0.167920998205272	20623734	NA	FALSE	0	0	0	NA	NA	NA	NA	NA	0	0	0	0	0	0	0	0	0
1061	chr1	124538581	124538581	1	+	HIV2OGH 100nM GS-9822	100050287	chr1	124538581	match	FALSE	0.170840644085111	0.170840644085111	20623734	NA	FALSE	0	0	0	NA	NA	NA	NA	NA	0	0	0	0	0	0	0	0	0
1062	chr1	124670471	124670471	1	+	HIV2OGH 100nM GS-9822	100071187	chr1	124670471	match	FALSE	0.177235703292139	0.177235703292139	20623734	NA	FALSE	0	0	0	NA	NA	NA	NA	NA	0	0	0	0	0	0	0	0	0
1063	chr1	124674872	124674872	1	-	HIV2OGH 50nM GS-9822	100049950	chr1	124674872	match	FALSE	0.177449098208889	0.177449098208889	20623734	NA	FALSE	0	0	0	NA	NA	NA	NA	NA	0	0	0	0	0	0	0	0	0
1064	chr1	124713487	124713487	1	-	HIV2OGH 50nM GS-9822	100070939	chr1	124713487	match	FALSE	0.17932145556183	0.17932145556183	20623734	NA	FALSE	0	0	0	NA	NA	NA	NA	NA	0	0	0	0	0	0	0	0	0
1065	chr1	124745044	124745044	1	+	HIV2OGH 50nM GS-9822	100049096	chr1	124745044	match	FALSE	0.180851585847645	0.180851585847645	20623734	NA	FALSE	0	0	0	NA	NA	NA	NA	NA	0	0	0	0	0	0	0	0	0
1066	chr1	124762825	124762825	1	+	HIV2OGH 50nM GS-9822	100070492	chr1	124762825	match	FALSE	0.181713747859626	0.181713747859626	20623734	NA	FALSE	0	0	0	NA	NA	NA	NA	NA	0	0	0	0	0	0	0	0	0
1067	chr1	125057266	125057266	1	-	HIV2OGH 50nM GS-9822	100049870	chr1	125057266	match	FALSE	0.195990551468517	0.195990551468517	20623734	NA	FALSE	0	0	0	NA	NA	NA	NA	NA	0	0	0	0	0	0	0	0	0
1068	chr1	125138182	125138182	1	+	HIV2OGH 100nM GS-9822	100071114	chr1	125138182	match	FALSE	0.199913992296448	0.199913992296448	20623734	NA	FALSE	0	0	0	NA	NA	NA	NA	NA	0	0	0	0	0	0	0	0	0
1069	chr1	125367027	125367027	1	+	HIV2OGH 200nM GS-9822	100071677	chr1	125367027	match	FALSE	0.211010188552665	0.211010188552665	20623734	NA	FALSE	0	0	0	NA	NA	NA	NA	NA	0	0	0	0	0	0	0	0	0
1070	chr1	125922536	125922536	1	+	HIV2OGH 100nM GS-9822	100071441	chr1	125922536	match	FALSE	0.237945611594874	0.237945611594874	20623734	NA	FALSE	0	0	0	NA	NA	NA	NA	NA	0	0	0	0	0	0	0	0	0
1071	chr1	125997926	125997926	1	+	HIV2OGH 400nM GS-9822	100051256	chr1	125997926	match	FALSE	0.241601108703206	0.241601108703206	20623734	NA	FALSE	0	0	0	NA	NA	NA	NA	NA	0	0	0	0	0	0	0	0	0
1072	chr1	126512578	126512578	1	-	HIV2OGH 50nM GS-9822	100048254	chr1	126512578	match	FALSE	0.266555464689372	0.266555464689372	20623734	NA	FALSE	0	0	0	NA	NA	NA	NA	NA	0	0	0	0	0	0	0	0	0
1073	chr1	126837207	126837207	1	-	HIV2OGH 50nM GS-9822	100048620	chr1	126837207	match	FALSE	0.282296018751987	0.282296018751987	20623734	NA	FALSE	0	0	0	NA	NA	NA	NA	NA	0	0	0	0	0	0	0	0	0
1074	chr1	127002201	127002201	1	+	HIV2OGH 50nM GS-9822	100049175	chr1	127002201	match	FALSE	0.290296218909728	0.290296218909728	20623734	NA	FALSE	0	0	0	NA	NA	NA	NA	NA	0	0	0	0	0	0	0	0	0
1075	chr1	127127364	127127364	1	-	HIV2OGH 400nM GS-9822	100071745	chr1	127127364	match	FALSE	0.296365100519625	0.296365100519625	20623734	NA	FALSE	0	0	0	NA	NA	NA	NA	NA	0	0	0	0	0	0	0	0	0
1076	chr1	127214287	127214287	1	-	HIV2OGH 0nM GS-9822	100069592	chr1	127214287	match	FALSE	0.300579807710864	0.300579807710864	20623734	NA	FALSE	0	0	0	NA	NA	NA	NA	NA	0	0	0	0	0	0	0	0	0
1077	chr1	127426600	127426600	1	+	HIV2OGH 50nM GS-9822	100070340	chr1	127426600	match	FALSE	0.310874403248219	0.310874403248219	20623734	NA	FALSE	0	0	0	NA	NA	NA	NA	NA	0	0	0	0	0	0	0	0	0
1078	chr1	127765020	127765020	1	+	HIV2OGH 0nM GS-9822	100069508	chr1	127765020	match	FALSE	0.32728365290204	0.32728365290204	20623734	NA	FALSE	0	0	0	NA	NA	NA	NA	NA	0	0	0	0	0	0	0	0	0
1079	chr1	127893766	127893766	1	+	HIV2OGH 50nM GS-9822	100070651	chr1	127893766	match	FALSE	0.333526266388036	0.333526266388036	20623734	NA	FALSE	0	0	0	NA	NA	NA	NA	NA	0	0	0	0	0	0	0	0	0
1080	chr1	128456889	128456889	1	-	HIV2OGH 50nM GS-9822	100048479	chr1	128456889	match	FALSE	0.360830875727936	0.360830875727936	20623734	NA	FALSE	0	0	0	NA	NA	NA	NA	NA	0	0	0	0	0	0	0	0	0
1081	chr1	128503622	128503622	1	-	HIV2OGH 200nM GS-9822	100050832	chr1	128503622	match	FALSE	0.363096857242243	0.363096857242243	20623734	NA	FALSE	0	0	0	NA	NA	NA	NA	NA	0	0	0	0	0	0	0	0	0
1082	chr1	128612462	128612462	1	+	HIV2OGH 100nM GS-9822	100050709	chr1	128612462	match	FALSE	0.368374272088653	0.368374272088653	20623734	NA	FALSE	0	0	0	NA	NA	NA	NA	NA	0	0	0	0	0	0	0	0	0
1083	chr1	128626143	128626143	1	+	HIV2OGH 50nM GS-9822	100050055	chr1	128626143	match	FALSE	0.369037634019135	0.369037634019135	20623734	NA	FALSE	0	0	0	NA	NA	NA	NA	NA	0	0	0	0	0	0	0	0	0
1084	chr1	128716019	128716019	1	+	HIV2OGH 50nM GS-9822	100048576	chr1	128716019	match	FALSE	0.373395525756878	0.373395525756878	20623734	NA	FALSE	0	0	0	NA	NA	NA	NA	NA	0	0	0	0	0	0	0	0	0
1085	chr1	129108268	129108268	1	-	HIV2OGH 50nM GS-9822	100048579	chr1	129108268	match	FALSE	0.392414826529473	0.392414826529473	20623734	NA	FALSE	0	0	0	NA	NA	NA	NA	NA	0	0	0	0	0	0	0	0	0
1086	chr1	129245411	129245411	1	+	HIV2OGH 400nM GS-9822	100051311	chr1	129245411	match	FALSE	0.399064592279943	0.399064592279943	20623734	NA	FALSE	0	0	0	NA	NA	NA	NA	NA	0	0	0	0	0	0	0	0	0
1087	chr1	129311924	129311924	1	-	HIV2OGH 50nM GS-9822	100050089	chr1	129311924	match	FALSE	0.402289662967918	0.402289662967918	20623734	NA	FALSE	0	0	0	NA	NA	NA	NA	NA	0	0	0	0	0	0	0	0	0
1088	chr1	129399215	129399215	1	-	HIV2OGH 50nM GS-9822	100048462	chr1	129399215	match	FALSE	0.406522213678667	0.406522213678667	20623734	NA	FALSE	0	0	0	NA	NA	NA	NA	NA	0	0	0	0	0	0	0	0	0
1089	chr1	129758764	129758764	1	+	HIV2OGH 50nM GS-9822	100049854	chr1	129758764	match	FALSE	0.423955962581752	0.423955962581752	20623734	NA	FALSE	0	0	0	NA	NA	NA	NA	NA	0	0	0	0	0	0	0	0	0
1090	chr1	130498768	130498768	1	+	HIV2OGH 50nM GS-9822	100048090	chr1	130498768	match	FALSE	0.459837146852263	0.459837146852263	20623734	NA	FALSE	0	0	0	NA	NA	NA	NA	NA	0	0	0	0	0	0	0	0	0
1091	chr1	130559373	130559373	1	+	HIV2OGH 50nM GS-9822	100070926	chr1	130559373	match	FALSE	0.462775751471581	0.462775751471581	20623734	NA	FALSE	0	0	0	NA	NA	NA	NA	NA	0	0	0	0	0	0	0	0	0
1092	chr1	130840695	130840695	1	-	HIV2OGH 100nM GS-9822	100050718	chr1	130840695	match	FALSE	0.476416443307502	0.476416443307502	20623734	NA	FALSE	0	0	0	NA	NA	NA	NA	NA	0	0	0	0	0	0	0	0	0
1093	chr1	130951185	130951185	1	-	HIV2OGH 100nM GS-9822	100050676	chr1	130951185	match	FALSE	0.481773863064758	0.481773863064758	20623734	NA	FALSE	0	0	0	NA	NA	NA	NA	NA	0	0	0	0	0	0	0	0	0
1094	chr1	131003323	131003323	1	-	HIV2OGH 50nM GS-9822	100049245	chr1	131003323	match	FALSE	0.484301921271871	0.484301921271871	20623734	NA	FALSE	0	0	0	NA	NA	NA	NA	NA	0	0	0	0	0	0	0	0	0
1095	chr1	131265034	131265034	1	+	HIV2OGH 50nM GS-9822	100070610	chr1	131265034	match	FALSE	0.496991718376507	0.496991718376507	20623734	NA	FALSE	0	0	0	NA	NA	NA	NA	NA	0	0	0	0	0	0	0	0	0
1096	chr1	131407359	131407359	1	+	HIV2OGH 50nM GS-9822	100049616	chr1	131407359	match	FALSE	0.496107251965139	0.496107251965139	20623734	NA	FALSE	0	0	0	NA	NA	NA	NA	NA	0	0	0	0	0	0	0	0	0
1097	chr1	131554909	131554909	1	-	HIV2OGH 50nM GS-9822	100048975	chr1	131554909	match	FALSE	0.488952873422436	0.488952873422436	20623734	NA	FALSE	0	0	0	NA	NA	NA	NA	NA	0	0	0	0	0	0	0	0	0
1098	chr1	131561236	131561236	1	-	HIV2OGH 100nM GS-9822	100071448	chr1	131561236	match	FALSE	0.488646090955207	0.488646090955207	20623734	NA	FALSE	0	0	0	NA	NA	NA	NA	NA	0	0	0	0	0	0	0	0	0
1099	chr1	131829121	131829121	1	-	HIV2OGH 0nM GS-9822	100069952	chr1	131829121	match	FALSE	0.475656930020529	0.475656930020529	20623734	NA	FALSE	0	0	0	NA	NA	NA	NA	NA	0	0	0	0	0	0	0	0	0
1100	chr1	131862615	131862615	1	+	HIV2OGH 50nM GS-9822	100070609	chr1	131862615	match	FALSE	0.474032878818162	0.474032878818162	20623734	NA	FALSE	0	0	0	NA	NA	NA	NA	NA	0	0	0	0	0	0	0	0	0
1101	chr1	132087253	132087253	1	-	HIV2OGH 50nM GS-9822	100049349	chr1	132087253	match	FALSE	0.463140670840693	0.463140670840693	20623734	NA	FALSE	0	0	0	NA	NA	NA	NA	NA	0	0	0	0	0	0	0	0	0
1102	chr1	132175595	132175595	1	+	HIV2OGH 400nM GS-9822	100051287	chr1	132175595	match	FALSE	0.458857159426125	0.458857159426125	20623734	NA	FALSE	0	0	0	NA	NA	NA	NA	NA	0	0	0	0	0	0	0	0	0
1103	chr1	132263769	132263769	1	+	HIV2OGH 50nM GS-9822	100048785	chr1	132263769	match	FALSE	0.454581793966117	0.454581793966117	20623734	NA	FALSE	0	0	0	NA	NA	NA	NA	NA	0	0	0	0	0	0	0	0	0
1104	chr1	132343331	132343331	1	-	HIV2OGH 100nM GS-9822	100050351	chr1	132343331	match	FALSE	0.450724005652905	0.450724005652905	20623734	NA	FALSE	0	0	0	NA	NA	NA	NA	NA	0	0	0	0	0	0	0	0	0
1105	chr1	132362863	132362863	1	+	HIV2OGH 0nM GS-9822	100070089	chr1	132362863	match	FALSE	0.449776941459776	0.449776941459776	20623734	NA	FALSE	0	0	0	NA	NA	NA	NA	NA	0	0	0	0	0	0	0	0	0
1106	chr1	132528214	132528214	1	-	HIV2OGH 0nM GS-9822	100069954	chr1	132528214	match	FALSE	0.441759431148598	0.441759431148598	20623734	NA	FALSE	0	0	0	NA	NA	NA	NA	NA	0	0	0	0	0	0	0	0	0
1107	chr1	132629966	132629966	1	-	HIV2OGH 200nM GS-9822	100050960	chr1	132629966	match	FALSE	0.436825698004057	0.436825698004057	20623734	NA	FALSE	0	0	0	NA	NA	NA	NA	NA	0	0	0	0	0	0	0	0	0
1108	chr1	132747358	132747358	1	+	HIV2OGH 50nM GS-9822	100070786	chr1	132747358	match	FALSE	0.431133615280337	0.431133615280337	20623734	NA	FALSE	0	0	0	NA	NA	NA	NA	NA	0	0	0	0	0	0	0	0	0
1109	chr1	132773174	132773174	1	-	HIV2OGH 50nM GS-9822	100048537	chr1	132773174	match	FALSE	0.429881853596444	0.429881853596444	20623734	NA	FALSE	0	0	0	NA	NA	NA	NA	NA	0	0	0	0	0	0	0	0	0
1110	chr1	132867853	132867853	1	-	HIV2OGH 100nM GS-9822	100050108	chr1	132867853	match	FALSE	0.4252910748364	0.4252910748364	20623734	NA	FALSE	0	0	0	NA	NA	NA	NA	NA	0	0	0	0	0	0	0	0	0
1111	chr1	132924860	132924860	1	+	HIV2OGH 50nM GS-9822	100049229	chr1	132924860	match	FALSE	0.422526929410552	0.422526929410552	20623734	NA	FALSE	0	0	0	NA	NA	NA	NA	NA	0	0	0	0	0	0	0	0	0
1112	chr1	133162524	133162524	1	-	HIV2OGH 0nM GS-9822	100069917	chr1	133162524	match	FALSE	0.411003119027815	0.411003119027815	20623734	NA	FALSE	0	0	0	NA	NA	NA	NA	NA	0	0	0	0	0	0	0	0	0
1113	chr1	133187272	133187272	1	-	HIV2OGH 50nM GS-9822	100049297	chr1	133187272	match	FALSE	0.409803142340761	0.409803142340761	20623734	NA	FALSE	0	0	0	NA	NA	NA	NA	NA	0	0	0	0	0	0	0	0	0
1114	chr1	133382866	133382866	1	-	HIV2OGH 400nM GS-9822	100051386	chr1	133382866	match	FALSE	0.400319214745497	0.400319214745497	20623734	NA	FALSE	0	0	0	NA	NA	NA	NA	NA	0	0	0	0	0	0	0	0	0
1115	chr1	133584031	133584031	1	+	HIV2OGH 50nM GS-9822	100049910	chr1	133584031	match	FALSE	0.390565161478518	0.390565161478518	20623734	NA	FALSE	0	0	0	NA	NA	NA	NA	NA	0	0	0	0	0	0	0	0	0
1116	chr1	133619718	133619718	1	+	HIV2OGH 50nM GS-9822	100047948	chr1	133619718	match	FALSE	0.388834776476462	0.388834776476462	20623734	NA	FALSE	0	0	0	NA	NA	NA	NA	NA	0	0	0	0	0	0	0	0	0
1117	chr1	133891478	133891478	1	+	HIV2OGH 0nM GS-9822	100069557	chr1	133891478	match	FALSE	0.375657725220855	0.375657725220855	20623734	NA	FALSE	0	0	0	NA	NA	NA	NA	NA	0	0	0	0	0	0	0	0	0
1118	chr1	133922220	133922220	1	-	HIV2OGH 100nM GS-9822	100050493	chr1	133922220	match	FALSE	0.374167112512215	0.374167112512215	20623734	NA	FALSE	0	0	0	NA	NA	NA	NA	NA	0	0	0	0	0	0	0	0	0
1119	chr1	134074796	134074796	1	+	HIV2OGH 200nM GS-9822	100051126	chr1	134074796	match	FALSE	0.366769034162291	0.366769034162291	20623734	NA	FALSE	0	0	0	NA	NA	NA	NA	NA	0	0	0	0	0	0	0	0	0
1120	chr1	134081660	134081660	1	-	HIV2OGH 50nM GS-9822	100049336	chr1	134081660	match	FALSE	0.366436213733168	0.366436213733168	20623734	NA	FALSE	0	0	0	NA	NA	NA	NA	NA	0	0	0	0	0	0	0	0	0
1121	chr1	134241085	134241085	1	-	HIV2OGH 200nM GS-9822	100050999	chr1	134241085	match	FALSE	0.358706042271492	0.358706042271492	20623734	NA	FALSE	0	0	0	NA	NA	NA	NA	NA	0	0	0	0	0	0	0	0	0
1122	chr1	134630323	134630323	1	-	HIV2OGH 100nM GS-9822	100071355	chr1	134630323	match	FALSE	0.339832738339236	0.339832738339236	20623734	NA	FALSE	0	0	0	NA	NA	NA	NA	NA	0	0	0	0	0	0	0	0	0
1123	chr1	134818312	134818312	1	+	HIV2OGH 50nM GS-9822	100048119	chr1	134818312	match	FALSE	0.330717560651238	0.330717560651238	20623734	NA	FALSE	0	0	0	NA	NA	NA	NA	NA	0	0	0	0	0	0	0	0	0
1124	chr1	135146128	135146128	1	-	HIV2OGH 50nM GS-9822	100049006	chr1	135146128	match	FALSE	0.314822475891126	0.314822475891126	20623734	NA	FALSE	0	0	0	NA	NA	NA	NA	NA	0	0	0	0	0	0	0	0	0
1125	chr1	135235409	135235409	1	+	HIV2OGH 50nM GS-9822	100048183	chr1	135235409	match	FALSE	0.310493434409113	0.310493434409113	20623734	NA	FALSE	0	0	0	NA	NA	NA	NA	NA	0	0	0	0	0	0	0	0	0
1126	chr1	135238217	135238217	1	+	HIV2OGH 50nM GS-9822	100070841	chr1	135238217	match	FALSE	0.310357280597199	0.310357280597199	20623734	NA	FALSE	0	0	0	NA	NA	NA	NA	NA	0	0	0	0	0	0	0	0	0
1127	chr1	135585441	135585441	1	-	HIV2OGH 100nM GS-9822	100071247	chr1	135585441	match	FALSE	0.293521144134229	0.293521144134229	20623734	NA	FALSE	0	0	0	NA	NA	NA	NA	NA	0	0	0	0	0	0	0	0	0
1128	chr1	135723824	135723824	1	-	HIV2OGH 400nM GS-9822	100051377	chr1	135723824	match	FALSE	0.286811253481062	0.286811253481062	20623734	NA	FALSE	0	0	0	NA	NA	NA	NA	NA	0	0	0	0	0	0	0	0	0
1129	chr1	135728779	135728779	1	+	HIV2OGH 50nM GS-9822	100048046	chr1	135728779	match	FALSE	0.286570996309398	0.286570996309398	20623734	NA	FALSE	0	0	0	NA	NA	NA	NA	NA	0	0	0	0	0	0	0	0	0
1130	chr1	136278207	136278207	1	+	HIV2OGH 400nM GS-9822	100051385	chr1	136278207	match	FALSE	0.259930427729528	0.259930427729528	20623734	NA	FALSE	0	0	0	NA	NA	NA	NA	NA	0	0	0	0	0	0	0	0	0
1131	chr1	136762609	136762609	1	+	HIV2OGH 50nM GS-9822	100070506	chr1	136762609	match	FALSE	0.236442828442221	0.236442828442221	20623734	NA	FALSE	0	0	0	NA	NA	NA	NA	NA	0	0	0	0	0	0	0	0	0
1132	chr1	137026650	137026650	1	+	HIV2OGH 50nM GS-9822	100070813	chr1	137026650	match	FALSE	0.223640054705903	0.223640054705903	20623734	NA	FALSE	0	0	0	NA	NA	NA	NA	NA	0	0	0	0	0	0	0	0	0
1133	chr1	137257757	137257757	1	-	HIV2OGH 100nM GS-9822	100050415	chr1	137257757	match	FALSE	0.21243417899009	0.21243417899009	20623734	NA	FALSE	0	0	0	NA	NA	NA	NA	NA	0	0	0	0	0	0	0	0	0
1134	chr1	137264348	137264348	1	+	HIV2OGH 0nM GS-9822	100069936	chr1	137264348	match	FALSE	0.212114595737125	0.212114595737125	20623734	NA	FALSE	0	0	0	NA	NA	NA	NA	NA	0	0	0	0	0	0	0	0	0
1135	chr1	137443128	137443128	1	-	HIV2OGH 50nM GS-9822	100050040	chr1	137443128	match	FALSE	0.203445942427302	0.203445942427302	20623734	NA	FALSE	0	0	0	NA	NA	NA	NA	NA	0	0	0	0	0	0	0	0	0
1136	chr1	137581872	137581872	1	-	HIV2OGH 0nM GS-9822	100070057	chr1	137581872	match	FALSE	0.196718547669399	0.196718547669399	20623734	NA	FALSE	0	0	0	NA	NA	NA	NA	NA	0	0	0	0	0	0	0	0	0
1137	chr1	137612486	137612486	1	-	HIV2OGH 0nM GS-9822	100069990	chr1	137612486	match	FALSE	0.195234141402328	0.195234141402328	20623734	NA	FALSE	0	0	0	NA	NA	NA	NA	NA	0	0	0	0	0	0	0	0	0
1138	chr1	137826179	137826179	1	-	HIV2OGH 50nM GS-9822	100050012	chr1	137826179	match	FALSE	0.18487263266681	0.18487263266681	20623734	NA	FALSE	0	0	0	NA	NA	NA	NA	NA	0	0	0	0	0	0	0	0	0
1139	chr1	137891170	137891170	1	+	HIV2OGH 50nM GS-9822	100049116	chr1	137891170	match	FALSE	0.181721360448113	0.181721360448113	20623734	NA	FALSE	0	0	0	NA	NA	NA	NA	NA	0	0	0	0	0	0	0	0	0
1140	chr1	138279061	138279061	1	-	HIV2OGH 200nM GS-9822	100071644	chr1	138279061	match	FALSE	0.162913369615803	0.162913369615803	20623734	NA	FALSE	0	0	0	NA	NA	NA	NA	NA	0	0	0	0	0	0	0	0	0
1141	chr1	138623702	138623702	1	+	HIV2OGH 100nM GS-9822	100071389	chr1	138623702	match	FALSE	0.146202477204177	0.146202477204177	20623734	NA	FALSE	0	0	0	NA	NA	NA	NA	NA	0	0	0	0	0	0	0	0	0
1142	chr1	138758290	138758290	1	+	HIV2OGH 200nM GS-9822	100050774	chr1	138758290	match	FALSE	0.139676597845957	0.139676597845957	20623734	NA	FALSE	0	0	0	NA	NA	NA	NA	NA	0	0	0	0	0	0	0	0	0
1143	chr1	138775693	138775693	1	+	HIV2OGH 0nM GS-9822	100070118	chr1	138775693	match	FALSE	0.138832764231734	0.138832764231734	20623734	NA	FALSE	0	0	0	NA	NA	NA	NA	NA	0	0	0	0	0	0	0	0	0
1144	chr1	138776495	138776495	1	-	HIV2OGH 0nM GS-9822	100069578	chr1	138776495	match	FALSE	0.13879387699628	0.13879387699628	20623734	NA	FALSE	0	0	0	NA	NA	NA	NA	NA	0	0	0	0	0	0	0	0	0
1145	chr1	138825430	138825430	1	+	HIV2OGH 200nM GS-9822	100050794	chr1	138825430	match	FALSE	0.13642112529186	0.13642112529186	20623734	NA	FALSE	0	0	0	NA	NA	NA	NA	NA	0	0	0	0	0	0	0	0	0
1146	chr1	138895524	138895524	1	+	HIV2OGH 0nM GS-9822	100070060	chr1	138895524	match	FALSE	0.133022419703435	0.133022419703435	20623734	NA	FALSE	0	0	0	NA	NA	NA	NA	NA	0	0	0	0	0	0	0	0	0
1147	chr1	139496952	139496952	1	-	HIV2OGH 200nM GS-9822	100071502	chr1	139496952	match	FALSE	0.103860484236269	0.103860484236269	20623734	NA	FALSE	0	0	0	NA	NA	NA	NA	NA	0	0	0	0	0	0	0	0	0
1148	chr1	139572428	139572428	1	-	HIV2OGH 50nM GS-9822	100049398	chr1	139572428	match	FALSE	0.100200817175008	0.100200817175008	20623734	NA	FALSE	0	0	0	NA	NA	NA	NA	NA	0	0	0	0	0	0	0	0	0
1149	chr1	139759911	139759911	1	+	HIV2OGH 0nM GS-9822	100069661	chr1	139759911	match	FALSE	0.0911101743263368	0.0911101743263368	20623734	NA	FALSE	0	0	0	NA	NA	NA	NA	NA	0	0	0	0	0	0	0	0	0
1150	chr1	139774146	139774146	1	-	HIV2OGH 50nM GS-9822	100070299	chr1	139774146	match	FALSE	0.0904199501409396	0.0904199501409396	20623734	NA	FALSE	0	0	0	NA	NA	NA	NA	NA	0	0	0	0	0	0	0	0	0
1151	chr1	139964038	139964038	1	-	HIV2OGH 200nM GS-9822	100050795	chr1	139964038	match	FALSE	0.0812125001224318	0.0812125001224318	20623734	NA	FALSE	0	0	0	NA	NA	NA	NA	NA	0	0	0	0	0	0	0	0	0
1152	chr1	140075255	140075255	1	-	HIV2OGH 50nM GS-9822	100070290	chr1	140075255	match	FALSE	0.075819829716578	0.075819829716578	20623734	NA	FALSE	0	0	0	NA	NA	NA	NA	NA	0	0	0	0	0	0	0	0	0
1153	chr1	140112280	140112280	1	-	HIV2OGH 0nM GS-9822	100070196	chr1	140112280	match	FALSE	0.0740245680049985	0.0740245680049985	20623734	NA	FALSE	0	0	0	NA	NA	NA	NA	NA	0	0	0	0	0	0	0	0	0
1154	chr1	140117877	140117877	1	-	HIV2OGH 50nM GS-9822	100049865	chr1	140117877	match	FALSE	0.0737531816498409	0.0737531816498409	20623734	NA	FALSE	0	0	0	NA	NA	NA	NA	NA	0	0	0	0	0	0	0	0	0
1155	chr1	140217607	140217607	1	-	HIV2OGH 50nM GS-9822	100070390	chr1	140217607	match	FALSE	0.0689174908869558	0.0689174908869558	20623734	NA	FALSE	0	0	0	NA	NA	NA	NA	NA	0	0	0	0	0	0	0	0	0
1156	chr1	140292606	140292606	1	-	HIV2OGH 100nM GS-9822	100050101	chr1	140292606	match	FALSE	0.0652809525181037	0.0652809525181037	20623734	NA	FALSE	0	0	0	NA	NA	NA	NA	NA	0	0	0	0	0	0	0	0	0
1157	chr1	140359189	140359189	1	+	HIV2OGH 200nM GS-9822	100071534	chr1	140359189	match	FALSE	0.0620524876823954	0.0620524876823954	20623734	NA	FALSE	0	0	0	NA	NA	NA	NA	NA	0	0	0	0	0	0	0	0	0
1158	chr1	140470402	140470402	1	-	HIV2OGH 50nM GS-9822	100047992	chr1	140470402	match	FALSE	0.0566600112278407	0.0566600112278407	20623734	NA	FALSE	0	0	0	NA	NA	NA	NA	NA	0	0	0	0	0	0	0	0	0
1159	chr1	140606599	140606599	1	+	HIV2OGH 50nM GS-9822	100049014	chr1	140606599	match	FALSE	0.0500561149595898	0.0500561149595898	20623734	NA	FALSE	0	0	0	NA	NA	NA	NA	NA	0	0	0	0	0	0	0	0	0
1160	chr1	140695258	140695258	1	+	HIV2OGH 100nM GS-9822	100050592	chr1	140695258	match	FALSE	0.0457572329045749	0.0457572329045749	20623734	NA	FALSE	0	0	0	NA	NA	NA	NA	NA	0	0	0	0	0	0	0	0	0
1161	chr1	141137049	141137049	1	-	HIV2OGH 100nM GS-9822	100050228	chr1	141137049	match	FALSE	0.0243357483179331	0.0243357483179331	20623734	NA	FALSE	0	0	0	NA	NA	NA	NA	0.413258709109194	0	0	0	0	0.000001	0	0	0	29
1162	chr1	141553040	141553040	1	-	HIV2OGH 50nM GS-9822	100070546	chr1	141553040	match	FALSE	0.00416524960998818	0.00416524960998818	20623734	NA	FALSE	0	0	2	0.38	0.468	0.3858	0.39973	0.400985544507039	0	0	0	0.00001	0.000002	0	0	15	112
1163	chr1	141612531	141612531	1	-	HIV2OGH 200nM GS-9822	100051088	chr1	141612531	match	FALSE	0.00128066042744733	0.00128066042744733	20623734	NA	FALSE	0	1	2	0.57	0.516	0.488	0.42093	0.399542172588984	0	0	0	0	0.000003	0	0	9	115
1164	chr1	141733730	141733730	1	-	HIV2OGH 50nM GS-9822	100049587	chr1	141733730	match	FALSE	0.244868332102792	0.755131667897208	320997	NA	FALSE	0	0	2	0.42	0.423	0.4332	0.371682139121339	0.400326646582242	0	0	0	0	0.000003	0	6	18	128
1165	chr1	141977109	141977109	1	-	HIV2OGH 100nM GS-9822	100071011	chr1	141977109	insertion	FALSE	0.0145482502180759	0.985451749781924	67637	67637	TRUE	1	1	3	0.52	0.424	0.457	0.442571950931824	0.40505375	0	0	0	0	0.000006	0	3	5	176
1166	chr1	142225873	142225873	1	-	HIV2OGH 50nM GS-9822	100048149	chr1	142225873	match	FALSE	0.432895709575664	NA	420681	NA	FALSE	0	0	8	0.39	0.373	0.3667	0.410005134760141	0.40818625	0	0	0	0	0.000008	0	1	2	190
1167	chr1	142587148	142587148	1	-	HIV2OGH 50nM GS-9822	100049321	chr1	142587148	match	FALSE	0.489289399708216	0.510710600291784	56206	NA	FALSE	0	3	21	NA	NA	NA	0.40798	0.415602666666667	0	0	0	0.00001	0.00001	0	0	8	134
1168	chr1	142880244	142880244	1	+	HIV2OGH 100nM GS-9822	100050667	chr1	142880244	match	FALSE	0.0180442241645648	0.0180442241645648	1223494	1223494	TRUE	1	1	30	0.41	0.452	0.4447	0.442184315281179	0.416495742167678	0	0	0	0	0.000013	0	0	0	127
1169	chr1	143104501	143104501	1	-	HIV2OGH 50nM GS-9822	100049453	chr1	143104501	match	FALSE	0.201336500219862	0.201336500219862	1223494	1223494	TRUE	1	3	38	0.32	0.398	0.3663	0.366205354857426	0.418217421149608	0	0	0	0	0.000009	0	0	0	156
1170	chr1	143174740	143174740	1	+	HIV2OGH 400nM GS-9822	100051273	chr1	143174740	match	FALSE	0.301565690946222	0.698434309053778	10283	10283	TRUE	4	4	41	0.5	0.363	0.4204	0.415441772932282	0.414172857142857	0	0	0	0.00002	0.000009	0	0	2	186
1171	chr1	143579972	143579972	1	+	HIV2OGH 100nM GS-9822	100071278	chr1	143579972	match	TRUE	0.0765319525020147	0.923468047497985	224599	224599	TRUE	13	19	40	0.43	0.44	0.4568	0.41919	0.40945125	0	0	0	0	0.000011	2	6	37	381
1172	chr1	143599147	143599147	1	+	HIV2OGH 200nM GS-9822	100050880	chr1	143599147	match	TRUE	0.161906330838517	0.838093669161483	224599	224599	TRUE	15	15	42	0.46	0.413	0.405	0.41508	0.41166875	0	0	0	0.00001	0.000013	2	11	60	390
1173	chr1	143637791	143637791	1	-	HIV2OGH 50nM GS-9822	100070258	chr1	143637791	insertion	TRUE	0.343540935840666	0.656459064159334	104334	104334	TRUE	15	19	47	0.33	0.369	0.3776	0.39735	0.414038504211891	0	1	0.0001	0.00001	0.000014	1	14	65	414
1174	chr1	143637791	143637791	1	-	HIV2OGH 100nM GS-9822	100050128	chr1	143637791	insertion	TRUE	0.343540935840666	0.656459064159334	104334	104334	TRUE	15	19	47	0.33	0.369	0.3776	0.39735	0.414038504211891	0	1	0.0001	0.00001	0.000014	1	14	65	414
1175	chr1	143687850	143687850	1	-	HIV2OGH 0nM GS-9822	100069707	chr1	143687850	match	TRUE	0.199034321812256	0.800965678187744	124265	124265	TRUE	17	19	49	0.34	0.404	0.3956	0.40275	0.416822352941176	0	0	0	0.00001	0.000016	0	1	84	459
1176	chr1	143912388	143912388	1	-	HIV2OGH 50nM GS-9822	100070940	chr1	143912388	match	FALSE	0.217830171065085	0.782169828934915	776605	776605	TRUE	2	8	71	0.48	0.442	0.4207	0.40688	0.424034444444444	0	0	0	0.00001	0.000018	1	6	58	521
1177	chr1	143928969	143928969	1	+	HIV2OGH 50nM GS-9822	100070238	chr1	143928969	insertion	FALSE	0.114197322381486	0.114197322381486	74021	74021	TRUE	8	8	71	0.27	0.313	0.3794	0.40206	0.424331807601168	0	0	0	0.00001	0.000019	2	8	57	525
1178	chr1	143928969	143928969	1	+	HIV2OGH 100nM GS-9822	100050111	chr1	143928969	insertion	FALSE	0.114197322381486	0.114197322381486	74021	74021	TRUE	8	8	71	0.27	0.313	0.3794	0.40206	0.424331807601168	0	0	0	0.00001	0.000019	2	8	57	525
1179	chr1	143928969	143928969	1	+	HIV2OGH 100nM GS-9822	100070988	chr1	143928969	insertion	FALSE	0.114197322381486	0.114197322381486	74021	74021	TRUE	8	8	71	0.27	0.313	0.3794	0.40206	0.424331807601168	0	0	0	0.00001	0.000019	2	8	57	525
1180	chr1	143928969	143928969	1	+	HIV2OGH 200nM GS-9822	100050778	chr1	143928969	insertion	FALSE	0.114197322381486	0.114197322381486	74021	74021	TRUE	8	8	71	0.27	0.313	0.3794	0.40206	0.424331807601168	0	0	0	0.00001	0.000019	2	8	57	525
1181	chr1	143952382	143952382	1	+	HIV2OGH 50nM GS-9822	100047926	chr1	143952382	insertion	FALSE	0.430499452857973	0.430499452857973	74021	74021	TRUE	8	9	76	0.35	0.313	0.3742	0.39731	0.425332688380092	0	0	0	0.00001	0.000019	1	5	67	542
1182	chr1	144238503	144238503	1	+	HIV2OGH 50nM GS-9822	100070880	chr1	144238503	match	TRUE	0.112373268220182	0.112373268220182	18839	18839	TRUE	10	19	69	0.54	0.505	0.4599	0.46479	0.426071578947368	0	0	0	0.00004	0.000025	1	4	67	434
1183	chr1	144312640	144312640	1	+	HIV2OGH 50nM GS-9822	100048032	chr1	144312640	match	TRUE	0.475626018669432	0.475626018669432	20247	20247	TRUE	4	10	65	0.36	0.4	0.4308	0.44741	0.429483157894737	0	0	0	0.00004	0.000028	1	4	54	371
1184	chr1	144568657	144568657	1	-	HIV2OGH 100nM GS-9822	100050430	chr1	144568657	match	FALSE	0.186719175261009	0.186719175261009	3020204	3020204	TRUE	2	5	59	NA	NA	NA	0.38906	0.431973333333333	0	0	0	0.00001	0.000033	0	0	4	285
1185	chr1	144626603	144626603	1	-	HIV2OGH 0nM GS-9822	100069591	chr1	144626603	match	FALSE	0.205905296463418	0.205905296463418	3020204	3020204	TRUE	2	3	62	0.29	0.307	0.3833	0.414260839918663	0.427893333333333	0	0	0	0.00003	0.000033	0	0	0	275
1186	chr1	144839354	144839354	1	+	HIV2OGH 50nM GS-9822	100049936	chr1	144839354	match	FALSE	0.276347889082989	0.276347889082989	3020204	3020204	TRUE	2	6	68	0.52	0.451	0.4205	0.415202991206407	0.413301111111111	0	0	0	0.00005	0.000024	0	0	2	192
1187	chr1	145027785	145027785	1	+	HIV2OGH 100nM GS-9822	100050188	chr1	145027785	match	FALSE	0.338738045509509	0.338738045509509	3020204	3020204	TRUE	3	5	61	0.53	0.386	0.4085	0.41976	0.410681111111111	0	1	0.0001	0.00007	0.000023	1	5	33	174
1188	chr1	145388231	145388231	1	-	HIV2OGH 0nM GS-9822	100069732	chr1	145388231	match	FALSE	0.498534458633438	0.501465541366562	135786	135786	TRUE	3	3	66	0.4	0.415	0.3854	0.39385	0.411982461446047	0	0	0	0	0.000014	0	0	13	319
1189	chr1	145641445	145641445	1	+	HIV2OGH 100nM GS-9822	100050532	chr1	145641445	match	FALSE	0.458077004069924	0.541922995930076	3020204	3020204	TRUE	2	8	66	0.4	0.392	0.4139	0.41997	0.416585	0	0	0	0.00001	0.000017	1	2	39	265
1190	chr1	145731440	145731440	1	+	HIV2OGH 200nM GS-9822	100050909	chr1	145731440	match	FALSE	0.428279348017551	0.571720651982449	3020204	3020204	TRUE	2	4	64	0.54	0.41	0.4154	0.43306	0.417559	0	0	0	0	0.00002	0	2	55	247
1191	chr1	145909116	145909116	1	-	HIV2OGH 50nM GS-9822	100049863	chr1	145909116	match	FALSE	0.357348526618881	0.642651473381119	65292	65292	TRUE	8	9	31	0.57	0.387	0.3919	0.41169	0.42485	0	0	0	0.00003	0.000028	0	0	7	269
1192	chr1	146013152	146013152	1	-	HIV2OGH 50nM GS-9822	100049692	chr1	146013152	match	FALSE	0.451101050503275	0.548898949496725	45502	45502	TRUE	3	7	36	0.34	0.393	0.4291	0.43535	0.423354102199975	0	0	0	0.00004	0.000031	0	1	2	235
1193	chr1	146132108	146132108	1	-	HIV2OGH 0nM GS-9822	100069930	chr1	146132108	match	FALSE	0.295616786150869	0.704383213849131	3020204	3020204	TRUE	2	7	35	0.5	0.44	0.3972	0.41864	0.420812631578947	0	0	0	0.00006	0.000033	0	0	1	191
1194	chr1	146219642	146219642	1	+	HIV2OGH 0nM GS-9822	100069489	chr1	146219642	match	FALSE	0.266633975718197	0.733366024281804	3020204	3020204	TRUE	2	3	33	0.72	0.573	0.4447	0.43513	0.421754736842105	1	1	0.0001	0.00007	0.000033	1	5	42	149
1195	chr1	146350850	146350850	1	-	HIV2OGH 50nM GS-9822	100070514	chr1	146350850	match	FALSE	0.319199920125137	0.319199920125137	30047	30047	TRUE	3	5	34	0.44	0.374	0.4099	0.42804	0.421781111111111	0	0	0	0.00003	0.000033	0	0	1	117
1196	chr1	146414237	146414237	1	-	HIV2OGH 50nM GS-9822	100048723	chr1	146414237	match	FALSE	0.114244614172689	0.114244614172689	145985	145985	TRUE	3	8	34	0.38	0.397	0.3529	0.38762	0.4215	0	0	0	0.00003	0.000035	0	0	7	114
1197	chr1	146637424	146637424	1	+	HIV2OGH 50nM GS-9822	100049655	chr1	146637424	match	FALSE	0.0270594462497827	0.972940553750217	759476	759476	TRUE	7	7	22	0.55	0.451	0.4434	0.43291	0.410164705882353	0	0	0	0.00003	0.000028	0	0	9	125
1198	chr1	146662471	146662471	1	-	HIV2OGH 50nM GS-9822	100048418	chr1	146662471	match	FALSE	0.0600387635685657	0.939961236431434	759476	759476	TRUE	7	7	23	0.46	0.421	0.4414	0.44322	0.409069411764706	0	0	0	0.00001	0.000028	0	0	2	127
1199	chr1	146803214	146803214	1	+	HIV2OGH 50nM GS-9822	100048641	chr1	146803214	match	FALSE	0.245354691919165	0.754645308080835	759476	759476	TRUE	3	5	26	0.44	0.44	0.4318	0.421435312570616	0.405535	0	0	0	0.00001	0.00002	1	6	20	86
1200	chr1	146922300	146922300	1	+	HIV2OGH 50nM GS-9822	100049405	chr1	146922300	match	FALSE	0.402154906804165	0.597845093195835	759476	759476	TRUE	3	3	21	0.36	0.34	0.379	0.359134468345397	0.408745	0	0	0	0	0.000022	0	1	2	91
1201	chr1	147007999	147007999	1	-	HIV2OGH 400nM GS-9822	100051391	chr1	147007999	match	FALSE	0.48500545112683	0.48500545112683	759476	759476	TRUE	3	3	24	0.53	0.452	0.4322	0.414367344085834	0.412850652982329	0	0	0	0.00003	0.000023	0	0	2	108
1202	chr1	147033443	147033443	1	+	HIV2OGH 400nM GS-9822	100051360	chr1	147033443	match	FALSE	0.451503404979223	0.451503404979223	759476	759476	TRUE	1	3	24	0.48	0.544	0.4646	0.397588029659736	0.412729846095292	1	2	0.0002	0.00003	0.000024	1	1	2	113
1203	chr1	147232892	147232892	1	+	HIV2OGH 100nM GS-9822	100050683	chr1	147232892	match	FALSE	0.18888944482775	0.18888944482775	759476	759476	TRUE	1	4	25	NA	NA	NA	0.4221	0.413270508683971	0	0	0	0	0.000026	0	0	15	150
1204	chr1	147366230	147366230	1	+	HIV2OGH 400nM GS-9822	100051274	chr1	147366230	match	FALSE	0.0133236599971559	0.0133236599971559	759476	759476	TRUE	1	1	39	0.41	0.384	0.4337	0.436	0.408785882352941	0	0	0	0.00004	0.000027	0	0	6	133
1205	chr1	147486002	147486002	1	-	HIV2OGH 50nM GS-9822	100048898	chr1	147486002	match	FALSE	0.154955302096178	NA	129760	NA	FALSE	0	4	41	0.48	0.44	0.4466	0.43576	0.415694226359251	0	1	0.0001	0.00003	0.000031	1	7	28	152
1206	chr1	147540436	147540436	1	+	HIV2OGH 400nM GS-9822	100051380	chr1	147540436	match	FALSE	0.371827446600586	0.628172553399414	35815	NA	FALSE	0	6	41	0.35	0.349	0.4231	0.43417	0.414452222222222	0	0	0	0.00004	0.000029	0	1	32	163
1207	chr1	147630944	147630944	1	-	HIV2OGH 100nM GS-9822	100071470	chr1	147630944	match	FALSE	0.051485086045081	0.948514913954919	443779	443779	TRUE	5	7	59	0.44	0.396	0.3806	0.41646	0.423942222222222	0	0	0	0.00005	0.000035	1	2	24	181
1208	chr1	147675742	147675742	1	-	HIV2OGH 50nM GS-9822	100070544	chr1	147675742	match	FALSE	0.152431728405355	0.847568271594645	443779	443779	TRUE	1	7	65	0.47	0.421	0.4554	0.41605	0.428708888888889	0	0	0	0.00003	0.000034	0	1	21	200
1209	chr1	147705702	147705702	1	+	HIV2OGH 50nM GS-9822	100048936	chr1	147705702	match	FALSE	0.219942809371331	0.780057190628669	443779	443779	TRUE	1	6	66	0.35	0.386	0.4008	0.41824906473189	0.428506666666667	0	0	0	0.00002	0.000034	1	5	14	203
1210	chr1	147844073	147844073	1	+	HIV2OGH 50nM GS-9822	100048143	chr1	147844073	match	FALSE	0.0230383425517953	0.0230383425517953	42668	42668	TRUE	14	17	67	0.78	0.602	0.4265	0.39162	0.42578	1	1	0.0001	0.00003	0.000036	1	2	6	247
1211	chr1	147881687	147881687	1	-	HIV2OGH 50nM GS-9822	100047942	chr1	147881687	match	FALSE	0.0954110809037218	0.904588919096278	42668	42668	TRUE	14	16	66	0.62	0.418	0.448	0.41298	0.424943157894737	0	1	0.0001	0.00004	0.000036	0	0	11	257
1212	chr1	148050388	148050388	1	-	HIV2OGH 200nM GS-9822	100050910	chr1	148050388	match	FALSE	0.327235772357724	0.327235772357724	492	492	TRUE	4	18	93	0.6	0.504	0.4223	0.44191	0.427890526315789	1	2	0.0002	0.00007	0.000033	2	7	27	324
1213	chr1	148173510	148173510	1	+	HIV2OGH 200nM GS-9822	100071611	chr1	148173510	match	FALSE	0.229161603888214	0.229161603888214	8230	8230	TRUE	3	14	94	0.56	0.511	0.4994	0.46242	0.428630526315789	0	0	0	0.00003	0.000029	0	9	54	323
1214	chr1	148278549	148278549	1	-	HIV2OGH 50nM GS-9822	100049507	chr1	148278549	match	FALSE	0.484699540193436	NA	56763	NA	FALSE	0	5	104	0.32	0.362	0.389	0.39443	0.4326	0	0	0	0.00002	0.000029	0	0	38	359
1215	chr1	148283974	148283974	1	+	HIV2OGH 50nM GS-9822	100070239	chr1	148283974	insertion	FALSE	0.389126719870338	NA	56763	NA	FALSE	0	5	103	0.52	0.37	0.3995	0.39121	0.432635	0	0	0	0.00002	0.000028	0	0	37	357
1216	chr1	148283974	148283974	1	+	HIV2OGH 100nM GS-9822	100050112	chr1	148283974	insertion	FALSE	0.389126719870338	NA	56763	NA	FALSE	0	5	103	0.52	0.37	0.3995	0.39121	0.432635	0	0	0	0.00002	0.000028	0	0	37	357
1217	chr1	148283974	148283974	1	+	HIV2OGH 100nM GS-9822	100070989	chr1	148283974	insertion	FALSE	0.389126719870338	NA	56763	NA	FALSE	0	5	103	0.52	0.37	0.3995	0.39121	0.432635	0	0	0	0.00002	0.000028	0	0	37	357
1218	chr1	148283974	148283974	1	+	HIV2OGH 200nM GS-9822	100050779	chr1	148283974	insertion	FALSE	0.389126719870338	NA	56763	NA	FALSE	0	5	103	0.52	0.37	0.3995	0.39121	0.432635	0	0	0	0.00002	0.000028	0	0	37	357
1219	chr1	148283975	148283975	1	+	HIV2OGH 100nM GS-9822	100070990	chr1	148283975	insertion	FALSE	0.389109102760601	NA	56763	NA	FALSE	0	5	103	0.51	0.369	0.3996	0.39121	0.432634	0	0	0	0.00002	0.000028	0	0	37	357
1220	chr1	148283975	148283975	1	+	HIV2OGH 200nM GS-9822	100050780	chr1	148283975	insertion	FALSE	0.389109102760601	NA	56763	NA	FALSE	0	5	103	0.51	0.369	0.3996	0.39121	0.432634	0	0	0	0.00002	0.000028	0	0	37	357
1221	chr1	148283976	148283976	1	+	HIV2OGH 100nM GS-9822	100070991	chr1	148283976	insertion	FALSE	0.389091485650864	NA	56763	NA	FALSE	0	5	103	0.51	0.369	0.3996	0.39121	0.432635	0	0	0	0.00002	0.000028	0	0	37	357
1222	chr1	148283976	148283976	1	+	HIV2OGH 200nM GS-9822	100050781	chr1	148283976	insertion	FALSE	0.389091485650864	NA	56763	NA	FALSE	0	5	103	0.51	0.369	0.3996	0.39121	0.432635	0	0	0	0.00002	0.000028	0	0	37	357
1223	chr1	148283977	148283977	1	+	HIV2OGH 100nM GS-9822	100070992	chr1	148283977	insertion	FALSE	0.389073868541127	NA	56763	NA	FALSE	0	5	103	0.52	0.368	0.3997	0.39122	0.432636	0	0	0	0.00002	0.000028	0	0	37	357
1224	chr1	148283977	148283977	1	+	HIV2OGH 200nM GS-9822	100050782	chr1	148283977	insertion	FALSE	0.389073868541127	NA	56763	NA	FALSE	0	5	103	0.52	0.368	0.3997	0.39122	0.432636	0	0	0	0.00002	0.000028	0	0	37	357
1225	chr1	148283978	148283978	1	+	HIV2OGH 100nM GS-9822	100070993	chr1	148283978	insertion	FALSE	0.38905625143139	NA	56763	NA	FALSE	0	5	103	0.52	0.369	0.3997	0.39121	0.432636	0	0	0	0.00002	0.000028	0	0	37	357
1226	chr1	148283978	148283978	1	+	HIV2OGH 200nM GS-9822	100050783	chr1	148283978	insertion	FALSE	0.38905625143139	NA	56763	NA	FALSE	0	5	103	0.52	0.369	0.3997	0.39121	0.432636	0	0	0	0.00002	0.000028	0	0	37	357
1227	chr1	148349134	148349134	1	-	HIV2OGH 100nM GS-9822	100071330	chr1	148349134	match	FALSE	0.450556807209527	0.549443192790473	77675	77675	TRUE	4	8	110	0.27	0.346	0.3867	0.40638	0.440569	0	0	0	0.00002	0.000031	2	5	44	410
1228	chr1	148466661	148466661	1	-	HIV2OGH 100nM GS-9822	100050310	chr1	148466661	match	TRUE	0.474695671776375	0.474695671776375	17744	17744	TRUE	5	20	107	0.39	0.387	0.4101	0.44852	0.43856	0	0	0	0.00003	0.000028	1	3	48	435
1229	chr1	148532250	148532250	1	+	HIV2OGH 50nM GS-9822	100049526	chr1	148532250	match	TRUE	0.0939766168417937	0.906023383158206	6757	NA	FALSE	2	27	107	0.4	0.42	0.4588	0.46476	0.438904	0	1	0.0001	0.00004	0.000025	1	8	44	442
1230	chr1	148629165	148629165	1	-	HIV2OGH 50nM GS-9822	100048037	chr1	148629165	insertion	FALSE	0.230803432484105	0.230803432484105	112455	112455	TRUE	3	9	97	0.27	0.416	0.4067	0.42218	0.43529	0	0	0	0.00001	0.000019	1	2	33	462
1231	chr1	148689481	148689481	1	-	HIV2OGH 400nM GS-9822	100051284	chr1	148689481	match	FALSE	0.232839802587702	0.767160197412298	112455	112455	TRUE	3	9	92	0.58	0.429	0.4224	0.43129	0.432573	0	0	0	0	0.000018	0	0	33	450
1232	chr1	148712022	148712022	1	-	HIV2OGH 50nM GS-9822	100048109	chr1	148712022	match	TRUE	0.03239518029434	0.96760481970566	112455	112455	TRUE	3	13	94	0.6	0.566	0.4304	0.45055	0.433747	0	0	0	0.00001	0.000018	1	7	36	458
1233	chr1	148848466	148848466	1	-	HIV2OGH 400nM GS-9822	100051356	chr1	148848466	match	TRUE	0.286192690389573	0.286192690389573	41507	NA	FALSE	0	16	134	0.44	0.427	0.4673	0.45423	0.444272	0	0	0	0.00003	0.000021	1	10	72	484
1234	chr1	148895922	148895922	1	-	HIV2OGH 0nM GS-9822	100069499	chr1	148895922	insertion	FALSE	0.208011782032401	0.791988217967599	50925	50925	TRUE	1	11	136	0.27	0.372	0.4006	0.415	0.447698	0	0	0	0.00001	0.000022	0	1	43	478
1235	chr1	148920306	148920306	1	+	HIV2OGH 50nM GS-9822	100048542	chr1	148920306	match	FALSE	0.313166421207658	0.313166421207658	50925	50925	TRUE	1	5	140	0.26	0.385	0.4082	0.40345	0.448101	0	0	0	0	0.000022	0	1	24	472
1236	chr1	148959613	148959613	1	-	HIV2OGH 50nM GS-9822	100070294	chr1	148959613	match	FALSE	0.0167279733753722	0.0167279733753722	22836	22836	TRUE	2	5	145	0.45	0.515	0.4182	0.39541	0.449427	0	0	0	0	0.000022	0	0	28	481
1237	chr1	148961292	148961292	1	+	HIV2OGH 50nM GS-9822	100047927	chr1	148961292	insertion	FALSE	0.13958243650452	0.86041756349548	9292	NA	FALSE	2	5	145	0.52	0.446	0.4233	0.39585	0.449292	0	0	0	0	0.000022	0	0	29	481
1238	chr1	149058254	149058254	1	+	HIV2OGH 0nM GS-9822	100069467	chr1	149058254	insertion	TRUE	0.141150614478366	0.858849385521634	66886	66886	TRUE	8	9	136	0.36	0.349	0.4128	0.4177	0.451196	0	0	0	0	0.000019	0	2	41	468
1239	chr1	149194705	149194705	1	-	HIV2OGH 100nM GS-9822	100071013	chr1	149194705	match	FALSE	0.237967426710098	0.762032573289902	38375	38375	TRUE	4	26	142	0.43	0.409	0.4405	0.47331	0.45414	0	0	0	0.00002	0.00002	2	2	60	493
1240	chr1	149447846	149447846	1	-	HIV2OGH 50nM GS-9822	100070813	chr1	149447846	match	FALSE	0.199980384464496	0.199980384464496	50980	50980	TRUE	5	19	123	0.39	0.475	0.4616	0.46324	0.451605	0	0	0	0.00001	0.000019	0	6	50	491
1241	chr1	149484712	149484712	1	+	HIV2OGH 50nM GS-9822	100047928	chr1	149484712	insertion	FALSE	0.0768732836406434	0.923126716359357	50980	50980	TRUE	5	22	122	0.55	0.444	0.4459	0.47645	0.454516	0	0	0	0.00002	0.00002	0	1	48	510
1242	chr1	149603651	149603651	1	+	HIV2OGH 50nM GS-9822	100070381	chr1	149603651	match	TRUE	0.0295167817186384	0.970483218281362	8402	8402	TRUE	3	23	138	0.57	0.527	0.5123	0.46413	0.462777	0	0	0	0.00003	0.000024	0	2	53	535
1243	chr1	149678269	149678269	1	-	HIV2OGH 50nM GS-9822	100070370	chr1	149678269	match	FALSE	0.358017297563897	0.358017297563897	56771	56771	TRUE	5	6	130	0.31	0.401	0.4133	0.42653	0.46148	0	0	0	0.00003	0.000023	0	3	38	541
1244	chr1	149702276	149702276	1	+	HIV2OGH 200nM GS-9822	100051167	chr1	149702276	match	FALSE	0.0709550605102906	NA	51892	NA	FALSE	4	6	129	0.33	0.43	0.4612	0.43378	0.460551	0	1	0.0001	0.00003	0.000023	0	6	47	555
1245	chr1	149705262	149705262	1	+	HIV2OGH 50nM GS-9822	100048842	chr1	149705262	match	FALSE	0.128497648963231	NA	51892	NA	FALSE	0	6	125	0.34	0.43	0.4321	0.43508	0.460354	0	0	0	0.00003	0.000023	0	2	52	553
1246	chr1	149749637	149749637	1	+	HIV2OGH 0nM GS-9822	100069468	chr1	149749637	insertion	FALSE	0.0163609034147846	NA	51892	NA	FALSE	1	5	106	0.39	0.457	0.4935	0.46116	0.456847	0	1	0.0001	0.00003	0.000023	2	12	71	565
1247	chr1	149767605	149767605	1	+	HIV2OGH 50nM GS-9822	100049846	chr1	149767605	match	FALSE	0.37304522981139	0.62695477018861	27305	27305	TRUE	1	5	107	0.57	0.46	0.4889	0.46736	0.456566	0	0	0	0.00002	0.000023	0	3	71	566
1248	chr1	149847460	149847460	1	-	HIV2OGH 200nM GS-9822	100071656	chr1	149847460	match	FALSE	0.129593198903956	0.870406801096044	28466	NA	FALSE	2	5	97	0.44	0.464	0.4735	0.44024	0.453392	0	1	0.0001	0.00001	0.000022	1	7	51	568
1249	chr1	149858882	149858882	1	+	HIV2OGH 50nM GS-9822	100047929	chr1	149858882	insertion	FALSE	0.0888533970654135	0.0888533970654135	87031	87031	TRUE	2	5	97	0.38	0.417	0.3958	0.43121	0.453619	0	0	0	0.00001	0.000024	1	6	49	574
1250	chr1	149858884	149858884	1	+	HIV2OGH 50nM GS-9822	100047930	chr1	149858884	insertion	FALSE	0.0888763773827717	0.0888763773827717	87031	87031	TRUE	2	5	97	0.38	0.416	0.3959	0.4312	0.453619	0	0	0	0.00001	0.000024	1	6	49	574
1251	chr1	149942764	149942764	1	+	HIV2OGH 50nM GS-9822	100070251	chr1	149942764	match	FALSE	0.215394721127433	0.784605278872567	16746	16746	TRUE	7	8	74	0.52	0.603	0.5238	0.44238	0.447585	0	0	0	0.00001	0.000022	0	1	39	552
1252	chr1	149988517	149988517	1	+	HIV2OGH 100nM GS-9822	100050184	chr1	149988517	match	FALSE	0.342783418786234	0.342783418786234	29841	NA	FALSE	0	18	75	0.46	0.42	0.3929	0.46531	0.445394	0	0	0	0.00003	0.000024	0	1	47	547
1253	chr1	151266965	151266965	1	-	HIV2OGH 50nM GS-9822	100048839	chr1	151266965	match	FALSE	0.122028815914576	0.877971184085424	27346	NA	FALSE	1	8	51	0.34	0.393	0.4311	0.39042	0.421333	0	0	0	0	0.000001	0	4	23	289
1254	chr1	151413588	151413588	1	+	HIV2OGH 50nM GS-9822	100049287	chr1	151413588	match	FALSE	0.00122740931984594	NA	23627	NA	FALSE	1	5	73	0.58	0.413	0.3994	0.40985	0.432807	0	0	0	0	0.000005	1	3	15	409
1255	chr1	151758371	151758371	1	+	HIV2OGH 200nM GS-9822	100071545	chr1	151758371	match	FALSE	0.207270071808187	0.207270071808187	73947	NA	FALSE	0	9	86	0.49	0.41	0.4774	0.48546	0.455094	0	0	0	0.00001	0.000017	1	7	101	499
1256	chr1	151825830	151825830	1	-	HIV2OGH 400nM GS-9822	100051345	chr1	151825830	match	TRUE	0.491057069057946	0.491057069057946	41038	NA	FALSE	0	23	82	0.45	0.452	0.4464	0.50206	0.457679	0	0	0	0.00001	0.000017	0	5	104	486
1257	chr1	152074597	152074597	1	-	HIV2OGH 50nM GS-9822	100048038	chr1	152074597	insertion	FALSE	0.260228675811444	0.739771324188556	118246	118246	TRUE	1	2	134	0.46	0.415	0.4266	0.45251	0.466868	0	0	0	0	0.000022	0	0	42	550
1258	chr1	152074599	152074599	1	-	HIV2OGH 50nM GS-9822	100048039	chr1	152074599	insertion	FALSE	0.260245589702823	0.739754410297177	118246	118246	TRUE	1	2	134	0.45	0.415	0.4266	0.45252	0.46687	0	0	0	0	0.000022	0	0	42	550
1259	chr1	152348583	152348583	1	-	HIV2OGH 50nM GS-9822	100048040	chr1	152348583	insertion	TRUE	0.280944670528915	0.280944670528915	162427	162427	TRUE	3	16	134	0.35	0.357	0.4422	0.42271	0.468692	0	0	0	0	0.000028	0	1	22	522
1260	chr1	152348584	152348584	1	-	HIV2OGH 50nM GS-9822	100048041	chr1	152348584	insertion	TRUE	0.280938513917021	0.280938513917021	162427	162427	TRUE	3	16	134	0.35	0.357	0.4422	0.4227	0.468693	0	0	0	0	0.000028	0	1	22	522
1261	chr1	152373105	152373105	1	+	HIV2OGH 50nM GS-9822	100048729	chr1	152373105	match	TRUE	0.129972233680361	0.129972233680361	162427	162427	TRUE	2	19	126	0.53	0.446	0.4197	0.43298	0.465904	0	0	0	0.00001	0.000029	0	2	44	515
1262	chr1	152454075	152454075	1	-	HIV2OGH 50nM GS-9822	100048042	chr1	152454075	insertion	TRUE	0.376459248152512	0.623540751847488	9337	9337	TRUE	8	52	119	0.51	0.456	0.4501	0.44845	0.460971	0	0	0	0.00002	0.000024	1	6	56	490
1263	chr1	152458406	152458406	1	-	HIV2OGH 100nM GS-9822	100050681	chr1	152458406	match	TRUE	0.15968726571704	0.15968726571704	9337	9337	TRUE	32	52	119	0.38	0.399	0.4547	0.44874	0.46095	0	1	0.0001	0.00002	0.000024	3	11	55	492
1264	chr1	152479153	152479153	1	-	HIV2OGH 50nM GS-9822	100048043	chr1	152479153	insertion	TRUE	0.378451477474568	0.378451477474568	49544	49544	TRUE	24	43	119	0.33	0.362	0.41	0.4499	0.461205	0	0	0	0.00002	0.000023	0	2	38	490
1265	chr1	152526356	152526356	1	-	HIV2OGH 50nM GS-9822	100049072	chr1	152526356	match	FALSE	0.251697370458014	0.251697370458014	45217	NA	FALSE	0	33	114	0.62	0.607	0.4563	0.46251	0.460097	0	0	0	0.00003	0.000023	0	4	39	483
1266	chr1	152585360	152585360	1	-	HIV2OGH 50nM GS-9822	100050053	chr1	152585360	match	FALSE	0.224108055271693	0.775891944728307	22507	22507	TRUE	4	6	113	0.59	0.551	0.5306	0.48346	0.462194	0	0	0	0.00002	0.000023	2	8	49	488
1267	chr1	152654945	152654945	1	+	HIV2OGH 50nM GS-9822	100047931	chr1	152654945	insertion	FALSE	0.163832906969489	0.163832906969489	64108	64108	TRUE	3	4	113	0.51	0.404	0.491	0.48016	0.46593	0	0	0	0.00001	0.000023	0	7	64	513
1268	chr1	152654946	152654946	1	+	HIV2OGH 50nM GS-9822	100047932	chr1	152654946	insertion	FALSE	0.163848505646721	0.163848505646721	64108	64108	TRUE	3	4	113	0.52	0.403	0.4909	0.48016	0.46593	0	0	0	0.00001	0.000023	0	7	64	513
1269	chr1	152800005	152800005	1	-	HIV2OGH 50nM GS-9822	100048875	chr1	152800005	match	FALSE	0.246077893582008	NA	9115	NA	FALSE	1	15	138	0.44	0.46	0.4861	0.48395	0.474269	0	2	0.0002	0.00005	0.000025	1	9	54	566
1270	chr1	152852280	152852280	1	+	HIV2OGH 50nM GS-9822	100047933	chr1	152852280	insertion	FALSE	0.322529386155855	0.322529386155855	45940	45940	TRUE	9	11	141	0.46	0.468	0.4341	0.44118	0.480119	0	1	0.0001	0.00004	0.000029	0	13	52	610
1271	chr1	153168098	153168098	1	+	HIV2OGH 50nM GS-9822	100050051	chr1	153168098	match	TRUE	0.237680674144763	0.762319325855237	17919	17919	TRUE	4	17	168	0.56	0.496	0.4957	0.49527	0.489973	0	0	0	0.00004	0.000042	0	3	64	609
1272	chr1	153207561	153207561	1	-	HIV2OGH 50nM GS-9822	100070893	chr1	153207561	match	TRUE	0.489692855368822	0.489692855368822	12079	12079	TRUE	5	32	168	0.53	0.569	0.5419	0.53457	0.486609	0	0	0	0.00009	0.000042	1	10	93	588
1273	chr1	153280404	153280404	1	-	HIV2OGH 0nM GS-9822	100070098	chr1	153280404	match	FALSE	0.437306365815163	0.437306365815163	17107	17107	TRUE	4	35	164	0.62	0.56	0.5341	0.56291	0.482191	0	0	0	0.0001	0.000041	1	6	103	589
1274	chr1	153436912	153436912	1	-	HIV2OGH 50nM GS-9822	100049914	chr1	153436912	match	TRUE	0.396159431983218	0.603840568016782	12394	12394	TRUE	4	46	197	0.55	0.534	0.5457	0.52357	0.48233	0	0	0	0.00007	0.000038	0	4	57	572
1275	chr1	153619217	153619217	1	-	HIV2OGH 400nM GS-9822	100051219	chr1	153619217	match	FALSE	0.208911996343436	0.791088003656564	227536	227536	TRUE	2	3	200	0.55	0.425	0.3996	0.42393	0.47471	0	0	0	0	0.000039	0	2	18	503
1276	chr1	153646363	153646363	1	+	HIV2OGH 0nM GS-9822	100070172	chr1	153646363	match	FALSE	0.328216194360453	0.671783805639547	227536	227536	TRUE	2	3	203	0.56	0.436	0.4042	0.41958	0.474491	0	0	0	0	0.000039	0	1	21	501
1277	chr1	153657042	153657042	1	-	HIV2OGH 0nM GS-9822	100069500	chr1	153657042	insertion	FALSE	0.375149426903875	0.624850573096125	227536	227536	TRUE	2	3	205	0.55	0.412	0.4334	0.41284	0.474063	0	0	0	0	0.000039	0	3	26	507
1278	chr1	153684762	153684762	1	+	HIV2OGH 50nM GS-9822	100049001	chr1	153684762	match	FALSE	0.496976302651009	0.503023697348991	227536	227536	TRUE	2	3	209	0.34	0.433	0.4158	0.40829	0.473019	0	0	0	0	0.000039	0	1	31	525
1279	chr1	153685341	153685341	1	+	HIV2OGH 50nM GS-9822	100049545	chr1	153685341	match	FALSE	0.499520954925814	0.500479045074186	227536	227536	TRUE	2	3	209	0.31	0.453	0.4263	0.40869	0.472952	0	0	0	0	0.000039	0	1	30	525
1280	chr1	153702865	153702865	1	+	HIV2OGH 50nM GS-9822	100047934	chr1	153702865	insertion	FALSE	0.423462660853667	0.423462660853667	227536	227536	TRUE	2	3	205	0.37	0.397	0.3719	0.40506	0.472306	0	0	0	0	0.000039	2	5	35	525
1281	chr1	153702867	153702867	1	+	HIV2OGH 50nM GS-9822	100047935	chr1	153702867	insertion	FALSE	0.423453871035792	0.423453871035792	227536	227536	TRUE	2	3	205	0.36	0.396	0.3718	0.40507	0.472307	0	0	0	0	0.000039	2	5	35	525
1282	chr1	153810948	153810948	1	-	HIV2OGH 100nM GS-9822	100071163	chr1	153810948	match	FALSE	0.229075175770687	0.229075175770687	46225	NA	FALSE	0	32	170	0.36	0.443	0.445	0.45016	0.467262	0	0	0	0.00002	0.000032	1	4	46	502
1283	chr1	154153553	154153553	1	-	HIV2OGH 50nM GS-9822	100048044	chr1	154153553	insertion	TRUE	0.191585942252796	0.808414057747204	21369	21369	TRUE	2	15	177	0.32	0.403	0.414	0.46526	0.469432	0	0	0	0.00002	0.000024	1	8	75	549
1284	chr1	154250388	154250388	1	-	HIV2OGH 100nM GS-9822	100071012	chr1	154250388	insertion	TRUE	0.413810483870968	0.586189516129032	11904	11904	TRUE	1	13	179	0.41	0.461	0.4626	0.50159	0.479871	0	0	0	0.00003	0.000029	0	5	74	616
1285	chr1	154487006	154487006	1	-	HIV2OGH 200nM GS-9822	100071490	chr1	154487006	insertion	FALSE	0.0323595505617978	0.967640449438202	42275	42275	TRUE	18	45	156	0.52	0.59	0.5672	0.50364	0.495343	0	1	0.0001	0.00004	0.000035	0	9	58	703
1286	chr1	154487006	154487006	1	-	HIV2OGH 400nM GS-9822	100051225	chr1	154487006	insertion	FALSE	0.0323595505617978	0.967640449438202	42275	42275	TRUE	18	45	156	0.52	0.59	0.5672	0.50364	0.495343	0	1	0.0001	0.00004	0.000035	0	9	58	703
1287	chr1	154553854	154553854	1	-	HIV2OGH 50nM GS-9822	100048045	chr1	154553854	insertion	FALSE	0.288900255754476	0.711099744245524	29325	29325	TRUE	4	29	161	0.49	0.458	0.4353	0.46932	0.498544	0	0	0	0.00002	0.000038	0	2	39	733
1288	chr1	154685195	154685195	1	+	HIV2OGH 50nM GS-9822	100049000	chr1	154685195	match	TRUE	0.437328105799052	0.437328105799052	34178	NA	FALSE	0	16	160	0.5	0.488	0.4407	0.51318	0.509961	0	0	0	0.00003	0.000043	0	6	89	736
1289	chr1	154758777	154758777	1	-	HIV2OGH 100nM GS-9822	100050716	chr1	154758777	match	TRUE	0.123553534451257	0.123553534451257	24629	NA	FALSE	1	3	152	0.44	0.408	0.4397	0.51174	0.504889	0	0	0	0.00003	0.00004	1	7	78	706
1290	chr1	155038381	155038381	1	+	HIV2OGH 50nM GS-9822	100047910	chr1	155038381	match	TRUE	0.2120486366986	0.2120486366986	5428	NA	FALSE	5	12	89	0.58	0.492	0.4831	0.49089	0.487937	0	0	0	0.00005	0.000032	2	8	59	622
1291	chr1	155404043	155404043	1	+	HIV2OGH 50nM GS-9822	100050041	chr1	155404043	match	TRUE	0.0774741650501757	0.922525834949824	374783	NA	FALSE	0	3	44	0.56	0.495	0.4738	0.46106	0.455739	0	0	0	0.00002	0.000018	3	7	68	490
1292	chr1	155667080	155667080	1	+	HIV2OGH 100nM GS-9822	100050289	chr1	155667080	match	FALSE	0.220687704618406	0.220687704618406	374783	NA	FALSE	0	0	28	0.45	0.436	0.4181	0.42676	0.422197	0	0	0	0	0.000003	2	3	28	344
1293	chr1	155683691	155683691	1	-	HIV2OGH 100nM GS-9822	100071337	chr1	155683691	match	FALSE	0.176366057158409	0.176366057158409	374783	NA	FALSE	0	0	26	0.26	0.327	0.409	0.43228	0.420226	0	0	0	0	0.000003	0	4	30	339
1294	chr1	155718339	155718339	1	+	HIV2OGH 50nM GS-9822	100049666	chr1	155718339	match	TRUE	0.0839178938212246	0.0839178938212246	374783	NA	FALSE	0	2	26	0.26	0.38	0.4462	0.42842	0.420262	0	0	0	0	0.000004	0	1	32	343
1295	chr1	155873279	155873279	1	+	HIV2OGH 50nM GS-9822	100049867	chr1	155873279	match	TRUE	0.494674405255437	0.505325594744563	78395	NA	FALSE	0	7	24	0.46	0.442	0.3999	0.38411	0.426357	0	0	0	0	0.000005	0	1	19	374
1296	chr1	156293094	156293094	1	-	HIV2OGH 0nM GS-9822	100069885	chr1	156293094	match	FALSE	0.408767750286068	0.591232249713932	106618	106618	TRUE	2	3	47	0.45	0.542	0.4938	0.48782	0.40538	0	0	0	0	0.000006	0	5	60	324
1297	chr1	156396250	156396250	1	+	HIV2OGH 50nM GS-9822	100048649	chr1	156396250	match	FALSE	0.486586964080344	NA	37389	NA	FALSE	0	6	50	0.23	0.378	0.3974	0.42043	0.403114	0	0	0	0.00004	0.000006	0	5	51	305
1298	chr1	156483117	156483117	1	-	HIV2OGH 50nM GS-9822	100048367	chr1	156483117	match	FALSE	0.026361272189827	0.973638727810173	61909	NA	FALSE	1	3	46	0.35	0.364	0.3957	0.39426	0.401222	0	0	0	0	0.000006	1	7	30	307
1299	chr1	156561590	156561590	1	+	HIV2OGH 200nM GS-9822	100071570	chr1	156561590	match	FALSE	0.0837251356238698	0.0837251356238698	33180	NA	FALSE	1	15	43	0.33	0.329	0.3855	0.40243	0.39988	0	0	0	0	0.000006	0	3	39	306
1300	chr1	156656267	156656267	1	-	HIV2OGH 0nM GS-9822	100069501	chr1	156656267	insertion	FALSE	0.00361663652802893	0.00361663652802893	20461	NA	FALSE	1	3	42	0.5	0.406	0.3694	0.36131	0.397132	0	0	0	0	0.000006	0	2	25	298
1301	chr1	156688901	156688901	1	+	HIV2OGH 50nM GS-9822	100070240	chr1	156688901	insertion	FALSE	0.292515941380468	NA	44695	NA	FALSE	0	3	45	0.29	0.296	0.3539	0.35921	0.395487	0	0	0	0	0.000006	0	0	20	303
1302	chr1	156688901	156688901	1	+	HIV2OGH 100nM GS-9822	100050113	chr1	156688901	insertion	FALSE	0.292515941380468	NA	44695	NA	FALSE	0	3	45	0.29	0.296	0.3539	0.35921	0.395487	0	0	0	0	0.000006	0	0	20	303
1303	chr1	157073075	157073075	1	-	HIV2OGH 50nM GS-9822	100049231	chr1	157073075	match	FALSE	0.292584839136183	0.292584839136183	18152	18152	TRUE	1	1	51	0.22	0.282	0.3216	0.37502	0.380936	0	0	0	0	0.000002	1	8	25	249
1304	chr1	157149604	157149604	1	-	HIV2OGH 200nM GS-9822	100071650	chr1	157149604	match	FALSE	0.223780911406599	0.776219088593401	82049	NA	FALSE	0	4	39	0.27	0.296	0.3423	0.38237	0.379371	0	0	0	0	0.000002	0	1	20	226
1305	chr1	157317819	157317819	1	+	HIV2OGH 50nM GS-9822	100048480	chr1	157317819	match	FALSE	0.0475541900267123	NA	94713	NA	FALSE	2	10	37	0.32	0.365	0.3918	0.39298	0.382473	0	0	0	0	0.000002	0	6	36	233
1306	chr1	157550641	157550641	1	-	HIV2OGH 100nM GS-9822	100071179	chr1	157550641	match	FALSE	0.436363636363636	0.436363636363636	990	990	TRUE	1	2	39	0.53	0.49	0.3934	0.37112	0.389705	0	0	0	0	0.000003	0	2	19	267
1307	chr1	157560847	157560847	1	+	HIV2OGH 0nM GS-9822	100069871	chr1	157560847	match	FALSE	0.118036350461929	NA	82805	NA	FALSE	0	2	39	0.45	0.41	0.3702	0.37	0.390448	0	0	0	0	0.000003	0	0	18	269
1308	chr1	157733737	157733737	1	+	HIV2OGH 100nM GS-9822	100071249	chr1	157733737	match	FALSE	0.401168844968654	0.401168844968654	94110	NA	FALSE	0	1	52	0.27	0.282	0.4021	0.37693	0.409877	0	0	0	0	0.000008	0	2	17	365
1309	chr1	157775109	157775109	1	-	HIV2OGH 200nM GS-9822	100051090	chr1	157775109	match	FALSE	0.051873866224092	NA	51818	NA	FALSE	1	2	53	0.61	0.533	0.4035	0.38137	0.411024	0	0	0	0	0.000009	0	0	16	355
1310	chr1	157804265	157804265	1	-	HIV2OGH 200nM GS-9822	100050812	chr1	157804265	match	FALSE	0.385464510401791	NA	51818	NA	FALSE	0	2	45	0.27	0.303	0.3697	0.3917	0.413575	0	0	0	0	0.000009	0	1	22	363
1311	chr1	158117622	158117622	1	+	HIV2OGH 200nM GS-9822	100050928	chr1	158117622	match	FALSE	0.318142579670527	0.681857420329473	27802	27802	TRUE	1	14	67	0.39	0.424	0.4429	0.49542	0.434418	0	0	0	0.00004	0.000014	0	7	89	448
1312	chr1	158268714	158268714	1	+	HIV2OGH 100nM GS-9822	100050558	chr1	158268714	match	FALSE	0.0566106647187728	0.943389335281227	5476	NA	FALSE	1	3	67	0.55	0.54	0.4084	0.44111	0.441626	1	1	0.0001	0.00002	0.000016	3	6	48	497
1313	chr1	158300786	158300786	1	-	HIV2OGH 100nM GS-9822	100071451	chr1	158300786	match	TRUE	0.177035541689607	0.177035541689607	32694	32694	TRUE	1	6	71	0.37	0.396	0.5169	0.4822	0.44229	0	0	0	0.00004	0.000016	2	5	63	516
1314	chr1	158391530	158391530	1	+	HIV2OGH 100nM GS-9822	100071369	chr1	158391530	match	FALSE	0.0993272655322517	0.0993272655322517	35378	35378	TRUE	1	5	75	0.53	0.388	0.4435	0.48055	0.444516	0	0	0	0	0.000016	0	4	55	572
1315	chr1	158471523	158471523	1	+	HIV2OGH 50nM GS-9822	100047936	chr1	158471523	insertion	FALSE	0.414050822122571	0.585949177877429	46830	46830	TRUE	5	19	74	0.29	0.373	0.4068	0.45523	0.446928	0	0	0	0.00002	0.000016	0	2	59	619
1316	chr1	158484444	158484444	1	-	HIV2OGH 50nM GS-9822	100049654	chr1	158484444	match	FALSE	0.377955120779165	0.622044879220835	23307	23307	TRUE	5	19	84	0.4	0.411	0.4092	0.44417	0.447364	0	0	0	0.00002	0.000016	0	3	58	633
1317	chr1	158485891	158485891	1	-	HIV2OGH 50nM GS-9822	100070612	chr1	158485891	match	FALSE	0.440039473119664	0.559960526880336	23307	23307	TRUE	5	19	84	0.33	0.362	0.4138	0.4432	0.447404	0	0	0	0.00002	0.000016	0	3	57	635
1318	chr1	158642526	158642526	1	+	HIV2OGH 200nM GS-9822	100050783	chr1	158642526	match	FALSE	0.197424129220479	0.197424129220479	28107	28107	TRUE	1	6	78	0.33	0.51	0.5263	0.45989	0.442614	0	0	0	0.00003	0.000014	1	11	64	620
1319	chr1	158889203	158889203	1	+	HIV2OGH 50nM GS-9822	100070276	chr1	158889203	match	FALSE	0.174269898835656	0.825730101164344	31434	NA	FALSE	0	7	91	0.38	0.488	0.418	0.41992	0.439859	0	0	0	0	0.000014	2	12	94	609
1320	chr1	158923626	158923626	1	-	HIV2OGH 50nM GS-9822	100049008	chr1	158923626	match	FALSE	0.216067451479478	0.783932548520522	31430	31430	TRUE	2	7	108	0.42	0.413	0.4184	0.42026	0.441391	0	0	0	0	0.000017	0	7	89	615
1321	chr1	159071801	159071801	1	-	HIV2OGH 50nM GS-9822	100070251	chr1	159071801	match	FALSE	0.159740894646786	0.840259105353214	32728	32728	TRUE	3	8	129	0.39	0.406	0.4582	0.43799	0.445788	0	0	0	0.00001	0.000019	2	10	56	627
1322	chr1	159181223	159181223	1	+	HIV2OGH 0nM GS-9822	100069566	chr1	159181223	match	FALSE	0.292874326956123	0.707125673043877	17458	17458	TRUE	2	2	122	0.33	0.431	0.4566	0.44333	0.444171	0	0	0	0	0.000018	1	10	48	603
1323	chr1	159186213	159186213	1	-	HIV2OGH 50nM GS-9822	100049485	chr1	159186213	match	FALSE	0.487991824220746	0.512008175779254	9785	9785	TRUE	2	4	122	0.39	0.44	0.4783	0.44689	0.445457	0	0	0	0	0.000018	3	13	52	601
1324	chr1	159253135	159253135	1	+	HIV2OGH 50nM GS-9822	100048133	chr1	159253135	match	TRUE	0.170804101457097	0.170804101457097	25942	25942	TRUE	2	12	126	0.48	0.49	0.4783	0.47075	0.452842	0	1	0.0001	0.00002	0.000018	1	13	59	605
1325	chr1	159285596	159285596	1	+	HIV2OGH 50nM GS-9822	100050077	chr1	159285596	match	TRUE	0.0974897585635841	0.902510241436416	22946	22946	TRUE	7	17	130	0.52	0.581	0.5168	0.49326	0.453866	0	0	0	0.00004	0.00002	0	6	75	599
1326	chr1	159354884	159354884	1	+	HIV2OGH 50nM GS-9822	100049212	chr1	159354884	match	FALSE	0.114722131946701	0.114722131946701	3077	3077	TRUE	9	34	128	0.48	0.561	0.4807	0.48621	0.457012	1	1	0.0001	0.00007	0.000022	1	11	71	589
1327	chr1	159428269	159428269	1	-	HIV2OGH 50nM GS-9822	100049067	chr1	159428269	match	FALSE	0.22832029156394	0.77167970843606	9329	9329	TRUE	2	49	134	0.54	0.54	0.5133	0.49478	0.457385	0	0	0	0.00004	0.000022	0	9	71	522
1328	chr1	159691552	159691552	1	+	HIV2OGH 50nM GS-9822	100049664	chr1	159691552	match	FALSE	0.386716468382059	0.613283531617941	130116	NA	FALSE	0	0	129	0.88	0.749	0.6272	0.51011	0.444926	1	1	0.0001	0.00001	0.000023	0	2	42	492
1329	chr1	159766032	159766032	1	-	HIV2OGH 50nM GS-9822	100049113	chr1	159766032	match	FALSE	0.183316515304406	0.183316515304406	14865	NA	FALSE	1	12	130	0.56	0.421	0.4622	0.43516	0.445962	0	2	0.0002	0.00002	0.000024	2	11	56	493
1330	chr1	159980673	159980673	1	-	HIV2OGH 50nM GS-9822	100049589	chr1	159980673	match	FALSE	0.255336845023565	0.744663154976435	21642	NA	FALSE	0	17	59	0.36	0.426	0.4179	0.41236	0.431149	0	0	0	0.00002	0.000015	1	6	59	464
1331	chr1	160203664	160203664	1	-	HIV2OGH 100nM GS-9822	100071429	chr1	160203664	match	FALSE	0.166309293446995	0.166309293446995	19121	NA	FALSE	1	4	55	0.5	0.471	0.4659	0.4387	0.422563	0	0	0	0.00001	0.000011	0	4	53	493
1332	chr1	160364102	160364102	1	+	HIV2OGH 100nM GS-9822	100050526	chr1	160364102	match	FALSE	0.192822115464534	0.192822115464534	300785	300785	TRUE	2	3	49	0.48	0.336	0.3774	0.41575	0.414957	0	0	0	0	0.000008	0	2	50	478
1333	chr1	160554325	160554325	1	-	HIV2OGH 50nM GS-9822	100049371	chr1	160554325	match	FALSE	0.174756054989444	0.825243945010556	300785	300785	TRUE	2	4	29	0.47	0.446	0.4451	0.43292	0.412867	0	0	0	0.00001	0.000007	1	5	49	489
1334	chr1	161362439	161362439	1	-	HIV2OGH 100nM GS-9822	100071222	chr1	161362439	match	FALSE	0.248457921094418	0.248457921094418	65496	NA	FALSE	0	9	21	0.28	0.277	0.3429	0.37318	0.38686	0	0	0	0	0.000004	0	1	49	394
1335	chr1	161531505	161531505	1	+	HIV2OGH 50nM GS-9822	100049982	chr1	161531505	match	FALSE	0.14875231903194	0.14875231903194	179493	179493	TRUE	1	4	17	0.4	0.377	0.3841	0.37115	0.381193	0	0	0	0.00001	0.000003	0	3	35	346
1336	chr1	161702223	161702223	1	-	HIV2OGH 50nM GS-9822	100049644	chr1	161702223	match	FALSE	0.0375343809751118	NA	1135439	NA	FALSE	0	1	13	0.32	0.356	0.3788	0.38701	0.377381	0	0	0	0.00001	0.000002	0	2	19	303
1337	chr1	161988732	161988732	1	+	HIV2OGH 0nM GS-9822	100070116	chr1	161988732	match	FALSE	0.289867619484622	NA	1135439	NA	FALSE	0	0	5	0.42	0.366	0.3951	0.36699	0.37366	0	0	0	0	0.000002	0	1	24	194
1338	chr1	162012132	162012132	1	+	HIV2OGH 100nM GS-9822	100050159	chr1	162012132	match	FALSE	0.310476388427736	NA	1135439	NA	FALSE	0	0	5	0.31	0.382	0.3663	0.37329	0.373068	0	0	0	0	0.000002	0	3	26	187
1339	chr1	162052487	162052487	1	+	HIV2OGH 0nM GS-9822	100069998	chr1	162052487	match	FALSE	0.346017707688392	NA	1135439	NA	FALSE	0	0	5	0.41	0.381	0.3678	0.3753	0.372482	0	0	0	0	0.000002	0	2	26	177
1340	chr1	162442104	162442104	1	-	HIV2OGH 100nM GS-9822	100050662	chr1	162442104	match	FALSE	0.310840124392416	NA	1135439	NA	FALSE	0	0	5	0.37	0.363	0.3768	0.37498	0.382141	0	0	0	0	0.000002	0	0	8	233
1341	chr1	162483492	162483492	1	+	HIV2OGH 200nM GS-9822	100071494	chr1	162483492	match	FALSE	0.274389024861749	NA	1135439	NA	FALSE	0	0	5	0.34	0.333	0.3753	0.36126	0.384532	0	0	0	0	0.000002	0	0	8	254
1342	chr1	162566207	162566207	1	-	HIV2OGH 100nM GS-9822	100071242	chr1	162566207	match	FALSE	0.201540549514329	NA	1135439	NA	FALSE	0	0	6	0.4	0.402	0.3992	0.37698	0.38759	0	0	0	0.00001	0.000002	0	1	12	288
1343	chr1	162689033	162689033	1	-	HIV2OGH 50nM GS-9822	100049949	chr1	162689033	match	FALSE	0.0933656497618983	NA	1135439	NA	FALSE	0	0	6	0.44	0.398	0.38	0.39334	0.392134	0	0	0	0	0.000002	0	1	15	285
1344	chr1	162737660	162737660	1	-	HIV2OGH 50nM GS-9822	100047886	chr1	162737660	match	FALSE	0.0505390426081894	NA	1135439	NA	FALSE	0	0	6	0.36	0.415	0.4229	0.41068	0.393535	0	0	0	0	0.000002	0	3	15	291
1345	chr1	162893074	162893074	1	+	HIV2OGH 100nM GS-9822	100050620	chr1	162893074	match	FALSE	0.333760124887882	0.333760124887882	292102	292102	TRUE	5	5	6	0.39	0.324	0.4082	0.42367	0.40016	0	0	0	0	0.000003	0	3	73	324
1346	chr1	163033678	163033678	1	+	HIV2OGH 50nM GS-9822	100048171	chr1	163033678	match	FALSE	0.184887470814989	0.815112529185011	292102	292102	TRUE	5	6	8	0.38	0.442	0.4263	0.41197	0.409105	0	0	0	0	0.000004	0	5	65	346
1347	chr1	163180513	163180513	1	-	HIV2OGH 0nM GS-9822	100069485	chr1	163180513	match	FALSE	0.185565149658507	0.185565149658507	315819	NA	FALSE	0	0	12	0.27	0.323	0.3498	0.40636	0.417984	0	0	0	0	0.000006	0	0	13	369
1348	chr1	163211233	163211233	1	+	HIV2OGH 50nM GS-9822	100049051	chr1	163211233	match	FALSE	0.282836054828873	0.282836054828873	315819	NA	FALSE	0	0	12	0.28	0.427	0.4202	0.39812	0.418972	0	0	0	0	0.000006	0	0	8	368
1349	chr1	163231367	163231367	1	-	HIV2OGH 50nM GS-9822	100048281	chr1	163231367	match	FALSE	0.34658776071104	0.34658776071104	315819	NA	FALSE	0	0	13	0.31	0.371	0.4022	0.3947	0.419216	0	0	0	0	0.000006	0	0	10	367
1350	chr1	163358708	163358708	1	+	HIV2OGH 50nM GS-9822	100049918	chr1	163358708	match	FALSE	0.250203439311758	0.250203439311758	315819	NA	FALSE	0	0	14	0.43	0.392	0.4268	0.41614	0.419041	0	0	0	0.00001	0.000006	0	4	31	338
1351	chr1	163445108	163445108	1	-	HIV2OGH 50nM GS-9822	100048139	chr1	163445108	match	FALSE	0.0476657905443367	0.952334209455663	154849	154849	TRUE	2	2	18	0.38	0.442	0.4523	0.4275	0.418678	0	0	0	0.00001	0.000008	0	3	24	318
1352	chr1	163564792	163564792	1	-	HIV2OGH 0nM GS-9822	100069767	chr1	163564792	match	FALSE	0.179426408953238	0.179426408953238	154849	154849	TRUE	2	2	24	0.45	0.46	0.4203	0.43576	0.417437	0	0	0	0.00003	0.00001	1	4	32	274
1353	chr1	163592404	163592404	1	+	HIV2OGH 200nM GS-9822	100050987	chr1	163592404	match	FALSE	0.00111075951410729	0.00111075951410729	154849	154849	TRUE	2	5	20	0.78	0.717	0.5127	0.43863	0.418201	1	3	0.0003	0.00003	0.00001	1	7	34	297
1354	chr1	163929259	163929259	1	-	HIV2OGH 50nM GS-9822	100048667	chr1	163929259	match	FALSE	0.142074999312185	0.142074999312185	36347	36347	TRUE	2	8	25	0.34	0.376	0.4136	0.41057	0.427563	0	1	0.0001	0.00001	0.000011	0	10	34	335
1355	chr1	163953560	163953560	1	-	HIV2OGH 50nM GS-9822	100070730	chr1	163953560	match	FALSE	0.46000837520938	0.46000837520938	14328	NA	FALSE	0	7	25	0.47	0.452	0.4091	0.40088	0.426216	0	0	0	0.00001	0.000011	1	4	34	337
1356	chr1	164072261	164072261	1	+	HIV2OGH 50nM GS-9822	100047937	chr1	164072261	insertion	FALSE	0.104600916612106	0.104600916612106	84005	84005	TRUE	2	2	25	0.27	0.393	0.4201	0.41758	0.422951	0	0	0	0.00001	0.00001	1	8	72	324
1357	chr1	164072262	164072262	1	+	HIV2OGH 50nM GS-9822	100047938	chr1	164072262	insertion	FALSE	0.104612820665437	0.104612820665437	84005	84005	TRUE	2	2	25	0.26	0.394	0.4201	0.41757	0.422951	0	0	0	0.00001	0.00001	1	8	72	324
1358	chr1	164195579	164195579	1	-	HIV2OGH 100nM GS-9822	100050598	chr1	164195579	match	FALSE	0.333335643351652	0.333335643351652	144299	NA	FALSE	0	2	19	0.28	0.404	0.4109	0.42422	0.418058	0	0	0	0.00001	0.000007	1	2	17	299
1359	chr1	164312391	164312391	1	+	HIV2OGH 50nM GS-9822	100070745	chr1	164312391	match	FALSE	0.0740202450283001	0.9259797549717	97703	97703	TRUE	4	4	19	0.42	0.424	0.4226	0.44529	0.411878	0	0	0	0	0.000007	0	4	16	302
1360	chr1	164737000	164737000	1	+	HIV2OGH 50nM GS-9822	100048720	chr1	164737000	match	FALSE	0.0974744458885103	NA	113876	NA	FALSE	0	1	14	0.4	0.389	0.3759	0.37047	0.403194	0	0	0	0	0.000008	0	0	15	228
1361	chr1	165036442	165036442	1	+	HIV2OGH 100nM GS-9822	100050747	chr1	165036442	match	FALSE	0.181541089815999	0.818458910184001	214238	NA	FALSE	0	2	17	0.35	0.394	0.4022	0.40968	0.399697	0	0	0	0.00001	0.000009	0	0	28	313
1362	chr1	165130682	165130682	1	+	HIV2OGH 100nM GS-9822	100050249	chr1	165130682	match	FALSE	0.418676774638181	0.418676774638181	31922	NA	FALSE	0	4	18	0.36	0.375	0.4043	0.42143	0.397151	0	0	0	0.00003	0.000009	1	2	45	321
1363	chr1	165203510	165203510	1	+	HIV2OGH 50nM GS-9822	100070869	chr1	165203510	match	FALSE	0.117157110193901	0.117157110193901	67354	67354	TRUE	1	4	20	0.52	0.477	0.4194	0.40983	0.400958	0	0	0	0.00004	0.000011	0	4	43	360
1364	chr1	165493258	165493258	1	+	HIV2OGH 0nM GS-9822	100069469	chr1	165493258	insertion	FALSE	0.176852098520259	0.176852098520259	206455	206455	TRUE	5	5	26	0.41	0.378	0.3803	0.38584	0.422232	0	0	0	0.00001	0.000016	0	1	53	526
1365	chr1	165493258	165493258	1	+	HIV2OGH 100nM GS-9822	100070994	chr1	165493258	insertion	FALSE	0.176852098520259	0.176852098520259	206455	206455	TRUE	5	5	26	0.41	0.378	0.3803	0.38584	0.422232	0	0	0	0.00001	0.000016	0	1	53	526
1366	chr1	165493258	165493258	1	+	HIV2OGH 200nM GS-9822	100050784	chr1	165493258	insertion	FALSE	0.176852098520259	0.176852098520259	206455	206455	TRUE	5	5	26	0.41	0.378	0.3803	0.38584	0.422232	0	0	0	0.00001	0.000016	0	1	53	526
1367	chr1	165493259	165493259	1	+	HIV2OGH 0nM GS-9822	100069470	chr1	165493259	insertion	FALSE	0.176856942190792	0.176856942190792	206455	206455	TRUE	5	5	26	0.42	0.378	0.3803	0.38584	0.422232	0	0	0	0.00001	0.000016	0	1	53	526
1368	chr1	165493260	165493260	1	+	HIV2OGH 0nM GS-9822	100069471	chr1	165493260	insertion	FALSE	0.176861785861326	0.176861785861326	206455	206455	TRUE	5	5	26	0.41	0.378	0.3802	0.38585	0.422232	0	0	0	0.00001	0.000016	0	1	53	526
1369	chr1	165493261	165493261	1	+	HIV2OGH 0nM GS-9822	100069472	chr1	165493261	insertion	FALSE	0.176866629531859	0.176866629531859	206455	206455	TRUE	5	5	26	0.41	0.378	0.3802	0.38586	0.422232	0	0	0	0.00001	0.000016	0	1	53	526
1370	chr1	165493262	165493262	1	+	HIV2OGH 0nM GS-9822	100069473	chr1	165493262	insertion	FALSE	0.176871473202393	0.176871473202393	206455	206455	TRUE	5	5	26	0.41	0.379	0.3802	0.38586	0.422232	0	0	0	0.00001	0.000016	0	1	53	526
1371	chr1	165493280	165493280	1	+	HIV2OGH 0nM GS-9822	100069474	chr1	165493280	insertion	FALSE	0.176958659271996	0.176958659271996	206455	206455	TRUE	5	5	26	0.42	0.381	0.3799	0.38585	0.422228	0	0	0	0.00001	0.000016	0	1	53	526
1372	chr1	166003225	166003225	1	+	HIV2OGH 50nM GS-9822	100049295	chr1	166003225	match	FALSE	0.351096685635849	0.648903314364151	69938	69938	TRUE	3	6	56	0.38	0.359	0.4121	0.4178	0.416317	0	0	0	0.00001	0.000014	0	9	73	555
1373	chr1	166132379	166132379	1	-	HIV2OGH 50nM GS-9822	100049483	chr1	166132379	match	FALSE	0.16818138424821	0.16818138424821	104750	104750	TRUE	3	21	58	0.53	0.398	0.43	0.40422	0.421835	0	0	0	0.00001	0.000014	0	5	67	564
1374	chr1	166200407	166200407	1	+	HIV2OGH 400nM GS-9822	100071756	chr1	166200407	match	FALSE	0.200933338119683	0.200933338119683	139285	139285	TRUE	15	19	54	0.34	0.336	0.373	0.36772	0.420674	0	0	0	0.00001	0.000012	1	3	37	558
1375	chr1	166297946	166297946	1	+	HIV2OGH 50nM GS-9822	100049773	chr1	166297946	match	TRUE	0.0987830706824138	0.901216929317586	139285	139285	TRUE	15	29	52	0.31	0.3	0.3324	0.39238	0.41552	0	0	0	0.00001	0.000011	0	2	25	569
1376	chr1	166362648	166362648	1	-	HIV2OGH 100nM GS-9822	100071013	chr1	166362648	insertion	TRUE	0.187196779410247	0.187196779410247	58126	58126	TRUE	14	14	53	0.41	0.425	0.4419	0.44717	0.413148	0	0	0	0.00002	0.000011	0	5	46	574
1377	chr1	166362648	166362648	1	-	HIV2OGH 200nM GS-9822	100050800	chr1	166362648	insertion	TRUE	0.187196779410247	0.187196779410247	58126	58126	TRUE	14	14	53	0.41	0.425	0.4419	0.44717	0.413148	0	0	0	0.00002	0.000011	0	5	46	574
1378	chr1	166362649	166362649	1	-	HIV2OGH 100nM GS-9822	100071014	chr1	166362649	insertion	TRUE	0.187179575405154	0.187179575405154	58126	58126	TRUE	14	14	53	0.41	0.424	0.4418	0.44717	0.413149	0	0	0	0.00002	0.000011	0	5	46	574
1379	chr1	166362649	166362649	1	-	HIV2OGH 200nM GS-9822	100050801	chr1	166362649	insertion	TRUE	0.187179575405154	0.187179575405154	58126	58126	TRUE	14	14	53	0.41	0.424	0.4418	0.44717	0.413149	0	0	0	0.00002	0.000011	0	5	46	574
1380	chr1	166362650	166362650	1	-	HIV2OGH 100nM GS-9822	100071015	chr1	166362650	insertion	TRUE	0.187162371400062	0.187162371400062	58126	58126	TRUE	14	14	53	0.42	0.425	0.4418	0.44716	0.413149	0	0	0	0.00002	0.000011	0	5	46	574
1381	chr1	166362650	166362650	1	-	HIV2OGH 200nM GS-9822	100050802	chr1	166362650	insertion	TRUE	0.187162371400062	0.187162371400062	58126	58126	TRUE	14	14	53	0.42	0.425	0.4418	0.44716	0.413149	0	0	0	0.00002	0.000011	0	5	46	574
1382	chr1	166386930	166386930	1	-	HIV2OGH 100nM GS-9822	100050713	chr1	166386930	match	TRUE	0.324526565602751	NA	41294	NA	FALSE	0	16	52	0.43	0.444	0.429	0.42443	0.41112	0	0	0	0.00003	0.00001	0	5	44	547
1383	chr1	166551257	166551257	1	+	HIV2OGH 100nM GS-9822	100071019	chr1	166551257	match	FALSE	0.0158600258605169	0.0158600258605169	61097	NA	FALSE	1	1	48	0.56	0.483	0.4364	0.41523	0.404971	0	0	0	0	0.000007	0	3	39	485
1384	chr1	166834866	166834866	1	+	HIV2OGH 0nM GS-9822	100069484	chr1	166834866	match	FALSE	0.149341258223249	0.149341258223249	113398	NA	FALSE	0	1	27	0.5	0.349	0.4014	0.39511	0.405779	0	0	0	0	0.000004	1	5	49	458
1385	chr1	166891015	166891015	1	+	HIV2OGH 50nM GS-9822	100070608	chr1	166891015	match	TRUE	0.355508915501155	0.355508915501155	113398	NA	FALSE	0	1	18	0.5	0.411	0.3902	0.3986	0.404431	0	0	0	0	0.000003	1	5	45	482
1386	chr1	166982802	166982802	1	-	HIV2OGH 200nM GS-9822	100071486	chr1	166982802	match	TRUE	0.307167353725708	NA	57734	NA	FALSE	0	2	16	0.33	0.376	0.3885	0.40458	0.399229	0	0	0	0	0.000001	0	2	40	454
1387	chr1	167175107	167175107	1	-	HIV2OGH 50nM GS-9822	100049269	chr1	167175107	match	FALSE	0.193013691896822	0.806986308103178	183101	183101	TRUE	1	1	17	0.45	0.41	0.3811	0.38594	0.388795	0	0	0	0	0.000002	2	4	41	431
1388	chr1	167815167	167815167	1	+	HIV2OGH 100nM GS-9822	100071234	chr1	167815167	match	FALSE	0.0962820839650615	0.0962820839650615	74531	74531	TRUE	1	2	42	0.45	0.429	0.3966	0.39205	0.378516	0	0	0	0	0.000006	0	1	42	399
1389	chr1	168042841	168042841	1	+	HIV2OGH 50nM GS-9822	100049626	chr1	168042841	match	FALSE	0.203878726287263	0.203878726287263	59040	59040	TRUE	12	17	44	0.35	0.379	0.3637	0.38414	0.378161	0	0	0	0.00001	0.000005	0	1	23	374
1390	chr1	168305183	168305183	1	+	HIV2OGH 100nM GS-9822	100071105	chr1	168305183	match	FALSE	0.0346783130174043	0.0346783130174043	153410	153410	TRUE	6	6	38	0.38	0.33	0.3544	0.36507	0.379283	0	0	0	0.00001	0.000003	1	5	24	372
1391	chr1	168759021	168759021	1	+	HIV2OGH 200nM GS-9822	100051189	chr1	168759021	match	FALSE	0.131191000518985	0.131191000518985	71293	71293	TRUE	1	5	20	0.33	0.339	0.3539	0.37274	0.378231	0	0	0	0	0.000003	1	5	47	350
1392	chr1	168847490	168847490	1	+	HIV2OGH 50nM GS-9822	100048561	chr1	168847490	match	FALSE	0.475130557771814	0.524869442228186	110296	NA	FALSE	0	0	21	0.41	0.366	0.396	0.38769	0.37919	0	0	0	0.00001	0.000002	0	2	48	335
1393	chr1	168942338	168942338	1	-	HIV2OGH 200nM GS-9822	100071652	chr1	168942338	match	TRUE	0.436280564742134	0.563719435257866	75291	75291	TRUE	2	2	23	0.39	0.378	0.3723	0.39769	0.379245	0	0	0	0.00002	0.000002	2	8	69	344
1394	chr1	169015428	169015428	1	+	HIV2OGH 200nM GS-9822	100071477	chr1	169015428	match	TRUE	0.205265010278043	0.205265010278043	196049	NA	FALSE	0	2	26	0.3	0.352	0.3754	0.38334	0.379693	0	0	0	0	0.000002	0	2	27	355
1395	chr1	169375940	169375940	1	+	HIV2OGH 50nM GS-9822	100049151	chr1	169375940	match	FALSE	0.102333781061115	0.102333781061115	23824	23824	TRUE	1	11	25	0.4	0.394	0.3926	0.37687	0.391181	0	0	0	0	0.000003	1	8	39	324
1396	chr1	169668949	169668949	1	+	HIV2OGH 50nM GS-9822	100048588	chr1	169668949	match	FALSE	0.3648994388093	0.6351005611907	143445	NA	FALSE	0	0	37	0.55	0.452	0.4326	0.41752	0.397746	0	0	0	0	0.000006	1	3	30	325
1397	chr1	170103068	170103068	1	-	HIV2OGH 50nM GS-9822	100049537	chr1	170103068	match	FALSE	0.0447305387145863	0.0447305387145863	576966	576966	TRUE	8	8	22	0.37	0.386	0.374	0.38648	0.391003	0	0	0	0.00001	0.000006	0	5	33	382
1398	chr1	170107345	170107345	1	+	HIV2OGH 100nM GS-9822	100050217	chr1	170107345	match	FALSE	0.0521434538603661	0.0521434538603661	576966	576966	TRUE	7	8	22	0.38	0.355	0.372	0.38489	0.390767	0	0	0	0.00001	0.000006	1	3	31	381
1399	chr1	170194322	170194322	1	+	HIV2OGH 50nM GS-9822	100048238	chr1	170194322	match	FALSE	0.202892371474229	0.202892371474229	576966	576966	TRUE	7	7	26	0.48	0.41	0.411	0.38201	0.38852	0	0	0	0	0.000007	0	0	36	418
1400	chr1	170286337	170286337	1	+	HIV2OGH 200nM GS-9822	100051095	chr1	170286337	match	FALSE	0.362373172769279	0.362373172769279	576966	576966	TRUE	7	7	30	0.36	0.377	0.3809	0.3776	0.387942	0	0	0	0	0.000007	0	1	19	436
1401	chr1	170819682	170819682	1	+	HIV2OGH 50nM GS-9822	100047939	chr1	170819682	insertion	FALSE	0.354760815413553	0.645239184586447	78684	78684	TRUE	4	4	23	0.28	0.316	0.3302	0.36821	0.380987	0	0	0	0	0.000002	0	6	50	528
1402	chr1	170819683	170819683	1	+	HIV2OGH 50nM GS-9822	100047940	chr1	170819683	insertion	FALSE	0.354748106349448	0.645251893650552	78684	78684	TRUE	4	4	23	0.29	0.317	0.3302	0.36822	0.380987	0	0	0	0	0.000002	0	6	50	528
1403	chr1	171109426	171109426	1	-	HIV2OGH 200nM GS-9822	100071612	chr1	171109426	match	FALSE	0.447600195542591	0.447600195542591	374343	NA	FALSE	0	0	19	0.47	0.435	0.3627	0.37769	0.38704	0	0	0	0	0.000002	0	2	53	514
1404	chr1	171405831	171405831	1	-	HIV2OGH 50nM GS-9822	100070686	chr1	171405831	match	FALSE	0.102895319584833	0.102895319584833	132766	NA	FALSE	0	2	10	0.3	0.304	0.3709	0.39392	0.390336	0	0	0	0	0.000002	0	2	54	464
1405	chr1	171437835	171437835	1	-	HIV2OGH 0nM GS-9822	100069606	chr1	171437835	match	FALSE	0.222787170035168	0.222787170035168	23601	23601	TRUE	2	3	10	0.27	0.375	0.3842	0.38964	0.390181	0	0	0	0	0.000002	2	8	47	458
1406	chr1	171535915	171535915	1	-	HIV2OGH 50nM GS-9822	100049299	chr1	171535915	match	FALSE	0.268876809199656	0.731123190800344	242096	242096	TRUE	1	1	14	0.23	0.38	0.3821	0.3822	0.390444	0	0	0	0	0.000003	1	9	44	429
1407	chr1	171919512	171919512	1	+	HIV2OGH 50nM GS-9822	100049582	chr1	171919512	match	FALSE	0.307983779831151	NA	45129	NA	FALSE	0	4	61	0.48	0.434	0.3921	0.39659	0.398811	0	0	0	0.00002	0.000007	1	5	30	370
1408	chr1	172569448	172569448	1	+	HIV2OGH 50nM GS-9822	100070962	chr1	172569448	match	FALSE	0.216347556359742	0.216347556359742	270805	270805	TRUE	7	7	59	0.42	0.399	0.3572	0.37746	0.385575	0	0	0	0	0.000003	0	3	15	273
1409	chr1	172911456	172911456	1	-	HIV2OGH 0nM GS-9822	100069710	chr1	172911456	match	FALSE	0.38240797905689	0.61759202094311	835788	835788	TRUE	5	9	34	0.37	0.372	0.359	0.3743	0.389188	0	0	0	0	0.000003	0	0	17	313
1410	chr1	173627703	173627703	1	-	HIV2OGH 100nM GS-9822	100071104	chr1	173627703	match	FALSE	0.179156493200312	0.820843506799688	428402	428402	TRUE	2	2	33	0.35	0.407	0.4155	0.43006	0.430368	0	0	0	0	0.000005	0	5	30	387
1411	chr1	173771651	173771651	1	+	HIV2OGH 200nM GS-9822	100051193	chr1	173771651	match	FALSE	0.484832003585417	0.484832003585417	428402	428402	TRUE	2	2	15	0.35	0.358	0.4398	0.43383	0.428239	0	0	0	0	0.000003	0	4	39	331
1412	chr1	173824362	173824362	1	-	HIV2OGH 50nM GS-9822	100050023	chr1	173824362	match	FALSE	0.36179102805309	0.36179102805309	428402	428402	TRUE	2	2	15	0.36	0.41	0.4178	0.43173	0.424653	0	0	0	0.00001	0.000002	0	2	34	328
1413	chr1	173836352	173836352	1	+	HIV2OGH 50nM GS-9822	100050044	chr1	173836352	match	FALSE	0.333803296903376	0.333803296903376	428402	428402	TRUE	2	2	15	0.49	0.382	0.4343	0.42909	0.423676	0	1	0.0001	0.00001	0.000002	1	8	31	327
1414	chr1	173850596	173850596	1	-	HIV2OGH 200nM GS-9822	100051051	chr1	173850596	match	FALSE	0.300554152408252	0.300554152408252	428402	428402	TRUE	2	2	15	0.54	0.482	0.4473	0.43614	0.422498	0	0	0	0.00001	0.000002	0	1	29	331
1415	chr1	173927900	173927900	1	-	HIV2OGH 50nM GS-9822	100048934	chr1	173927900	match	FALSE	0.120106815561085	0.120106815561085	428402	428402	TRUE	2	2	14	0.42	0.455	0.4421	0.45216	0.414846	0	0	0	0	0.000002	1	4	24	301
1416	chr1	174024134	174024134	1	+	HIV2OGH 50nM GS-9822	100049549	chr1	174024134	match	TRUE	0.334811248102761	NA	133747	NA	FALSE	0	2	8	0.43	0.455	0.4537	0.43262	0.412605	0	0	0	0	0.000002	0	2	25	278
1417	chr1	174268464	174268464	1	-	HIV2OGH 0nM GS-9822	100069728	chr1	174268464	match	FALSE	0.334818026640656	0.665181973359344	262456	262456	TRUE	3	3	10	0.4	0.386	0.346	0.36901	0.402717	0	0	0	0	0.000002	0	2	17	230
1418	chr1	174280316	174280316	1	+	HIV2OGH 400nM GS-9822	100051289	chr1	174280316	match	FALSE	0.379976072179718	0.620023927820282	262456	262456	TRUE	3	3	10	0.31	0.358	0.37	0.366	0.40262	0	0	0	0	0.000002	0	3	15	226
1419	chr1	174296987	174296987	1	+	HIV2OGH 100nM GS-9822	100050257	chr1	174296987	match	FALSE	0.443495290639193	0.556504709360807	262456	262456	TRUE	3	3	10	0.33	0.37	0.3957	0.36609	0.403063	0	0	0	0	0.000002	0	1	17	227
1420	chr1	174668193	174668193	1	-	HIV2OGH 50nM GS-9822	100049869	chr1	174668193	match	TRUE	0.120130682173451	NA	255888	NA	FALSE	0	2	11	0.4	0.419	0.3826	0.39955	0.387498	0	0	0	0	0.000001	0	0	14	217
1421	chr1	174687885	174687885	1	-	HIV2OGH 50nM GS-9822	100049431	chr1	174687885	match	TRUE	0.0431751391233665	NA	255888	NA	FALSE	0	2	11	0.42	0.444	0.3808	0.397	0.38789	0	0	0	0	0.000001	0	2	16	214
1422	chr1	175268228	175268228	1	+	HIV2OGH 400nM GS-9822	100051257	chr1	175268228	match	FALSE	0.447284075288682	0.447284075288682	296087	296087	TRUE	5	5	9	0.61	0.512	0.4251	0.41789	0.405073	0	0	0	0	0.000003	0	1	30	261
1423	chr1	175378238	175378238	1	+	HIV2OGH 50nM GS-9822	100070297	chr1	175378238	match	FALSE	0.0757378743409876	0.0757378743409876	296087	296087	TRUE	4	5	9	0.41	0.369	0.392	0.40458	0.403466	0	0	0	0.00003	0.000003	0	2	20	253
1424	chr1	175378791	175378791	1	+	HIV2OGH 0nM GS-9822	100069894	chr1	175378791	match	FALSE	0.0738701800484317	0.0738701800484317	296087	296087	TRUE	4	5	9	0.45	0.409	0.3926	0.40466	0.40349	0	0	0	0.00003	0.000003	0	3	20	253
1425	chr1	176005656	176005656	1	+	HIV2OGH 50nM GS-9822	100049567	chr1	176005656	match	FALSE	0.272674839099507	0.272674839099507	218458	NA	FALSE	0	0	19	0.53	0.414	0.3807	0.41236	0.401484	0	0	0	0	0.000002	0	2	25	332
1426	chr1	176087658	176087658	1	+	HIV2OGH 50nM GS-9822	100070592	chr1	176087658	match	FALSE	0.351957813401203	0.351957813401203	218458	NA	FALSE	0	0	19	0.38	0.413	0.4258	0.42148	0.397591	0	0	0	0	0.000002	1	6	31	339
1427	chr1	176240302	176240302	1	-	HIV2OGH 0nM GS-9822	100069485	chr1	176240302	match	FALSE	0.360873038146845	0.360873038146845	92642	92642	TRUE	11	14	18	0.58	0.414	0.3926	0.41904	0.396107	0	0	0	0.00001	0.000003	1	2	50	362
1428	chr1	176315306	176315306	1	-	HIV2OGH 100nM GS-9822	100071263	chr1	176315306	match	TRUE	0.223532710280374	0.223532710280374	53500	NA	FALSE	0	13	23	0.58	0.413	0.4053	0.40875	0.40227	0	0	0	0.00002	0.000004	0	2	67	379
1429	chr1	176408011	176408011	1	+	HIV2OGH 100nM GS-9822	100071290	chr1	176408011	match	FALSE	0.20312049216758	0.20312049216758	384747	384747	TRUE	1	1	23	0.37	0.338	0.3424	0.3681	0.405605	0	0	0	0	0.000004	0	3	32	406
1430	chr1	176573177	176573177	1	-	HIV2OGH 50nM GS-9822	100070380	chr1	176573177	match	FALSE	0.367594809056341	0.632405190943659	384747	384747	TRUE	2	2	25	0.32	0.375	0.3672	0.3697	0.401242	0	0	0	0	0.000005	1	5	43	416
1431	chr1	176592665	176592665	1	+	HIV2OGH 100nM GS-9822	100050459	chr1	176592665	match	TRUE	0.112496360989811	0.112496360989811	137400	137400	TRUE	2	2	27	0.25	0.307	0.365	0.3689	0.399982	0	0	0	0	0.000005	0	7	44	412
1432	chr1	176715767	176715767	1	+	HIV2OGH 0nM GS-9822	100069786	chr1	176715767	match	TRUE	0.033831513806994	0.033831513806994	34258	NA	FALSE	2	6	25	0.41	0.385	0.3951	0.42738	0.396823	0	0	0	0.00001	0.000005	0	4	35	417
1433	chr1	176907633	176907633	1	+	HIV2OGH 400nM GS-9822	100071775	chr1	176907633	match	FALSE	0.0455769484475279	0.954423051552472	128859	NA	FALSE	0	1	24	0.62	0.494	0.3997	0.40703	0.404305	0	0	0	0	0.000005	0	2	47	432
1434	chr1	177386891	177386891	1	-	HIV2OGH 400nM GS-9822	100071784	chr1	177386891	match	TRUE	0.340483946802794	0.659516053197206	119104	119104	TRUE	5	8	31	0.34	0.353	0.3895	0.41161	0.404256	0	0	0	0	0.000009	0	8	54	351
1435	chr1	177478301	177478301	1	-	HIV2OGH 0nM GS-9822	100069953	chr1	177478301	match	TRUE	0.200830873510441	NA	64029	NA	FALSE	0	5	38	0.4	0.41	0.4352	0.42007	0.403142	0	0	0	0.00001	0.000008	0	3	34	326
1436	chr1	177638984	177638984	1	-	HIV2OGH 0nM GS-9822	100069909	chr1	177638984	match	FALSE	0.197056578975261	0.197056578975261	188692	188692	TRUE	2	6	54	0.25	0.372	0.3962	0.39619	0.415786	0	0	0	0.00001	0.000011	0	1	18	383
1437	chr1	177666861	177666861	1	+	HIV2OGH 0nM GS-9822	100069565	chr1	177666861	match	FALSE	0.344794691878829	0.344794691878829	188692	188692	TRUE	2	2	52	0.33	0.408	0.3647	0.39213	0.415985	0	0	0	0	0.000011	0	0	11	385
1438	chr1	178107537	178107537	1	+	HIV2OGH 50nM GS-9822	100048842	chr1	178107537	match	FALSE	0.301471324191773	0.301471324191773	19982	19982	TRUE	9	11	42	0.3	0.324	0.3823	0.40393	0.410882	0	0	0	0.00002	0.000009	1	7	39	335
1439	chr1	178209065	178209065	1	-	HIV2OGH 100nM GS-9822	100050486	chr1	178209065	match	FALSE	0.115564829507828	0.115564829507828	160066	160066	TRUE	1	1	43	0.35	0.404	0.3841	0.37992	0.40875	0	0	0	0.00001	0.000009	1	8	42	342
1440	chr1	178339990	178339990	1	-	HIV2OGH 100nM GS-9822	100050650	chr1	178339990	match	FALSE	0.0664913223295391	0.933508677670461	160066	160066	TRUE	1	1	40	0.23	0.284	0.3839	0.39645	0.409961	0	0	0	0	0.000007	0	2	39	394
1441	chr1	178351544	178351544	1	+	HIV2OGH 0nM GS-9822	100069742	chr1	178351544	match	FALSE	0.0227995094726831	0.0227995094726831	39957	NA	FALSE	1	3	40	0.43	0.442	0.409	0.40865	0.410533	0	0	0	0.00001	0.000007	1	8	50	400
1442	chr1	178360231	178360231	1	-	HIV2OGH 100nM GS-9822	100071123	chr1	178360231	match	FALSE	0.240208223840629	0.240208223840629	39957	NA	FALSE	0	3	40	0.58	0.496	0.4701	0.42397	0.411162	0	0	0	0.00001	0.000007	0	3	55	405
1443	chr1	178505246	178505246	1	+	HIV2OGH 50nM GS-9822	100070497	chr1	178505246	match	FALSE	0.194905687485889	0.805094312514111	48721	48721	TRUE	2	3	36	0.41	0.416	0.5163	0.45843	0.408311	0	0	0	0.00001	0.000007	1	7	53	410
1444	chr1	178580461	178580461	1	+	HIV2OGH 50nM GS-9822	100048866	chr1	178580461	match	FALSE	0.263468751749491	0.736531248250509	214348	214348	TRUE	1	1	23	0.31	0.347	0.3616	0.37129	0.399352	0	0	0	0	0.000007	1	2	19	392
1445	chr1	178783408	178783408	1	-	HIV2OGH 0nM GS-9822	100047851	chr1	178783408	match	FALSE	0.200790822206855	NA	56397	NA	FALSE	0	2	21	0.31	0.442	0.435	0.42679	0.413296	0	0	0	0.00001	0.000009	0	3	59	433
1446	chr1	178829645	178829645	1	-	HIV2OGH 200nM GS-9822	100071547	chr1	178829645	match	FALSE	0.417812924598873	0.417812924598873	65503	NA	FALSE	0	5	22	0.6	0.462	0.4224	0.41777	0.417317	0	0	0	0.00001	0.00001	0	4	60	450
1447	chr1	179176733	179176733	1	+	HIV2OGH 100nM GS-9822	100050548	chr1	179176733	match	FALSE	0.274807583036314	0.725192416963686	38718	38718	TRUE	1	4	18	0.69	0.56	0.5432	0.49851	0.424457	0	0	0	0.00003	0.000011	0	6	69	447
1448	chr1	179259297	179259297	1	+	HIV2OGH 100nM GS-9822	100050427	chr1	179259297	match	FALSE	0.0404736484519072	NA	10303	NA	FALSE	2	7	20	0.53	0.502	0.4422	0.42782	0.429522	0	2	0.0002	0.00002	0.000013	1	7	57	462
1449	chr1	179856745	179856745	1	+	HIV2OGH 100nM GS-9822	100071140	chr1	179856745	match	FALSE	0.423548912859286	0.423548912859286	324567	324567	TRUE	3	3	6	0.4	0.413	0.401	0.42462	0.431011	0	0	0	0	0.000008	1	1	19	296
1450	chr1	180011671	180011671	1	-	HIV2OGH 100nM GS-9822	100070977	chr1	180011671	match	FALSE	0.0991197503134946	0.900880249686505	324567	324567	TRUE	3	3	5	0.54	0.487	0.46	0.44375	0.42449	0	0	0	0.00001	0.000008	0	4	27	306
1451	chr1	180792931	180792931	1	+	HIV2OGH 50nM GS-9822	100049332	chr1	180792931	match	FALSE	0.030999891355521	0.969000108644479	110452	110452	TRUE	2	4	27	0.58	0.429	0.4436	0.41947	0.419106	0	0	0	0.00001	0.000008	0	2	38	495
1452	chr1	180866662	180866662	1	+	HIV2OGH 200nM GS-9822	100071492	chr1	180866662	match	FALSE	0.433171855146124	0.433171855146124	25184	NA	FALSE	0	6	26	0.41	0.467	0.4375	0.45298	0.415836	0	0	0	0.00002	0.000007	1	8	70	516
1453	chr1	180911957	180911957	1	-	HIV2OGH 50nM GS-9822	100070867	chr1	180911957	match	FALSE	0.196118774842179	0.196118774842179	42770	42770	TRUE	3	4	27	0.32	0.397	0.4421	0.43833	0.415604	0	0	0	0	0.000007	1	6	51	518
1454	chr1	180985869	180985869	1	-	HIV2OGH 50nM GS-9822	100049258	chr1	180985869	match	FALSE	0.474855487471131	0.474855487471131	74907	NA	FALSE	0	6	31	0.27	0.365	0.397	0.41601	0.416479	0	0	0	0.00001	0.000007	0	4	43	549
1455	chr1	181028199	181028199	1	+	HIV2OGH 50nM GS-9822	100049043	chr1	181028199	match	TRUE	0.0657194917758298	0.0657194917758298	40612	40612	TRUE	5	8	31	0.43	0.418	0.4335	0.41465	0.418236	0	1	0.0001	0.00002	0.000007	1	8	45	556
1456	chr1	181038337	181038337	1	+	HIV2OGH 200nM GS-9822	100071477	chr1	181038337	insertion	TRUE	0.315350142814932	0.315350142814932	40612	40612	TRUE	5	8	31	0.52	0.423	0.4406	0.41415	0.417926	0	0	0	0.00002	0.000007	1	4	56	548
1457	chr1	181038337	181038337	1	+	HIV2OGH 400nM GS-9822	100051213	chr1	181038337	insertion	TRUE	0.315350142814932	0.315350142814932	40612	40612	TRUE	5	8	31	0.52	0.423	0.4406	0.41415	0.417926	0	0	0	0.00002	0.000007	1	4	56	548
1458	chr1	181429175	181429175	1	+	HIV2OGH 50nM GS-9822	100048509	chr1	181429175	match	FALSE	0.121534384343572	0.121534384343572	58864	58864	TRUE	2	3	39	0.4	0.415	0.4088	0.42481	0.411049	0	0	0	0	0.000007	2	14	82	514
1459	chr1	181497342	181497342	1	-	HIV2OGH 50nM GS-9822	100048062	chr1	181497342	match	FALSE	0.0784511942824901	0.92154880571751	170144	170144	TRUE	2	4	38	0.44	0.476	0.4423	0.45187	0.410298	0	0	0	0	0.000007	0	2	87	520
1460	chr1	181527666	181527666	1	-	HIV2OGH 50nM GS-9822	100048444	chr1	181527666	match	FALSE	0.256676697385744	0.743323302614256	170144	170144	TRUE	2	3	38	0.44	0.491	0.4899	0.45546	0.409952	0	0	0	0	0.000006	3	6	75	514
1461	chr1	181595332	181595332	1	+	HIV2OGH 0nM GS-9822	100069862	chr1	181595332	match	FALSE	0.345624882452511	0.345624882452511	170144	170144	TRUE	1	1	34	0.48	0.43	0.4181	0.43291	0.408681	0	0	0	0	0.000006	0	1	34	521
1462	chr1	181654141	181654141	1	+	HIV2OGH 50nM GS-9822	100049507	chr1	181654141	match	FALSE	0.0000705998635069306	0.999929400136493	42493	NA	FALSE	1	2	32	0.64	0.539	0.4449	0.41032	0.410706	1	1	0.0001	0.00001	0.000006	3	5	26	554
1463	chr1	181765997	181765997	1	+	HIV2OGH 0nM GS-9822	100069562	chr1	181765997	match	FALSE	0.29319525540744	0.70680474459256	81693	81693	TRUE	11	15	33	0.26	0.301	0.3495	0.39294	0.411373	0	0	0	0	0.000004	0	2	34	563
1464	chr1	182005172	182005172	1	-	HIV2OGH 50nM GS-9822	100049433	chr1	182005172	match	FALSE	0.455849866978532	0.455849866978532	292434	292434	TRUE	3	5	36	0.29	0.326	0.4	0.39552	0.408794	0	0	0	0.00001	0.000006	0	3	50	488
1465	chr1	182334975	182334975	1	+	HIV2OGH 50nM GS-9822	100070654	chr1	182334975	match	FALSE	0.00598529406685708	0.00598529406685708	289543	NA	FALSE	1	7	19	0.37	0.398	0.4246	0.39214	0.40104	0	0	0	0.00001	0.000005	0	3	27	512
1466	chr1	182412322	182412322	1	-	HIV2OGH 50nM GS-9822	100047961	chr1	182412322	match	FALSE	0.2731200547069	0.2731200547069	289543	NA	FALSE	0	0	16	0.38	0.362	0.4147	0.41105	0.403098	0	0	0	0	0.000005	1	2	50	507
1467	chr1	182489090	182489090	1	+	HIV2OGH 200nM GS-9822	100050922	chr1	182489090	match	FALSE	0.46174488763327	0.53825511236673	289543	NA	FALSE	0	0	19	0.49	0.442	0.4128	0.414	0.399051	0	0	0	0	0.000005	0	3	44	504
1468	chr1	182502017	182502017	1	+	HIV2OGH 100nM GS-9822	100050683	chr1	182502017	match	FALSE	0.417098669282283	0.582901330717717	289543	NA	FALSE	0	0	19	0.35	0.381	0.3765	0.40683	0.399463	0	0	0	0	0.000006	0	1	40	504
1469	chr1	183291990	183291990	1	-	HIV2OGH 50nM GS-9822	100048810	chr1	183291990	match	FALSE	0.187182273954353	0.187182273954353	57046	57046	TRUE	1	2	13	0.25	0.343	0.3927	0.39497	0.390983	0	0	0	0.00001	0.000006	0	5	35	459
1470	chr1	183472015	183472015	1	-	HIV2OGH 200nM GS-9822	100071662	chr1	183472015	match	FALSE	0.412442892693979	0.587557107306021	134615	134615	TRUE	2	2	14	0.4	0.367	0.3567	0.37293	0.388193	0	0	0	0	0.000006	0	1	33	455
1471	chr1	183499284	183499284	1	+	HIV2OGH 100nM GS-9822	100050146	chr1	183499284	match	FALSE	0.209872599635999	0.790127400364001	134615	134615	TRUE	2	3	11	0.37	0.395	0.3516	0.36869	0.388325	0	0	0	0	0.000005	3	7	46	446
1472	chr1	183500281	183500281	1	+	HIV2OGH 50nM GS-9822	100049217	chr1	183500281	match	FALSE	0.202466292760836	0.797533707239164	134615	134615	TRUE	2	3	11	0.26	0.331	0.3593	0.36908	0.388275	0	0	0	0	0.000005	3	7	48	446
1473	chr1	183599821	183599821	1	+	HIV2OGH 100nM GS-9822	100071217	chr1	183599821	match	FALSE	0.129967762156354	0.870032237843646	223340	NA	FALSE	0	2	11	0.41	0.351	0.3799	0.4022	0.383558	0	0	0	0.00001	0.000005	0	9	64	447
1474	chr1	183893893	183893893	1	-	HIV2OGH 200nM GS-9822	100071633	chr1	183893893	match	FALSE	0.279975826707711	NA	105902	NA	FALSE	0	1	6	0.38	0.406	0.3967	0.38243	0.373379	0	0	0	0	0.000002	0	3	36	423
1475	chr1	184087049	184087049	1	+	HIV2OGH 100nM GS-9822	100050657	chr1	184087049	match	FALSE	0.25605452964458	0.25605452964458	456559	456559	TRUE	1	1	8	0.21	0.291	0.3569	0.35542	0.373422	0	0	0	0	0.000001	0	4	37	421
1476	chr1	184189328	184189328	1	+	HIV2OGH 50nM GS-9822	100049085	chr1	184189328	match	FALSE	0.480075959514542	0.480075959514542	456559	456559	TRUE	1	1	14	0.45	0.517	0.4293	0.35954	0.368698	0	0	0	0	0.000002	0	2	42	385
1477	chr1	184236604	184236604	1	+	HIV2OGH 50nM GS-9822	100070402	chr1	184236604	match	FALSE	0.416375539634527	0.583624460365473	456559	456559	TRUE	1	1	14	0.28	0.298	0.3277	0.35349	0.36682	0	0	0	0	0.000002	0	4	40	392
1478	chr1	184458307	184458307	1	+	HIV2OGH 0nM GS-9822	100069798	chr1	184458307	match	FALSE	0.300057917074143	0.300057917074143	105323	NA	FALSE	0	1	15	0.52	0.444	0.399	0.39026	0.365998	0	0	0	0	0.000003	0	3	44	388
1479	chr1	185007397	185007397	1	-	HIV2OGH 50nM GS-9822	100070539	chr1	185007397	match	FALSE	0.388306782500187	0.611693217499814	147453	NA	FALSE	0	0	17	0.57	0.39	0.3747	0.36916	0.363553	0	0	0	0	0.000002	0	5	49	387
1480	chr1	185101635	185101635	1	+	HIV2OGH 0nM GS-9822	100070044	chr1	185101635	match	TRUE	0.230777402160804	0.230777402160804	160033	160033	TRUE	2	2	12	0.22	0.328	0.3487	0.35586	0.362642	0	0	0	0	0.000002	2	5	52	368
1481	chr1	185103677	185103677	1	-	HIV2OGH 50nM GS-9822	100048152	chr1	185103677	match	TRUE	0.243537270437972	0.243537270437972	160033	160033	TRUE	2	2	12	0.24	0.37	0.3461	0.35808	0.362681	0	0	0	0	0.000002	1	6	53	368
1482	chr1	185444822	185444822	1	-	HIV2OGH 0nM GS-9822	100069502	chr1	185444822	insertion	FALSE	0.434647330059872	0.434647330059872	267403	267403	TRUE	1	1	4	0.35	0.277	0.3545	0.34966	0.361079	0	0	0	0	0	0	1	18	309
1483	chr1	185639569	185639569	1	+	HIV2OGH 100nM GS-9822	100071085	chr1	185639569	match	FALSE	0.47747142702949	0.52252857297051	83383	NA	FALSE	0	2	4	0.45	0.369	0.3661	0.35746	0.35983	0	0	0	0	0	0	3	26	247
1484	chr1	185812663	185812663	1	+	HIV2OGH 50nM GS-9822	100048081	chr1	185812663	match	FALSE	0.0380417900240952	0.0380417900240952	2620434	NA	FALSE	0	0	2	0.37	0.37	0.3406	0.36931	0.356377	0	0	0	0	0	1	1	18	207
1485	chr1	185894758	185894758	1	-	HIV2OGH 50nM GS-9822	100049379	chr1	185894758	match	FALSE	0.0693705699132281	0.0693705699132281	2620434	NA	FALSE	0	0	2	0.4	0.347	0.3478	0.3682	0.35503	0	0	0	0	0	1	4	28	211
1486	chr1	185981822	185981822	1	-	HIV2OGH 400nM GS-9822	100051347	chr1	185981822	match	FALSE	0.102595600576088	0.102595600576088	2620434	NA	FALSE	0	0	2	0.33	0.345	0.3735	0.36864	0.353916	0	0	0	0	0	0	1	14	207
1487	chr1	186078010	186078010	1	+	HIV2OGH 100nM GS-9822	100050535	chr1	186078010	match	FALSE	0.139302497219926	0.139302497219926	2620434	NA	FALSE	0	0	2	0.32	0.39	0.3803	0.35126	0.354246	0	0	0	0	0	2	7	23	199
1488	chr1	186177694	186177694	1	-	HIV2OGH 50nM GS-9822	100048849	chr1	186177694	match	FALSE	0.177343524011671	0.177343524011671	2620434	NA	FALSE	0	0	1	0.56	0.442	0.3613	0.34065	0.35242	0	0	0	0	0	0	2	25	194
1489	chr1	186196214	186196214	1	-	HIV2OGH 0nM GS-9822	100070117	chr1	186196214	match	FALSE	0.184411055573237	0.184411055573237	2620434	NA	FALSE	0	0	1	0.35	0.341	0.324	0.34073	0.35182	0	0	0	0	0	0	1	22	193
1490	chr1	186236039	186236039	1	-	HIV2OGH 0nM GS-9822	100069969	chr1	186236039	match	FALSE	0.199608919743829	0.199608919743829	2620434	NA	FALSE	0	0	0	0.41	0.381	0.3475	0.34323	0.350426	0	0	0	0	0	1	2	19	191
1491	chr1	186270231	186270231	1	-	HIV2OGH 0nM GS-9822	100069467	chr1	186270231	match	FALSE	0.212657140000473	0.212657140000473	2620434	NA	FALSE	0	0	0	0.3	0.273	0.3734	0.34656	0.349824	0	0	0	0	0	0	0	26	189
1492	chr1	186449092	186449092	1	-	HIV2OGH 200nM GS-9822	100050888	chr1	186449092	match	FALSE	0.280913390682612	0.280913390682612	2620434	NA	FALSE	0	0	0	0.25	0.306	0.3315	0.34429	0.345148	0	0	0	0	0	0	0	12	172
1493	chr1	186512151	186512151	1	+	HIV2OGH 50nM GS-9822	100047975	chr1	186512151	match	FALSE	0.304977725063863	0.304977725063863	2620434	NA	FALSE	0	0	0	0.28	0.309	0.3165	0.34207	0.344437	0	0	0	0	0	0	0	16	173
1494	chr1	186548479	186548479	1	-	HIV2OGH 50nM GS-9822	100070767	chr1	186548479	match	FALSE	0.318841077470373	0.318841077470373	2620434	NA	FALSE	0	0	0	0.31	0.304	0.3339	0.35314	0.344448	0	0	0	0	0	0	2	13	172
1495	chr1	186667892	186667892	1	+	HIV2OGH 100nM GS-9822	100050328	chr1	186667892	match	FALSE	0.364411009779296	0.364411009779296	2620434	NA	FALSE	0	0	0	0.24	0.237	0.3198	0.33043	0.342816	0	0	0	0	0	1	3	17	150
1496	chr1	186729219	186729219	1	+	HIV2OGH 50nM GS-9822	100049496	chr1	186729219	match	FALSE	0.387814384945395	0.387814384945395	2620434	NA	FALSE	0	0	0	0.26	0.272	0.3141	0.33378	0.343395	0	0	0	0	0	0	3	11	144
1497	chr1	186856710	186856710	1	-	HIV2OGH 50nM GS-9822	100070650	chr1	186856710	match	FALSE	0.436467012716214	0.436467012716214	2620434	NA	FALSE	0	0	0	0.28	0.342	0.3205	0.33868	0.341056	0	0	0	0	0	0	0	15	125
1498	chr1	186895666	186895666	1	+	HIV2OGH 200nM GS-9822	100050836	chr1	186895666	match	FALSE	0.451333252430704	0.451333252430704	2620434	NA	FALSE	0	0	0	0.27	0.262	0.2959	0.34714	0.341282	0	0	0	0	0	0	1	17	124
1499	chr1	186965212	186965212	1	-	HIV2OGH 0nM GS-9822	100070189	chr1	186965212	match	FALSE	0.477873130939379	0.477873130939379	2620434	NA	FALSE	0	0	0	0.38	0.352	0.3671	0.35783	0.341704	0	0	0	0	0	0	0	20	128
1500	chr1	187072992	187072992	1	-	HIV2OGH 50nM GS-9822	100048796	chr1	187072992	match	FALSE	0.480996277715829	0.480996277715829	2620434	NA	FALSE	0	0	0	0.42	0.406	0.3853	0.34757	0.341848	0	0	0	0	0	0	1	7	122
1501	chr1	187481092	187481092	1	-	HIV2OGH 200nM GS-9822	100050959	chr1	187481092	match	FALSE	0.325258716685862	0.325258716685862	2620434	NA	FALSE	0	0	0	0.27	0.275	0.3333	0.33647	0.340848	0	0	0	0	0	0	0	9	127
1502	chr1	187547703	187547703	1	+	HIV2OGH 400nM GS-9822	100051373	chr1	187547703	match	FALSE	0.299838881650902	0.299838881650902	2620434	NA	FALSE	0	0	0	0.39	0.369	0.3588	0.34058	0.339784	0	0	0	0	0	1	5	12	130
1503	chr1	187560262	187560262	1	+	HIV2OGH 200nM GS-9822	100071532	chr1	187560262	match	FALSE	0.295046164108693	0.295046164108693	2620434	NA	FALSE	0	0	0	0.28	0.328	0.3535	0.33846	0.339313	0	0	0	0	0	0	1	11	134
1504	chr1	187755401	187755401	1	-	HIV2OGH 200nM GS-9822	100071607	chr1	187755401	match	FALSE	0.220577965329407	0.220577965329407	2620434	NA	FALSE	0	0	0	0.29	0.282	0.337	0.33782	0.339851	0	0	0	0	0	0	1	15	136
1505	chr1	187787512	187787512	1	-	HIV2OGH 50nM GS-9822	100048205	chr1	187787512	match	FALSE	0.208323888333001	0.208323888333001	2620434	NA	FALSE	0	0	0	0.28	0.313	0.3409	0.33459	0.339875	0	0	0	0	0	0	1	13	141
1506	chr1	187848154	187848154	1	-	HIV2OGH 100nM GS-9822	100050340	chr1	187848154	match	FALSE	0.185181920246799	0.185181920246799	2620434	NA	FALSE	0	0	2	0.31	0.284	0.3201	0.32987	0.340001	0	0	0	0	0	0	2	21	147
1507	chr1	187930473	187930473	1	+	HIV2OGH 50nM GS-9822	100049880	chr1	187930473	match	FALSE	0.153767658334459	0.153767658334459	2620434	NA	FALSE	0	0	2	0.26	0.358	0.3528	0.34401	0.338984	0	0	0	0	0	0	1	22	152
1508	chr1	187958033	187958033	1	-	HIV2OGH 200nM GS-9822	100050943	chr1	187958033	match	FALSE	0.143250316550617	0.143250316550617	2620434	NA	FALSE	0	0	2	0.52	0.398	0.3954	0.35008	0.339635	0	0	0	0	0	0	1	18	150
1509	chr1	188376748	188376748	1	-	HIV2OGH 200nM GS-9822	100051011	chr1	188376748	match	FALSE	0.114522762353837	0.885477237646163	378344	378344	TRUE	2	2	5	0.36	0.308	0.3428	0.3349	0.337394	0	0	0	0	0	0	3	19	147
1510	chr1	188524158	188524158	1	+	HIV2OGH 50nM GS-9822	100049411	chr1	188524158	match	FALSE	0.495858266551075	0.495858266551075	378344	378344	TRUE	2	2	5	0.17	0.254	0.3111	0.3296	0.335503	0	0	0	0	0	0	0	8	132
1511	chr1	188686803	188686803	1	+	HIV2OGH 100nM GS-9822	100050490	chr1	188686803	match	FALSE	0.0659717082866386	0.0659717082866386	378344	378344	TRUE	2	4	5	0.34	0.315	0.3156	0.32876	0.33698	0	0	0	0	0	0	1	16	134
1512	chr1	188698830	188698830	1	+	HIV2OGH 50nM GS-9822	100048606	chr1	188698830	match	FALSE	0.0341831772143869	0.0341831772143869	378344	378344	TRUE	2	4	5	0.25	0.259	0.3033	0.32942	0.336975	0	0	0	0	0	0	1	16	132
1513	chr1	188708531	188708531	1	+	HIV2OGH 50nM GS-9822	100049112	chr1	188708531	match	FALSE	0.00854249043198782	0.00854249043198782	378344	378344	TRUE	2	4	5	0.32	0.29	0.3294	0.32985	0.336823	0	0	0	0	0	0	4	14	131
1514	chr1	188736688	188736688	1	+	HIV2OGH 100nM GS-9822	100071405	chr1	188736688	match	FALSE	0.136178960939406	0.136178960939406	143495	NA	FALSE	0	4	5	0.31	0.3	0.3344	0.3328	0.336006	0	0	0	0	0	0	0	13	127
1515	chr1	188765119	188765119	1	+	HIV2OGH 100nM GS-9822	100050319	chr1	188765119	match	FALSE	0.334311300045298	0.334311300045298	143495	NA	FALSE	0	2	5	0.22	0.331	0.3392	0.33286	0.33642	0	0	0	0	0	0	1	7	128
1516	chr1	188787496	188787496	1	-	HIV2OGH 0nM GS-9822	100070001	chr1	188787496	match	FALSE	0.490254015819367	0.490254015819367	143495	NA	FALSE	0	0	5	0.36	0.347	0.335	0.33755	0.336631	0	0	0	0	0	1	1	9	127
1517	chr1	188907406	188907406	1	-	HIV2OGH 50nM GS-9822	100048598	chr1	188907406	match	FALSE	0.264548648235833	0.264548648235833	176769	176769	TRUE	1	1	5	0.53	0.484	0.3991	0.33709	0.33711	0	0	0	0	0	0	1	11	122
1518	chr1	188957185	188957185	1	-	HIV2OGH 50nM GS-9822	100049404	chr1	188957185	match	FALSE	0.453846545491574	0.546153454508426	176769	176769	TRUE	1	1	6	0.28	0.349	0.3307	0.33222	0.337197	0	0	0	0	0	0	0	13	119
1519	chr1	189246490	189246490	1	+	HIV2OGH 50nM GS-9822	100070355	chr1	189246490	match	FALSE	0.498400476758045	0.498400476758045	419500	NA	FALSE	0	0	2	0.46	0.355	0.3327	0.3383	0.340556	0	0	0	0	0	0	0	12	112
1520	chr1	189256277	189256277	1	+	HIV2OGH 100nM GS-9822	100050563	chr1	189256277	match	FALSE	0.47826936829559	0.47826936829559	419500	NA	FALSE	0	0	2	0.21	0.298	0.3352	0.34273	0.340622	0	0	0	0	0	0	4	12	114
1521	chr1	189463356	189463356	1	+	HIV2OGH 50nM GS-9822	100049550	chr1	189463356	match	FALSE	0.121934604904632	0.121934604904632	7340	7340	TRUE	1	1	2	0.3	0.294	0.3328	0.34424	0.342073	0	0	0	0	0	0	2	11	135
1522	chr1	189466445	189466445	1	-	HIV2OGH 50nM GS-9822	100049825	chr1	189466445	match	FALSE	0.00235923364693004	NA	929963	NA	FALSE	1	1	2	0.45	0.39	0.339	0.34582	0.342488	0	0	0	0	0	0	1	11	136
1523	chr1	189758601	189758601	1	+	HIV2OGH 50nM GS-9822	100070566	chr1	189758601	match	FALSE	0.316517968994465	NA	929963	NA	FALSE	0	0	1	0.3	0.344	0.3281	0.33799	0.343681	0	0	0	0	0	0	1	12	143
1524	chr1	189768794	189768794	1	-	HIV2OGH 100nM GS-9822	100071459	chr1	189768794	match	FALSE	0.327478620117144	NA	929963	NA	FALSE	0	0	1	0.4	0.39	0.3463	0.33809	0.343013	0	0	0	0	0	0	2	17	141
1525	chr1	189883802	189883802	1	-	HIV2OGH 50nM GS-9822	100049939	chr1	189883802	match	FALSE	0.451148056428051	NA	929963	NA	FALSE	0	0	1	0.35	0.332	0.3245	0.34182	0.344627	0	0	0	0	0	0	2	20	158
1526	chr1	190114698	190114698	1	-	HIV2OGH 200nM GS-9822	100071487	chr1	190114698	match	FALSE	0.300566796743526	NA	929963	NA	FALSE	0	0	2	0.22	0.316	0.3236	0.34876	0.343723	0	0	0	0	0	0	0	15	188
1527	chr1	190158786	190158786	1	-	HIV2OGH 200nM GS-9822	100050926	chr1	190158786	match	FALSE	0.253158458992455	NA	929963	NA	FALSE	0	0	2	0.5	0.348	0.3454	0.34642	0.344359	0	0	0	0	0	0	1	15	190
1528	chr1	190223753	190223753	1	+	HIV2OGH 100nM GS-9822	100071420	chr1	190223753	match	FALSE	0.183298690378004	NA	929963	NA	FALSE	0	0	2	0.23	0.362	0.3666	0.33233	0.34587	0	0	0	0	0	0	0	9	205
1529	chr1	190244350	190244350	1	-	HIV2OGH 50nM GS-9822	100048694	chr1	190244350	match	FALSE	0.16115049738538	NA	929963	NA	FALSE	0	0	2	0.3	0.314	0.3019	0.33307	0.346785	0	0	0	0	0	0	1	12	210
1530	chr1	190586365	190586365	1	+	HIV2OGH 100nM GS-9822	100071173	chr1	190586365	match	FALSE	0.331497425088979	0.668502574911021	50293	50293	TRUE	1	1	7	0.46	0.378	0.3246	0.33346	0.35526	0	0	0	0	0.000001	2	2	16	323
1531	chr1	190743407	190743407	1	+	HIV2OGH 50nM GS-9822	100048553	chr1	190743407	match	FALSE	0.32672384022102	0.67327615977898	208488	NA	FALSE	0	0	8	0.3	0.333	0.3797	0.37207	0.362364	0	0	0	0	0.000001	0	2	49	373
1532	chr1	190781125	190781125	1	-	HIV2OGH 0nM GS-9822	100069503	chr1	190781125	insertion	TRUE	0.145811749357277	0.854188250642723	208488	NA	FALSE	0	1	28	0.36	0.342	0.3619	0.37509	0.362725	0	0	0	0	0.000001	1	7	66	378
1533	chr1	190912059	190912059	1	+	HIV2OGH 50nM GS-9822	100048131	chr1	190912059	match	FALSE	0.285556170448257	0.285556170448257	56017	NA	FALSE	0	3	40	0.34	0.334	0.3525	0.36762	0.365454	0	0	0	0	0.000004	1	3	40	392
1534	chr1	191200703	191200703	1	-	HIV2OGH 400nM GS-9822	100051402	chr1	191200703	match	TRUE	0.260844427776736	0.739155572223264	63996	NA	FALSE	0	15	40	0.46	0.393	0.369	0.38695	0.372746	0	0	0	0	0.000004	0	7	44	421
1535	chr1	191237825	191237825	1	-	HIV2OGH 0nM GS-9822	100069534	chr1	191237825	match	TRUE	0.15908806800425	0.15908806800425	63996	NA	FALSE	0	20	40	0.33	0.378	0.3915	0.3701	0.372798	0	0	0	0	0.000004	0	1	40	416
1536	chr1	191317869	191317869	1	-	HIV2OGH 200nM GS-9822	100050915	chr1	191317869	match	TRUE	0.302792840798671	0.697207159201329	31903	31903	TRUE	6	31	39	0.25	0.293	0.342	0.37707	0.372253	0	0	0	0.00003	0.000004	1	5	52	386
1537	chr1	192540056	192540056	1	+	HIV2OGH 0nM GS-9822	100069870	chr1	192540056	match	FALSE	0.350270966797888	0.350270966797888	2678926	NA	FALSE	0	0	0	0.35	0.295	0.3172	0.34483	0.348804	0	0	0	0	0	0	0	16	142
1538	chr1	192695125	192695125	1	+	HIV2OGH 50nM GS-9822	100049172	chr1	192695125	match	FALSE	0.40815573106536	0.40815573106536	2678926	NA	FALSE	0	0	0	0.3	0.265	0.3491	0.35506	0.345228	0	0	0	0	0	0	0	6	143
1539	chr1	192731168	192731168	1	+	HIV2OGH 50nM GS-9822	100049711	chr1	192731168	match	FALSE	0.421610003411815	0.421610003411815	2678926	NA	FALSE	0	0	0	0.41	0.44	0.3651	0.34214	0.34492	0	0	0	0	0	0	0	10	146
1540	chr1	192770798	192770798	1	-	HIV2OGH 50nM GS-9822	100048550	chr1	192770798	match	FALSE	0.436403245181091	0.436403245181091	2678926	NA	FALSE	0	0	0	0.47	0.49	0.3568	0.34386	0.344147	0	0	0	0	0	1	4	10	144
1541	chr1	192799215	192799215	1	-	HIV2OGH 0nM GS-9822	100070037	chr1	192799215	match	FALSE	0.44701085434984	0.44701085434984	2678926	NA	FALSE	0	0	0	0.65	0.423	0.3507	0.33768	0.343413	0	0	0	0	0	0	1	10	131
1542	chr1	192815295	192815295	1	-	HIV2OGH 50nM GS-9822	100047949	chr1	192815295	match	FALSE	0.453013259791424	0.453013259791424	2678926	NA	FALSE	0	0	0	0.35	0.324	0.3522	0.3434	0.343189	0	0	0	0	0	0	0	10	127
1543	chr1	192947057	192947057	1	+	HIV2OGH 50nM GS-9822	100049100	chr1	192947057	match	FALSE	0.497802104276117	0.497802104276117	2678926	NA	FALSE	0	0	0	0.51	0.442	0.3532	0.32731	0.342781	0	0	0	0	0	0	1	9	113
1544	chr1	193086085	193086085	1	+	HIV2OGH 0nM GS-9822	100069682	chr1	193086085	match	FALSE	0.44590518737733	0.44590518737733	2678926	NA	FALSE	0	0	0	0.39	0.328	0.314	0.33612	0.341121	0	0	0	0	0	0	0	13	102
1545	chr1	193097096	193097096	1	-	HIV2OGH 50nM GS-9822	100048046	chr1	193097096	insertion	FALSE	0.441794958128743	0.441794958128743	2678926	NA	FALSE	0	0	0	0.31	0.245	0.3564	0.33333	0.340811	0	0	0	0	0	1	6	14	102
1546	chr1	193116730	193116730	1	+	HIV2OGH 100nM GS-9822	100050679	chr1	193116730	match	FALSE	0.434465901633714	0.434465901633714	2678926	NA	FALSE	0	0	0	0.34	0.312	0.311	0.34087	0.340634	0	0	0	0	0	0	0	14	103
1547	chr1	193135087	193135087	1	-	HIV2OGH 50nM GS-9822	100048017	chr1	193135087	match	FALSE	0.42761352870516	0.42761352870516	2678926	NA	FALSE	0	0	0	0.29	0.282	0.3249	0.34234	0.340938	0	0	0	0	0	0	0	17	104
1548	chr1	193294939	193294939	1	+	HIV2OGH 50nM GS-9822	100070451	chr1	193294939	match	FALSE	0.367943347445954	0.367943347445954	2678926	NA	FALSE	0	0	0	0.37	0.384	0.3702	0.34537	0.339112	0	0	0	0	0	1	1	12	106
1549	chr1	193529248	193529248	1	-	HIV2OGH 400nM GS-9822	100071791	chr1	193529248	match	FALSE	0.28047956531834	0.28047956531834	2678926	NA	FALSE	0	0	0	0.23	0.279	0.3145	0.3318	0.340099	0	0	0	0	0	0	2	10	125
1550	chr1	193655637	193655637	1	+	HIV2OGH 50nM GS-9822	100070709	chr1	193655637	match	FALSE	0.233300583890708	0.233300583890708	2678926	NA	FALSE	0	0	0	0.31	0.361	0.3564	0.3386	0.340762	0	0	0	0	0	0	2	7	140
1551	chr1	193735740	193735740	1	-	HIV2OGH 100nM GS-9822	100071157	chr1	193735740	match	FALSE	0.203399422007178	0.203399422007178	2678926	NA	FALSE	0	0	0	0.3	0.361	0.3564	0.33672	0.341983	0	0	0	0	0	0	2	13	138
1552	chr1	194159885	194159885	1	-	HIV2OGH 0nM GS-9822	100069979	chr1	194159885	match	FALSE	0.0450729135481906	0.0450729135481906	2678926	NA	FALSE	0	0	6	0.3	0.306	0.3372	0.3588	0.345002	0	0	0	0	0	0	0	26	192
1553	chr1	194228729	194228729	1	+	HIV2OGH 200nM GS-9822	100050828	chr1	194228729	match	FALSE	0.0193745553255297	0.0193745553255297	2678926	NA	FALSE	0	0	6	0.33	0.32	0.3064	0.35428	0.344611	0	0	0	0	0	0	0	18	212
1554	chr1	194233962	194233962	1	-	HIV2OGH 50nM GS-9822	100050081	chr1	194233962	match	FALSE	0.0174211605695715	0.0174211605695715	2678926	NA	FALSE	0	1	6	0.45	0.384	0.3712	0.35246	0.344541	0	0	0	0	0	0	4	18	211
1555	chr1	194236244	194236244	1	+	HIV2OGH 50nM GS-9822	100048159	chr1	194236244	match	FALSE	0.0165693266629985	0.0165693266629985	2678926	NA	FALSE	0	1	6	0.42	0.463	0.3883	0.35023	0.344685	0	0	0	0	0	0	5	19	211
1556	chr1	194474238	194474238	1	+	HIV2OGH 50nM GS-9822	100047994	chr1	194474238	match	FALSE	0.033204324454282	0.966795675545718	382661	382661	TRUE	5	5	9	0.41	0.345	0.3171	0.34935	0.345624	0	0	0	0	0.000001	0	0	11	227
1557	chr1	194556796	194556796	1	+	HIV2OGH 0nM GS-9822	100069902	chr1	194556796	match	FALSE	0.248951421754503	0.751048578245497	382661	382661	TRUE	5	5	12	0.27	0.342	0.3121	0.33967	0.346844	0	0	0	0	0.000001	1	3	21	214
1558	chr1	194571099	194571099	1	-	HIV2OGH 200nM GS-9822	100050795	chr1	194571099	match	FALSE	0.28632915295784	0.71367084704216	382661	382661	TRUE	5	5	12	0.39	0.361	0.3497	0.33849	0.347251	0	0	0	0	0.000001	0	0	24	215
1559	chr1	194621491	194621491	1	+	HIV2OGH 50nM GS-9822	100050058	chr1	194621491	match	FALSE	0.418017514196639	0.581982485803361	382661	382661	TRUE	5	5	12	0.32	0.366	0.3336	0.3384	0.34859	0	0	0	0	0.000002	1	3	29	206
1560	chr1	194833589	194833589	1	-	HIV2OGH 50nM GS-9822	100049438	chr1	194833589	match	FALSE	0.0277112117513935	0.0277112117513935	382661	382661	TRUE	5	6	20	0.33	0.317	0.3395	0.34239	0.35017	0	0	0	0.00001	0.000002	0	1	12	193
1561	chr1	194839285	194839285	1	+	HIV2OGH 0nM GS-9822	100069516	chr1	194839285	match	FALSE	0.0128259739037947	0.0128259739037947	382661	382661	TRUE	5	8	20	0.24	0.301	0.3511	0.34189	0.349884	0	0	0	0.00001	0.000002	0	2	13	193
1562	chr1	194875471	194875471	1	-	HIV2OGH 200nM GS-9822	100050969	chr1	194875471	match	FALSE	0.279922646591615	NA	43437	NA	FALSE	0	7	20	0.31	0.354	0.3374	0.34474	0.349344	0	0	0	0.00001	0.000002	0	0	24	195
1563	chr1	194881280	194881280	1	-	HIV2OGH 50nM GS-9822	100049558	chr1	194881280	match	FALSE	0.146188733107719	NA	43437	NA	FALSE	0	7	20	0.36	0.308	0.3261	0.345	0.349238	0	0	0	0.00001	0.000002	0	1	25	196
1564	chr1	195252479	195252479	1	+	HIV2OGH 200nM GS-9822	100051021	chr1	195252479	match	FALSE	0.242516000275274	0.242516000275274	29062	NA	FALSE	0	2	30	0.32	0.353	0.3734	0.35223	0.356262	0	0	0	0	0.000004	1	3	17	221
1565	chr1	195274219	195274219	1	+	HIV2OGH 200nM GS-9822	100050824	chr1	195274219	match	TRUE	0.00942811919344849	0.00942811919344849	29062	NA	FALSE	1	4	30	0.51	0.358	0.3492	0.35959	0.355909	0	0	0	0	0.000004	0	4	19	220
1566	chr1	195344090	195344090	1	-	HIV2OGH 200nM GS-9822	100051159	chr1	195344090	match	TRUE	0.386954992967651	0.613045007032349	62568	62568	TRUE	2	5	31	0.26	0.328	0.3456	0.35571	0.356153	0	0	0	0.00001	0.000004	0	2	36	221
1567	chr1	195397696	195397696	1	+	HIV2OGH 50nM GS-9822	100049954	chr1	195397696	match	TRUE	0.17352768209695	0.82647231790305	47612	47612	TRUE	2	5	26	0.36	0.305	0.3316	0.35419	0.355533	0	0	0	0.00002	0.000003	0	2	44	220
1568	chr1	195873154	195873154	1	-	HIV2OGH 50nM GS-9822	100048535	chr1	195873154	match	FALSE	0.381424686745423	0.618575313254577	223221	223221	TRUE	4	4	19	0.23	0.33	0.3616	0.33121	0.365741	0	0	0	0	0.000008	1	4	31	339
1569	chr1	195901636	195901636	1	-	HIV2OGH 50nM GS-9822	100048047	chr1	195901636	insertion	FALSE	0.490979791327877	0.490979791327877	223221	223221	TRUE	4	4	18	0.29	0.29	0.3253	0.34223	0.3665	0	0	0	0	0.000009	0	4	31	346
1570	chr1	195901639	195901639	1	-	HIV2OGH 50nM GS-9822	100048048	chr1	195901639	insertion	FALSE	0.49096635173214	0.49096635173214	223221	223221	TRUE	4	4	18	0.29	0.289	0.3253	0.34223	0.366499	0	0	0	0	0.000009	0	4	31	346
1571	chr1	195919733	195919733	1	+	HIV2OGH 200nM GS-9822	100071478	chr1	195919733	insertion	FALSE	0.409907669977287	0.409907669977287	223221	223221	TRUE	4	4	18	0.45	0.353	0.3351	0.33861	0.366995	0	0	0	0	0.000009	2	5	30	358
1572	chr1	195919733	195919733	1	+	HIV2OGH 400nM GS-9822	100051214	chr1	195919733	insertion	FALSE	0.409907669977287	0.409907669977287	223221	223221	TRUE	4	4	18	0.45	0.353	0.3351	0.33861	0.366995	0	0	0	0	0.000009	2	5	30	358
1573	chr1	195919735	195919735	1	+	HIV2OGH 200nM GS-9822	100071479	chr1	195919735	insertion	FALSE	0.409898710246796	0.409898710246796	223221	223221	TRUE	4	4	18	0.45	0.351	0.335	0.3386	0.366997	0	0	0	0	0.000009	2	5	30	358
1574	chr1	196007976	196007976	1	+	HIV2OGH 50nM GS-9822	100047867	chr1	196007976	match	FALSE	0.0785349151234568	0.0785349151234568	41472	41472	TRUE	5	5	16	0.3	0.4	0.3986	0.37923	0.366788	0	1	0.0001	0.00001	0.000008	1	13	51	385
1575	chr1	196190126	196190126	1	+	HIV2OGH 50nM GS-9822	100070270	chr1	196190126	match	FALSE	0.0852974236972901	0.0852974236972901	221519	NA	FALSE	0	4	16	0.36	0.403	0.4023	0.39404	0.365448	0	0	0	0.00004	0.000008	1	4	52	392
1576	chr1	196275738	196275738	1	-	HIV2OGH 0nM GS-9822	100069697	chr1	196275738	match	FALSE	0.471774430184318	0.471774430184318	221519	NA	FALSE	0	0	16	0.44	0.433	0.4454	0.37829	0.365832	0	0	0	0	0.000008	0	3	32	410
1577	chr1	196420388	196420388	1	+	HIV2OGH 50nM GS-9822	100049926	chr1	196420388	match	FALSE	0.167076731491165	0.167076731491165	165421	165421	TRUE	1	1	20	0.33	0.35	0.3551	0.37078	0.368997	0	0	0	0.00002	0.000008	0	11	70	480
1578	chr1	196513264	196513264	1	+	HIV2OGH 50nM GS-9822	100048590	chr1	196513264	match	FALSE	0.271470974060125	0.728529025939875	165421	165421	TRUE	1	1	15	0.23	0.286	0.3019	0.34764	0.367904	0	0	0	0	0.000007	0	8	52	467
1579	chr1	196629280	196629280	1	-	HIV2OGH 50nM GS-9822	100048472	chr1	196629280	match	FALSE	0.354123195370587	0.354123195370587	200803	NA	FALSE	0	0	18	0.49	0.375	0.3837	0.3611	0.365037	0	0	0	0	0.000007	0	0	29	489
1580	chr1	197499192	197499192	1	-	HIV2OGH 50nM GS-9822	100048050	chr1	197499192	match	FALSE	0.469306526092109	0.469306526092109	244710	244710	TRUE	1	1	6	0.57	0.392	0.378	0.36657	0.359999	0	0	0	0	0	0	3	51	437
1581	chr1	197568296	197568296	1	-	HIV2OGH 50nM GS-9822	100049860	chr1	197568296	match	FALSE	0.248302071840137	0.751697928159863	244710	244710	TRUE	1	1	6	0.29	0.341	0.3655	0.35679	0.3595	0	0	0	0	0	0	3	33	426
1582	chr1	197696068	197696068	1	-	HIV2OGH 0nM GS-9822	100070211	chr1	197696068	match	FALSE	0.105627031440632	0.105627031440632	634402	NA	FALSE	0	0	3	0.3	0.268	0.3728	0.35812	0.366843	0	0	0	0	0	0	4	23	376
1583	chr1	197867836	197867836	1	-	HIV2OGH 50nM GS-9822	100070259	chr1	197867836	insertion	FALSE	0.376382798288782	0.376382798288782	634402	NA	FALSE	0	0	4	0.35	0.343	0.3784	0.36815	0.378169	0	0	0	0	0.000004	1	2	19	341
1584	chr1	197867836	197867836	1	-	HIV2OGH 100nM GS-9822	100050129	chr1	197867836	insertion	FALSE	0.376382798288782	0.376382798288782	634402	NA	FALSE	0	0	4	0.35	0.343	0.3784	0.36815	0.378169	0	0	0	0	0.000004	1	2	19	341
1585	chr1	197867837	197867837	1	-	HIV2OGH 50nM GS-9822	100070260	chr1	197867837	insertion	FALSE	0.376384374576373	0.376384374576373	634402	NA	FALSE	0	0	4	0.35	0.344	0.3784	0.36814	0.378169	0	0	0	0	0.000004	1	2	19	341
1586	chr1	197867837	197867837	1	-	HIV2OGH 100nM GS-9822	100050130	chr1	197867837	insertion	FALSE	0.376384374576373	0.376384374576373	634402	NA	FALSE	0	0	4	0.35	0.344	0.3784	0.36814	0.378169	0	0	0	0	0.000004	1	2	19	341
1587	chr1	198072687	198072687	1	-	HIV2OGH 50nM GS-9822	100049252	chr1	198072687	match	FALSE	0.300713112505951	0.69928688749405	634402	NA	FALSE	0	0	4	0.46	0.342	0.3626	0.38149	0.389102	0	0	0	0	0.000006	1	2	29	348
1588	chr1	198232065	198232065	1	-	HIV2OGH 50nM GS-9822	100049337	chr1	198232065	match	FALSE	0.0494875489043225	0.950512451095678	634402	NA	FALSE	0	3	7	0.54	0.491	0.431	0.4375	0.396919	0	0	0	0.00004	0.000007	0	2	45	433
1589	chr1	198570804	198570804	1	-	HIV2OGH 50nM GS-9822	100048698	chr1	198570804	match	FALSE	0.0453606748990135	0.0453606748990135	165121	NA	FALSE	0	1	22	0.34	0.408	0.4367	0.4217	0.40832	0	0	0	0.00001	0.00001	1	9	78	468
1590	chr1	198583971	198583971	1	-	HIV2OGH 200nM GS-9822	100050879	chr1	198583971	match	FALSE	0.18166981343403	0.81833018656597	31249	31249	TRUE	1	1	22	0.54	0.501	0.4415	0.4224	0.408088	0	0	0	0.00001	0.00001	0	6	79	468
1591	chr1	198601902	198601902	1	+	HIV2OGH 0nM GS-9822	100069676	chr1	198601902	match	TRUE	0.244519824634388	0.244519824634388	31249	31249	TRUE	1	4	22	0.45	0.454	0.4322	0.41479	0.407716	0	0	0	0.00001	0.00001	3	12	90	468
1592	chr1	198602747	198602747	1	+	HIV2OGH 200nM GS-9822	100071532	chr1	198602747	match	TRUE	0.217478959326698	0.217478959326698	31249	31249	TRUE	1	4	22	0.41	0.432	0.4202	0.41485	0.407753	0	0	0	0.00001	0.00001	1	13	91	469
1593	chr1	198781014	198781014	1	+	HIV2OGH 50nM GS-9822	100070373	chr1	198781014	match	TRUE	0.0440619256326877	0.0440619256326877	141460	NA	FALSE	0	2	33	0.38	0.427	0.4535	0.41238	0.422207	0	0	0	0	0.000011	1	7	33	516
1594	chr1	198893194	198893194	1	-	HIV2OGH 50nM GS-9822	100049874	chr1	198893194	match	TRUE	0.483591402819505	0.483591402819505	25962	25962	TRUE	9	12	45	0.49	0.479	0.4405	0.40909	0.435062	0	0	0	0.00002	0.000012	0	5	48	520
1595	chr1	198929548	198929548	1	+	HIV2OGH 0nM GS-9822	100069879	chr1	198929548	match	FALSE	0.0183074684772066	0.981692531522793	24744	24744	TRUE	1	13	44	0.55	0.425	0.396	0.40622	0.437331	0	0	0	0.00002	0.000013	1	4	41	520
1596	chr1	199268474	199268474	1	+	HIV2OGH 100nM GS-9822	100050348	chr1	199268474	match	FALSE	0.429701842121922	0.429701842121922	15797	NA	FALSE	0	5	61	0.46	0.441	0.4858	0.53104	0.466862	0	0	0	0.00002	0.000017	1	4	57	528
1597	chr1	199316156	199316156	1	-	HIV2OGH 50nM GS-9822	100048949	chr1	199316156	match	FALSE	0.439155180689844	0.439155180689844	72915	72915	TRUE	1	2	61	0.47	0.412	0.4865	0.51443	0.470463	0	0	0	0.00001	0.000018	1	3	46	556
1598	chr1	199542302	199542302	1	-	HIV2OGH 50nM GS-9822	100048049	chr1	199542302	insertion	FALSE	0.4657262953682	0.4657262953682	49484	49484	TRUE	2	2	53	0.32	0.48	0.5206	0.50533	0.488861	0	0	0	0.00001	0.000017	2	11	72	640
1599	chr1	199875208	199875208	1	-	HIV2OGH 50nM GS-9822	100070584	chr1	199875208	match	TRUE	0.078071465689599	0.921928534310401	113537	NA	FALSE	0	2	57	0.58	0.566	0.4987	0.49848	0.486362	0	0	0	0.00001	0.000014	2	9	73	667
1600	chr1	199882276	199882276	1	+	HIV2OGH 200nM GS-9822	100051013	chr1	199882276	match	TRUE	0.0158186318116561	0.984181368188344	113537	NA	FALSE	1	2	57	0.46	0.469	0.5357	0.49875	0.486396	0	1	0.0001	0.00001	0.000015	4	14	74	673
1601	chr1	200249007	200249007	1	-	HIV2OGH 100nM GS-9822	100050201	chr1	200249007	match	FALSE	0.4049135577798	0.4049135577798	6594	6594	TRUE	3	10	46	0.61	0.614	0.5473	0.47843	0.46767	0	0	0	0.00001	0.000011	2	11	58	615
1602	chr1	200645453	200645453	1	-	HIV2OGH 50nM GS-9822	100048050	chr1	200645453	insertion	FALSE	0.318736668118516	0.681263331881484	89541	89541	TRUE	4	4	47	0.38	0.395	0.3773	0.39537	0.460607	0	0	0	0	0.000013	0	5	31	522
1603	chr1	200703418	200703418	1	+	HIV2OGH 0nM GS-9822	100069959	chr1	200703418	match	FALSE	0.0381109170775989	0.0381109170775989	129989	129989	TRUE	4	6	51	0.36	0.405	0.3745	0.38767	0.458693	0	0	0	0	0.000015	0	4	33	514
1604	chr1	200792857	200792857	1	+	HIV2OGH 50nM GS-9822	100047941	chr1	200792857	insertion	FALSE	0.350689285124649	0.350689285124649	48456	48456	TRUE	5	7	63	0.58	0.424	0.3761	0.41658	0.456793	0	0	0	0	0.000016	0	5	61	518
1605	chr1	201282230	201282230	1	-	HIV2OGH 0nM GS-9822	100070049	chr1	201282230	match	FALSE	0.382593882785285	0.382593882785285	52246	52246	TRUE	2	24	67	0.66	0.522	0.551	0.48792	0.466618	0	0	0	0.00003	0.000018	1	4	72	580
1606	chr1	201431444	201431444	1	+	HIV2OGH 100nM GS-9822	100071061	chr1	201431444	match	FALSE	0.306018928303942	0.693981071696058	29374	NA	FALSE	0	10	65	0.49	0.411	0.4483	0.49322	0.467164	0	0	0	0	0.000018	0	6	64	614
1607	chr1	201437077	201437077	1	+	HIV2OGH 50nM GS-9822	100049820	chr1	201437077	match	FALSE	0.497787158711786	0.502212841288214	29374	NA	FALSE	0	10	65	0.57	0.503	0.4956	0.48576	0.467119	0	0	0	0	0.000018	2	11	61	614
1608	chr1	201590870	201590870	1	+	HIV2OGH 200nM GS-9822	100050965	chr1	201590870	match	TRUE	0.0320572973059679	NA	124683	NA	FALSE	2	5	107	0.5	0.484	0.4562	0.45833	0.466026	0	0	0	0.00002	0.000016	0	7	62	608
1609	chr1	201690936	201690936	1	-	HIV2OGH 50nM GS-9822	100049956	chr1	201690936	match	FALSE	0.165379402163888	NA	124683	NA	FALSE	0	3	107	0.67	0.569	0.4597	0.47801	0.464823	0	0	0	0.00002	0.000014	1	7	54	614
1610	chr1	201849473	201849473	1	+	HIV2OGH 50nM GS-9822	100049763	chr1	201849473	match	FALSE	0.110865008443867	0.889134991556133	117837	NA	FALSE	0	4	80	0.44	0.45	0.4784	0.48003	0.463841	0	0	0	0.00001	0.00001	1	7	72	582
1611	chr1	202177357	202177357	1	-	HIV2OGH 50nM GS-9822	100070785	chr1	202177357	match	FALSE	0.436804840849629	0.436804840849629	161294	NA	FALSE	0	0	77	0.38	0.355	0.4226	0.41638	0.467306	0	0	0	0	0.000011	0	2	35	582
1612	chr1	202304547	202304547	1	-	HIV2OGH 200nM GS-9822	100050907	chr1	202304547	match	FALSE	0.135572998430141	NA	31850	NA	FALSE	1	2	81	0.42	0.449	0.5052	0.48883	0.464425	0	1	0.0001	0.00001	0.000011	0	5	51	588
1613	chr1	203060020	203060020	1	-	HIV2OGH 200nM GS-9822	100051081	chr1	203060020	match	FALSE	0.0306620111536389	NA	142913	NA	FALSE	6	6	39	0.56	0.498	0.4718	0.45759	0.471256	0	1	0.0001	0.00001	0.000014	0	7	31	567
1614	chr1	203232787	203232787	1	+	HIV2OGH 50nM GS-9822	100049389	chr1	203232787	match	FALSE	0.328078679847831	0.671921320152169	78597	78597	TRUE	5	10	46	0.6	0.623	0.5266	0.51614	0.472037	0	0	0	0.00001	0.000013	2	10	45	530
1615	chr1	203275421	203275421	1	-	HIV2OGH 50nM GS-9822	100048612	chr1	203275421	match	TRUE	0.162873894464871	0.837126105535129	20126	NA	FALSE	3	12	49	0.43	0.495	0.5249	0.51676	0.476666	0	0	0	0.00001	0.000014	0	3	40	527
1616	chr1	203291714	203291714	1	+	HIV2OGH 50nM GS-9822	100049665	chr1	203291714	match	TRUE	0.3635326985575	0.3635326985575	35078	35078	TRUE	3	12	51	0.41	0.506	0.5463	0.49754	0.477684	0	0	0	0.00001	0.000014	1	2	28	529
1617	chr1	203645163	203645163	1	+	HIV2OGH 0nM GS-9822	100069487	chr1	203645163	match	FALSE	0.310831407640494	0.310831407640494	40678	40678	TRUE	5	9	56	0.27	0.427	0.4492	0.46644	0.471802	0	0	0	0.00001	0.000021	0	1	49	569
1618	chr1	203850141	203850141	1	-	HIV2OGH 50nM GS-9822	100048272	chr1	203850141	match	TRUE	0.267896464331713	0.732103535668287	24069	24069	TRUE	2	6	51	0.29	0.366	0.3718	0.46857	0.463738947368421	0	0	0	0.00004	0.00002	0	8	70	546
1619	chr1	203974370	203974370	1	-	HIV2OGH 100nM GS-9822	100071313	chr1	203974370	match	FALSE	0.309493857230802	0.309493857230802	37361	37361	TRUE	1	5	49	0.54	0.461	0.4055	0.4268	0.464169473684211	0	0	0	0.00002	0.000018	1	8	66	540
1620	chr1	204054089	204054089	1	-	HIV2OGH 100nM GS-9822	100050119	chr1	204054089	match	FALSE	0.34668825037097	0.65331174962903	14826	NA	FALSE	0	8	45	0.34	0.434	0.4397	0.45443	0.45873	0	1	0.0001	0.00003	0.000016	0	4	40	487
1621	chr1	204204545	204204545	1	+	HIV2OGH 200nM GS-9822	100051072	chr1	204204545	match	FALSE	0.20319869100709	NA	124676	NA	FALSE	0	2	40	NA	NA	NA	0.486	0.450722222222222	0	0	0	0	0.000013	0	0	26	454
1622	chr1	204256153	204256153	1	-	HIV2OGH 400nM GS-9822	100051394	chr1	204256153	match	FALSE	0.382864384484584	NA	124676	NA	FALSE	0	4	45	0.56	0.449	0.4252	0.428990452246266	0.450745555555556	0	0	0	0.00001	0.000013	0	1	21	466
1623	chr1	204581224	204581224	1	+	HIV2OGH 100nM GS-9822	100070985	chr1	204581224	match	FALSE	0.0190023188061121	0.980997681193888	84095	NA	FALSE	7	8	41	0.45	0.374	0.4037	0.412374512921983	0.448517777777778	0	0	0	0	0.000008	0	3	20	521
1624	chr1	204650819	204650819	1	-	HIV2OGH 50nM GS-9822	100048713	chr1	204650819	match	FALSE	0.440708357666335	0.559291642333665	121577	121577	TRUE	8	8	45	0.41	0.422	0.408	0.43732	0.450003333333333	0	0	0	0	0.000008	0	0	39	556
1625	chr1	204730811	204730811	1	+	HIV2OGH 50nM GS-9822	100048157	chr1	204730811	match	FALSE	0.228525980911983	0.771474019088017	26404	26404	TRUE	3	13	47	0.6	0.565	0.5162	0.49707	0.448860305051621	0	0	0	0.00001	0.000008	3	9	83	584
1626	chr1	205111113	205111113	1	+	HIV2OGH 100nM GS-9822	100050405	chr1	205111113	match	TRUE	0.0681101385591268	0.0681101385591268	28219	NA	FALSE	1	11	55	0.38	0.408	0.4064	0.44056	0.4351	0	0	0	0.00001	0.000009	0	7	74	670
1627	chr1	205328048	205328048	1	+	HIV2OGH 400nM GS-9822	100051343	chr1	205328048	match	FALSE	0.0994256541161455	0.900574345883855	7835	NA	FALSE	5	10	47	0.53	0.413	0.3968	0.40644	0.417321	0	0	0	0.00002	0.000009	2	9	51	589
1628	chr1	205330919	205330919	1	-	HIV2OGH 400nM GS-9822	100051376	chr1	205330919	match	FALSE	0.155835667600373	0.155835667600373	10710	10710	TRUE	5	10	44	0.28	0.324	0.3829	0.40809	0.417259	0	0	0	0.00002	0.000009	2	9	49	587
1629	chr1	205372291	205372291	1	-	HIV2OGH 0nM GS-9822	100047844	chr1	205372291	match	FALSE	0.310481099656357	0.689518900343643	40740	40740	TRUE	1	6	42	0.45	0.388	0.3934	0.38296	0.414806	0	0	0	0	0.000008	0	4	35	588
1630	chr1	205502866	205502866	1	-	HIV2OGH 100nM GS-9822	100050657	chr1	205502866	match	FALSE	0.332639144336606	0.667360855663394	176705	NA	FALSE	0	0	51	0.55	0.421	0.3943	0.38671	0.407464	0	0	0	0	0.000009	1	5	51	535
1631	chr1	205540591	205540591	1	-	HIV2OGH 50nM GS-9822	100049520	chr1	205540591	match	TRUE	0.119147732095866	0.880852267904134	176705	NA	FALSE	0	6	50	0.36	0.348	0.3895	0.38519	0.404234	0	0	0	0.00001	0.000009	1	7	62	517
1632	chr1	205699881	205699881	1	-	HIV2OGH 50nM GS-9822	100048051	chr1	205699881	insertion	TRUE	0.157064529734289	0.157064529734289	35565	35565	TRUE	2	4	45	0.41	0.375	0.3826	0.39554	0.404033	0	1	0.0001	0.00002	0.000011	0	8	40	532
1633	chr1	205728248	205728248	1	+	HIV2OGH 100nM GS-9822	100071295	chr1	205728248	match	TRUE	0.0453254604245747	0.954674539575425	35565	35565	TRUE	2	4	42	0.44	0.442	0.4056	0.38778	0.403574	0	0	0	0.00002	0.000012	0	0	28	526
1634	chr1	206367051	206367051	1	+	HIV2OGH 50nM GS-9822	100049722	chr1	206367051	match	FALSE	0.471954875710131	0.528045124289869	222142	222142	TRUE	1	1	23	0.49	0.477	0.4683	0.47183	0.434143	0	0	0	0	0.000008	0	5	74	546
1635	chr1	206691419	206691419	1	-	HIV2OGH 50nM GS-9822	100070337	chr1	206691419	match	FALSE	0.427556715527263	NA	484303	NA	FALSE	0	0	2	0.36	0.405	0.4069	0.40352	0.426686	0	0	0	0	0.000003	1	4	29	414
1636	chr1	206798046	206798046	1	+	HIV2OGH 100nM GS-9822	100071383	chr1	206798046	match	FALSE	0.352277396588499	NA	484303	NA	FALSE	0	0	3	0.35	0.434	0.4154	0.41721	0.419507	0	0	0	0	0.000001	1	6	40	391
1637	chr1	206933305	206933305	1	-	HIV2OGH 50nM GS-9822	100049064	chr1	206933305	match	FALSE	0.0729914949938365	NA	484303	NA	FALSE	0	1	3	0.37	0.376	0.3673	0.39475	0.410343	0	0	0	0	0.000001	0	2	19	327
1638	chr1	207025897	207025897	1	-	HIV2OGH 400nM GS-9822	100051381	chr1	207025897	match	FALSE	0.220442263728272	0.220442263728272	239269	NA	FALSE	0	0	2	0.42	0.416	0.422	0.40534	0.404887	0	0	0	0	0.000001	0	4	26	287
1639	chr1	207071017	207071017	1	+	HIV2OGH 0nM GS-9822	100069825	chr1	207071017	match	FALSE	0.409016629818322	0.409016629818322	239269	NA	FALSE	0	0	3	0.39	0.363	0.4025	0.40236	0.404589	0	0	0	0	0.000001	0	2	26	289
1640	chr1	207690933	207690933	1	+	HIV2OGH 50nM GS-9822	100049937	chr1	207690933	match	FALSE	0.121839567098422	0.121839567098422	151166	NA	FALSE	0	6	36	0.37	0.511	0.4573	0.4308	0.422532	0	0	0	0	0.000008	0	4	67	556
1641	chr1	207850278	207850278	1	+	HIV2OGH 100nM GS-9822	100050146	chr1	207850278	match	FALSE	0.120062198107589	0.879937801892411	30226	30226	TRUE	4	5	35	0.35	0.475	0.5024	0.47942	0.416528	0	0	0	0.00001	0.000008	2	16	96	525
1642	chr1	207869150	207869150	1	+	HIV2OGH 0nM GS-9822	100070090	chr1	207869150	match	FALSE	0.382038070320634	0.617961929679366	37457	37457	TRUE	3	9	35	0.51	0.422	0.516	0.47595	0.41634	0	1	0.0001	0.00002	0.000008	1	16	101	532
1643	chr1	208027693	208027693	1	+	HIV2OGH 100nM GS-9822	100050331	chr1	208027693	match	FALSE	0.102320829076047	0.897679170923953	20553	20553	TRUE	3	10	39	0.45	0.443	0.4591	0.44158	0.416959	0	1	0.0001	0.00004	0.000009	1	18	99	530
1644	chr1	208162543	208162543	1	-	HIV2OGH 100nM GS-9822	100050153	chr1	208162543	match	FALSE	0.193504366812227	0.806495633187773	80608	NA	FALSE	0	6	43	0.38	0.308	0.4036	0.39264	0.41823	0	0	0	0.00001	0.000011	0	2	41	521
1645	chr1	208227776	208227776	1	-	HIV2OGH 50nM GS-9822	100049473	chr1	208227776	match	FALSE	0.212683286658404	0.212683286658404	233173	233173	TRUE	6	6	37	0.31	0.347	0.3861	0.36368	0.416208	0	0	0	0.00001	0.000011	0	2	15	501
1646	chr1	208383170	208383170	1	-	HIV2OGH 200nM GS-9822	100051041	chr1	208383170	match	FALSE	0.120884493487668	0.879115506512332	233173	233173	TRUE	6	6	35	0.34	0.348	0.344	0.37785	0.411555	0	0	0	0	0.00001	1	2	21	445
1647	chr1	208580345	208580345	1	-	HIV2OGH 100nM GS-9822	100071396	chr1	208580345	match	FALSE	0.031744796395742	0.031744796395742	346923	346923	TRUE	6	6	19	0.35	0.379	0.4235	0.42832	0.411137	0	0	0	0.00002	0.000006	1	7	53	335
1648	chr1	208626665	208626665	1	-	HIV2OGH 50nM GS-9822	100048223	chr1	208626665	match	FALSE	0.165261455712074	0.165261455712074	346923	346923	TRUE	6	6	18	0.58	0.477	0.4032	0.41595	0.409372	0	0	0	0	0.000006	0	3	52	311
1649	chr1	208705986	208705986	1	-	HIV2OGH 400nM GS-9822	100051255	chr1	208705986	match	FALSE	0.393902969823275	0.393902969823275	346923	346923	TRUE	6	6	18	0.36	0.392	0.4066	0.41252	0.410468	0	0	0	0	0.000005	0	2	31	301
1650	chr1	208884039	208884039	1	+	HIV2OGH 50nM GS-9822	100049984	chr1	208884039	match	TRUE	0.0928621048474734	0.907137895152527	346923	346923	TRUE	6	8	19	0.43	0.409	0.3949	0.43567	0.416009	0	0	0	0.00001	0.000006	0	4	31	299
1651	chr1	208959414	208959414	1	-	HIV2OGH 200nM GS-9822	100050907	chr1	208959414	match	TRUE	0.0902431800980618	0.909756819901938	455835	455835	TRUE	2	8	13	0.41	0.41	0.4205	0.44582	0.417471	0	0	0	0.00001	0.000007	0	2	34	301
1652	chr1	208998010	208998010	1	+	HIV2OGH 100nM GS-9822	100050452	chr1	208998010	match	FALSE	0.174914168503954	0.825085831496046	455835	455835	TRUE	2	2	9	0.47	0.515	0.4382	0.4316	0.417225	0	0	0	0	0.000005	1	5	25	291
1653	chr1	209248137	209248137	1	+	HIV2OGH 0nM GS-9822	100069489	chr1	209248137	match	FALSE	0.276363157721544	0.276363157721544	455835	455835	TRUE	2	2	25	0.33	0.35	0.3848	0.3928	0.415158	0	0	0	0	0.000008	0	0	18	274
1654	chr1	209302379	209302379	1	+	HIV2OGH 50nM GS-9822	100048830	chr1	209302379	match	FALSE	0.157368346002391	0.157368346002391	455835	455835	TRUE	2	2	25	0.38	0.339	0.3724	0.40116	0.418156	0	0	0	0	0.000009	0	1	14	296
1655	chr1	209375654	209375654	1	+	HIV2OGH 50nM GS-9822	100070890	chr1	209375654	match	TRUE	0.0123153890416214	NA	125128	NA	FALSE	3	3	26	0.29	0.352	0.4223	0.40685	0.420656	0	1	0.0001	0.00001	0.00001	1	4	18	339
1656	chr1	209384370	209384370	1	-	HIV2OGH 100nM GS-9822	100071015	chr1	209384370	match	TRUE	0.0819720606099354	NA	125128	NA	FALSE	0	3	27	0.38	0.369	0.4017	0.4058	0.421541	0	0	0	0.00001	0.00001	0	2	20	346
1657	chr1	209506324	209506324	1	+	HIV2OGH 50nM GS-9822	100070290	chr1	209506324	match	FALSE	0.113631128514981	0.113631128514981	56437	56437	TRUE	9	9	31	0.26	0.308	0.3799	0.39777	0.42032	0	0	0	0.00001	0.00001	0	2	25	372
1658	chr1	209716453	209716453	1	+	HIV2OGH 50nM GS-9822	100049905	chr1	209716453	match	FALSE	0.000750238712317556	0.000750238712317556	43986	NA	FALSE	2	3	39	0.43	0.411	0.4556	0.45493	0.422246	0	1	0.0001	0.00002	0.000011	1	5	35	405
1659	chr1	209935268	209935268	1	+	HIV2OGH 100nM GS-9822	100071058	chr1	209935268	match	FALSE	0.140078932799971	0.140078932799971	55997	NA	FALSE	0	11	40	0.5	0.498	0.4678	0.44841	0.422966	0	0	0	0.00001	0.000011	2	7	60	462
1660	chr1	210139963	210139963	1	+	HIV2OGH 100nM GS-9822	100050280	chr1	210139963	match	FALSE	0.466001499509776	0.466001499509776	86695	NA	FALSE	0	6	39	0.46	0.469	0.4451	0.43123	0.424686	0	0	0	0	0.000008	0	3	40	485
1661	chr1	210342645	210342645	1	+	HIV2OGH 50nM GS-9822	100048517	chr1	210342645	match	FALSE	0.0336817486212572	0.966318251378743	69266	69266	TRUE	3	4	39	0.35	0.337	0.4025	0.41087	0.425971	0	0	0	0	0.000008	0	3	36	487
1662	chr1	210554744	210554744	1	-	HIV2OGH 50nM GS-9822	100048052	chr1	210554744	insertion	FALSE	0.215381025401693	0.215381025401693	59996	59996	TRUE	2	10	53	0.46	0.42	0.3773	0.39887	0.42644	0	0	0	0.00001	0.00001	0	7	40	496
1663	chr1	210554745	210554745	1	-	HIV2OGH 50nM GS-9822	100048053	chr1	210554745	insertion	FALSE	0.215397693179545	0.215397693179545	59996	59996	TRUE	2	10	53	0.46	0.42	0.3773	0.39886	0.426441	0	0	0	0.00001	0.00001	0	7	40	496
1664	chr1	210554747	210554747	1	-	HIV2OGH 50nM GS-9822	100048054	chr1	210554747	insertion	FALSE	0.215431028735249	0.215431028735249	59996	59996	TRUE	2	10	53	0.48	0.421	0.3774	0.39885	0.426441	0	0	0	0.00001	0.00001	0	7	40	496
1665	chr1	210649417	210649417	1	-	HIV2OGH 100nM GS-9822	100050159	chr1	210649417	match	FALSE	0.108055048782422	0.108055048782422	50428	50428	TRUE	6	10	48	0.42	0.473	0.4893	0.45431	0.425974	0	1	0.0001	0.00002	0.00001	0	5	38	497
1666	chr1	211188071	211188071	1	+	HIV2OGH 50nM GS-9822	100049213	chr1	211188071	match	FALSE	0.0475604275358071	0.952439572464193	51177	NA	FALSE	4	11	70	0.56	0.446	0.4834	0.45419	0.422729	0	1	0.0001	0.00001	0.00001	0	9	71	441
1667	chr1	211201230	211201230	1	-	HIV2OGH 0nM GS-9822	100047847	chr1	211201230	match	FALSE	0.261298574735047	0.261298574735047	41045	41045	TRUE	4	10	70	0.55	0.551	0.496	0.45356	0.421662	0	0	0	0.00001	0.00001	0	8	66	437
1668	chr1	211223889	211223889	1	-	HIV2OGH 50nM GS-9822	100049973	chr1	211223889	match	FALSE	0.186648800097454	0.813351199902546	41045	41045	TRUE	4	10	70	0.49	0.46	0.4679	0.43849	0.419271	0	0	0	0.00002	0.00001	0	9	56	425
1669	chr1	211322498	211322498	1	+	HIV2OGH 50nM GS-9822	100049576	chr1	211322498	match	FALSE	0.139991500212495	0.139991500212495	223535	223535	TRUE	35	35	69	0.43	0.429	0.3895	0.38076	0.416643	0	0	0	0.00001	0.000008	1	1	47	399
1670	chr1	211593513	211593513	1	+	HIV2OGH 0nM GS-9822	100070156	chr1	211593513	match	FALSE	0.144573161107502	0.144573161107502	544866	NA	FALSE	0	0	49	0.46	0.427	0.422	0.43867	0.411987	0	0	0	0.00001	0.000005	0	0	22	296
1671	chr1	211594867	211594867	1	+	HIV2OGH 50nM GS-9822	100070468	chr1	211594867	match	FALSE	0.147058175771658	0.147058175771658	544866	NA	FALSE	0	0	49	0.45	0.479	0.4229	0.43929	0.411904	0	0	0	0.00001	0.000005	0	0	21	295
1672	chr1	211656878	211656878	1	-	HIV2OGH 0nM GS-9822	100069620	chr1	211656878	match	FALSE	0.2608678097	0.2608678097	544866	NA	FALSE	0	0	46	0.54	0.557	0.4911	0.43827	0.412152	0	0	0	0.00001	0.000004	0	4	28	274
1673	chr1	212217070	212217070	1	+	HIV2OGH 100nM GS-9822	100050204	chr1	212217070	match	FALSE	0.0543441052650544	0.0543441052650544	166513	166513	TRUE	1	3	6	0.43	0.455	0.4398	0.41005	0.412216	0	1	0.0001	0.00006	0.000009	2	8	47	350
1674	chr1	212346881	212346881	1	+	HIV2OGH 50nM GS-9822	100070819	chr1	212346881	match	FALSE	0.272939320854232	0.272939320854232	239654	NA	FALSE	0	0	7	0.35	0.462	0.441	0.41509	0.412377	0	0	0	0	0.000013	1	5	34	418
1675	chr1	212417858	212417858	1	-	HIV2OGH 50nM GS-9822	100049933	chr1	212417858	match	FALSE	0.430896208700877	0.569103791299123	239654	NA	FALSE	0	0	7	0.47	0.394	0.3854	0.40479	0.411771	0	0	0	0.00001	0.000014	0	0	35	432
1676	chr1	212486409	212486409	1	+	HIV2OGH 50nM GS-9822	100070241	chr1	212486409	insertion	FALSE	0.144854665476061	0.855145334523939	239654	NA	FALSE	0	1	7	0.47	0.399	0.414	0.40867	0.409887	0	0	0	0.00001	0.000014	0	4	37	434
1677	chr1	212486409	212486409	1	+	HIV2OGH 100nM GS-9822	100050114	chr1	212486409	insertion	FALSE	0.144854665476061	0.855145334523939	239654	NA	FALSE	0	1	7	0.47	0.399	0.414	0.40867	0.409887	0	0	0	0.00001	0.000014	0	4	37	434
1678	chr1	212486412	212486412	1	+	HIV2OGH 50nM GS-9822	100070242	chr1	212486412	insertion	FALSE	0.14484214742921	0.85515785257079	239654	NA	FALSE	0	1	7	0.47	0.4	0.414	0.40865	0.409887	0	0	0	0.00001	0.000014	0	4	37	434
1679	chr1	212486412	212486412	1	+	HIV2OGH 100nM GS-9822	100050115	chr1	212486412	insertion	FALSE	0.14484214742921	0.85515785257079	239654	NA	FALSE	0	1	7	0.47	0.4	0.414	0.40865	0.409887	0	0	0	0.00001	0.000014	0	4	37	434
1680	chr1	212493811	212493811	1	+	HIV2OGH 100nM GS-9822	100071337	chr1	212493811	match	FALSE	0.113968471212665	0.886031528787335	239654	NA	FALSE	0	1	7	0.27	0.308	0.3784	0.40938	0.409466	0	0	0	0.00001	0.000014	0	2	39	433
1681	chr1	212630208	212630208	1	-	HIV2OGH 50nM GS-9822	100048055	chr1	212630208	insertion	TRUE	0.204735314266563	0.795264685733436	202901	202901	TRUE	1	1	7	0.27	0.346	0.4078	0.41599	0.404962	0	0	0	0.00001	0.000015	1	6	62	447
1682	chr1	212745668	212745668	1	-	HIV2OGH 50nM GS-9822	100047961	chr1	212745668	match	TRUE	0.226218697788577	0.226218697788577	202901	202901	TRUE	1	1	6	0.42	0.476	0.4102	0.41326	0.401824	0	0	0	0.00002	0.000009	1	5	78	456
1683	chr1	212871181	212871181	1	+	HIV2OGH 50nM GS-9822	100070721	chr1	212871181	match	TRUE	0.456539094449061	0.456539094449061	61377	61377	TRUE	1	1	6	0.44	0.435	0.4055	0.40637	0.39638	0	0	0	0.00003	0.00001	0	4	41	450
1684	chr1	213146865	213146865	1	-	HIV2OGH 200nM GS-9822	100071487	chr1	213146865	match	FALSE	0.289298178725401	0.710701821274599	340970	NA	FALSE	0	0	5	0.5	0.408	0.3555	0.37482	0.382947	0	0	0	0.00001	0.000007	0	4	34	388
1685	chr1	213431601	213431601	1	+	HIV2OGH 0nM GS-9822	100069673	chr1	213431601	match	FALSE	0.294485403682444	0.705514596317556	154354	154354	TRUE	3	3	7	0.31	0.403	0.3498	0.36243	0.37409	0	0	0	0	0.000003	1	5	23	305
1686	chr1	213767651	213767651	1	-	HIV2OGH 50nM GS-9822	100047959	chr1	213767651	match	FALSE	0.11997710568633	0.88002289431367	330213	NA	FALSE	0	3	7	0.58	0.394	0.3867	0.37087	0.368583	0	0	0	0.00001	0.000002	0	8	39	279
1687	chr1	214006021	214006021	1	-	HIV2OGH 50nM GS-9822	100070224	chr1	214006021	match	FALSE	0.178832764147007	0.821167235852993	800558	800558	TRUE	1	1	7	0.36	0.344	0.3652	0.36601	0.366483	0	0	0	0	0.000001	0	2	22	277
1688	chr1	214229763	214229763	1	+	HIV2OGH 50nM GS-9822	100070470	chr1	214229763	match	FALSE	0.45831532506077	0.54168467493923	800558	800558	TRUE	1	1	7	0.45	0.411	0.3595	0.36278	0.364581	0	0	0	0	0.000001	0	5	28	266
1689	chr1	214271060	214271060	1	+	HIV2OGH 0nM GS-9822	100069557	chr1	214271060	match	FALSE	0.490099405664549	0.490099405664549	800558	800558	TRUE	1	3	27	0.35	0.309	0.3416	0.36848	0.364097	0	0	0	0	0.000001	1	4	32	256
1690	chr1	214491938	214491938	1	+	HIV2OGH 200nM GS-9822	100050892	chr1	214491938	match	FALSE	0.312728205498174	0.687271794501826	249501	249501	TRUE	2	2	24	0.29	0.366	0.3343	0.35702	0.361771	0	0	0	0	0.000001	0	0	19	247
1691	chr1	214523733	214523733	1	-	HIV2OGH 50nM GS-9822	100070822	chr1	214523733	match	FALSE	0.4401625644787	0.5598374355213	249501	249501	TRUE	2	2	24	0.26	0.324	0.3679	0.35156	0.36196	0	0	0	0	0.000001	0	0	15	249
1692	chr1	214929397	214929397	1	-	HIV2OGH 0nM GS-9822	100070035	chr1	214929397	match	TRUE	0.293453247842232	0.706546752157768	634452	634452	TRUE	20	20	22	0.32	0.3	0.3609	0.37031	0.373953	0	0	0	0	0.000005	0	2	16	268
1693	chr1	215056921	215056921	1	-	HIV2OGH 50nM GS-9822	100049035	chr1	215056921	match	FALSE	0.494451904951044	0.505548095048956	634452	634452	TRUE	15	16	22	0.31	0.331	0.3753	0.37714	0.376531	0	0	0	0	0.000005	1	7	32	266
1694	chr1	215550738	215550738	1	-	HIV2OGH 50nM GS-9822	100049608	chr1	215550738	match	FALSE	0.401738739672993	0.401738739672993	289290	NA	FALSE	0	0	20	0.48	0.456	0.4298	0.38285	0.378254	0	0	0	0	0.000005	1	5	29	258
1695	chr1	215593086	215593086	1	+	HIV2OGH 100nM GS-9822	100050621	chr1	215593086	match	FALSE	0.255352760206022	0.255352760206022	289290	NA	FALSE	0	0	20	0.4	0.379	0.3892	0.39785	0.376365	0	0	0	0	0.000005	0	2	31	237
1696	chr1	216107043	216107043	1	-	HIV2OGH 50nM GS-9822	100070330	chr1	216107043	match	FALSE	0.0192134069472817	0.980786593052718	240353	240353	TRUE	2	3	13	0.33	0.391	0.3586	0.36481	0.373001	0	0	0	0	0.000006	0	2	21	230
1697	chr1	216568648	216568648	1	-	HIV2OGH 50nM GS-9822	100049936	chr1	216568648	match	TRUE	0.176500730675068	0.823499269324932	52691	52691	TRUE	1	6	13	0.42	0.441	0.3879	0.39715	0.3856	0	0	0	0.00003	0.000005	0	2	70	384
1698	chr1	216717288	216717288	1	+	HIV2OGH 200nM GS-9822	100051023	chr1	216717288	match	TRUE	0.0591980646643141	0.0591980646643141	670478	670478	TRUE	1	7	11	0.51	0.422	0.3793	0.3941	0.384291	0	0	0	0	0.000004	1	13	73	406
1699	chr1	217102774	217102774	1	-	HIV2OGH 50nM GS-9822	100048463	chr1	217102774	match	FALSE	0.365859879071349	0.634140120928651	670478	670478	TRUE	1	2	16	0.51	0.401	0.3592	0.37128	0.379033	0	0	0	0	0.000001	0	5	34	465
1700	chr1	217390422	217390422	1	+	HIV2OGH 50nM GS-9822	100049112	chr1	217390422	match	FALSE	0.25137371517228	0.25137371517228	92814	92814	TRUE	1	9	12	0.29	0.345	0.3717	0.35747	0.375346	0	0	0	0.00001	0.000002	1	6	42	419
1701	chr1	218458455	218458455	1	-	HIV2OGH 100nM GS-9822	100071368	chr1	218458455	match	FALSE	0.434621177342322	0.434621177342322	124161	124161	TRUE	1	4	23	0.39	0.369	0.3661	0.37515	0.396631	0	0	0	0	0.000006	1	11	34	305
1702	chr1	218659242	218659242	1	+	HIV2OGH 50nM GS-9822	100048293	chr1	218659242	match	FALSE	0.425755430573916	NA	255682	NA	FALSE	0	0	31	0.25	0.341	0.4104	0.41095	0.403617	0	0	0	0	0.000017	0	3	29	336
1703	chr1	218681132	218681132	1	+	HIV2OGH 50nM GS-9822	100049125	chr1	218681132	match	FALSE	0.340141269232875	NA	255682	NA	FALSE	0	0	28	0.48	0.446	0.4049	0.40899	0.402926	0	0	0	0	0.000016	1	2	25	333
1704	chr1	218893784	218893784	1	-	HIV2OGH 0nM GS-9822	100069714	chr1	218893784	match	FALSE	0.078062740781508	0.921937259218492	136275	136275	TRUE	4	5	18	0.3	0.316	0.3581	0.39304	0.400672	0	0	0	0.00001	0.000014	0	1	22	355
1705	chr1	218896531	218896531	1	+	HIV2OGH 50nM GS-9822	100047918	chr1	218896531	match	FALSE	0.0579049715648505	0.942095028435149	136275	136275	TRUE	4	5	18	0.4	0.344	0.361	0.39773	0.400597	0	0	0	0.00001	0.000014	0	1	21	357
1706	chr1	219075021	219075021	1	+	HIV2OGH 50nM GS-9822	100070353	chr1	219075021	match	FALSE	0.0484190974714002	0.9515809025286	47378	47378	TRUE	2	5	15	0.36	0.392	0.3912	0.42714	0.400038	0	0	0	0.00006	0.000013	0	0	56	364
1707	chr1	219146561	219146561	1	-	HIV2OGH 200nM GS-9822	100051114	chr1	219146561	match	FALSE	0.0484142522855043	0.0484142522855043	444869	NA	FALSE	0	2	15	0.41	0.469	0.4352	0.41949	0.397949	0	0	0	0.00009	0.000013	3	6	50	361
1708	chr1	219604826	219604826	1	-	HIV2OGH 50nM GS-9822	100048258	chr1	219604826	match	FALSE	0.0782339102165572	0.921766089783443	365123	NA	FALSE	0	1	7	0.5	0.388	0.3551	0.38942	0.390858	0	0	0	0	0.00001	1	4	35	509
1709	chr1	219637950	219637950	1	-	HIV2OGH 0nM GS-9822	100069597	chr1	219637950	match	FALSE	0.168954023712557	0.831045976287443	365123	NA	FALSE	0	0	5	0.45	0.461	0.3885	0.38074	0.38864	0	0	0	0	0.000001	2	4	43	503
1710	chr1	219719855	219719855	1	-	HIV2OGH 0nM GS-9822	100069532	chr1	219719855	match	FALSE	0.393275690657669	0.606724309342331	365123	NA	FALSE	0	0	7	0.54	0.422	0.4013	0.38534	0.390656	0	0	0	0	0.000001	1	4	49	508
1711	chr1	219797491	219797491	1	+	HIV2OGH 50nM GS-9822	100049232	chr1	219797491	match	FALSE	0.394094592781063	0.394094592781063	365123	NA	FALSE	0	0	7	0.39	0.39	0.3863	0.3844	0.39126	0	0	0	0	0.000001	1	2	37	524
1712	chr1	220165918	220165918	1	-	HIV2OGH 0nM GS-9822	100069616	chr1	220165918	match	FALSE	0.189731179480856	0.810268820519144	64876	64876	TRUE	1	2	6	0.41	0.377	0.4033	0.41	0.397605	0	0	0	0	0.000001	1	3	47	507
1713	chr1	220231492	220231492	1	-	HIV2OGH 0nM GS-9822	100069465	chr1	220231492	match	FALSE	0.012214777591662	0.012214777591662	537300	NA	FALSE	0	2	6	0.43	0.442	0.423	0.40442	0.403753	0	0	0	0	0.000002	1	9	54	493
1714	chr1	220377495	220377495	1	-	HIV2OGH 0nM GS-9822	100069490	chr1	220377495	match	FALSE	0.283949376512191	0.283949376512191	537300	NA	FALSE	0	0	16	0.33	0.326	0.3238	0.39899	0.408256	0	0	0	0	0.000005	0	1	31	478
1715	chr1	220410691	220410691	1	+	HIV2OGH 200nM GS-9822	100071699	chr1	220410691	match	FALSE	0.34573236553136	0.34573236553136	537300	NA	FALSE	0	0	19	0.55	0.533	0.4215	0.38928	0.408331	0	0	0	0	0.000006	1	5	20	477
1716	chr1	220479881	220479881	1	+	HIV2OGH 50nM GS-9822	100049194	chr1	220479881	match	FALSE	0.474505862646566	0.474505862646566	537300	NA	FALSE	0	0	28	0.29	0.359	0.396	0.39524	0.407128	0	0	0	0	0.000007	0	7	38	426
1717	chr1	221014704	221014704	1	-	HIV2OGH 50nM GS-9822	100070921	chr1	221014704	match	FALSE	0.372612208677782	0.372612208677782	64233	NA	FALSE	0	57	75	0.32	0.403	0.3822	0.39768	0.41511	0	0	0	0.00001	0.000009	0	6	49	396
1718	chr1	221544529	221544529	1	-	HIV2OGH 0nM GS-9822	100070062	chr1	221544529	match	FALSE	0.461175451218852	0.461175451218852	129261	129261	TRUE	2	2	58	0.35	0.381	0.4152	0.43854	0.439587368421053	0	0	0	0	0.000009	1	3	39	451
1719	chr1	221673041	221673041	1	-	HIV2OGH 50nM GS-9822	100070910	chr1	221673041	match	FALSE	0.257308221192986	0.257308221192986	146171	NA	FALSE	0	1	14	0.45	0.468	0.4547	0.43276	0.445473684210526	0	0	0	0.00002	0.000009	0	2	28	449
1720	chr1	221859025	221859025	1	-	HIV2OGH 50nM GS-9822	100048276	chr1	221859025	match	FALSE	0.440679068087412	0.440679068087412	138425	138425	TRUE	1	1	14	NA	NA	NA	0.486	0.442117894736842	0	0	0	0.00001	0.000009	0	0	18	412
1721	chr1	222291631	222291631	1	-	HIV2OGH 50nM GS-9822	100048056	chr1	222291631	insertion	FALSE	0.0429527357914543	0.0429527357914543	80251	NA	FALSE	1	5	45	0.37	0.362	0.3912	0.409	0.432157894736842	0	0	0	0.00001	0.000011	0	0	39	470
1722	chr1	222467590	222467590	1	-	HIV2OGH 100nM GS-9822	100071036	chr1	222467590	match	FALSE	0.0030891438658429	0.0030891438658429	4532	4532	TRUE	1	10	47	0.41	0.514	0.4743	0.45282	0.428421	0	0	0	0.00001	0.000011	2	9	68	498
1723	chr1	222511310	222511310	1	-	HIV2OGH 50nM GS-9822	100048686	chr1	222511310	match	FALSE	0.288258062006457	0.711741937993543	102828	102828	TRUE	5	7	47	0.47	0.362	0.4186	0.42533	0.426867	0	0	0	0	0.00001	1	7	44	478
1724	chr1	222646571	222646571	1	-	HIV2OGH 50nM GS-9822	100049315	chr1	222646571	match	FALSE	0.142998126925943	0.857001873074057	49651	49651	TRUE	2	22	43	0.56	0.414	0.3761	0.40656	0.427768	0	0	0	0.00003	0.000009	2	7	50	442
1725	chr1	222800610	222800610	1	+	HIV2OGH 50nM GS-9822	100070456	chr1	222800610	match	FALSE	0.364523431008878	0.364523431008878	305706	305706	TRUE	13	13	44	0.35	0.44	0.3956	0.4278	0.421162	0	0	0	0	0.000009	0	7	60	436
1726	chr1	222871883	222871883	1	+	HIV2OGH 100nM GS-9822	100050714	chr1	222871883	match	FALSE	0.00999694135449701	0.00999694135449701	124238	124238	TRUE	16	16	44	0.73	0.622	0.485	0.44401	0.417963	2	2	0.0002	0.00002	0.000008	2	7	47	402
1727	chr1	222876680	222876680	1	-	HIV2OGH 50nM GS-9822	100048082	chr1	222876680	match	FALSE	0.0486083162961413	0.0486083162961413	124238	124238	TRUE	16	16	44	0.52	0.462	0.4763	0.44624	0.417791	0	2	0.0002	0.00002	0.000008	1	8	48	403
1728	chr1	222951709	222951709	1	+	HIV2OGH 100nM GS-9822	100050626	chr1	222951709	match	FALSE	0.347478227273459	0.652521772726541	124238	124238	TRUE	16	16	38	0.46	0.466	0.4556	0.45517	0.413028	0	0	0	0	0.000007	2	5	45	365
1729	chr1	223180046	223180046	1	-	HIV2OGH 50nM GS-9822	100070643	chr1	223180046	match	FALSE	0.0207933410541568	0.979206658945843	189099	NA	FALSE	6	6	26	0.32	0.453	0.4202	0.38972	0.404028	0	1	0.0001	0.00001	0.000005	0	7	20	313
1730	chr1	223758309	223758309	1	+	HIV2OGH 200nM GS-9822	100071480	chr1	223758309	insertion	TRUE	0.103160667251975	0.896839332748025	166294	166294	TRUE	5	5	23	0.29	0.366	0.3503	0.41893	0.419282	0	0	0	0.00001	0.000011	0	5	47	432
1731	chr1	223758309	223758309	1	+	HIV2OGH 400nM GS-9822	100051215	chr1	223758309	insertion	TRUE	0.103160667251975	0.896839332748025	166294	166294	TRUE	5	5	23	0.29	0.366	0.3503	0.41893	0.419282	0	0	0	0.00001	0.000011	0	5	47	432
1732	chr1	223774036	223774036	1	-	HIV2OGH 50nM GS-9822	100070261	chr1	223774036	insertion	TRUE	0.197734133522556	0.802265866477444	166294	166294	TRUE	5	5	23	0.38	0.439	0.3953	0.39936	0.420405	0	0	0	0.00001	0.000011	2	5	41	437
1733	chr1	223774036	223774036	1	-	HIV2OGH 100nM GS-9822	100050131	chr1	223774036	insertion	TRUE	0.197734133522556	0.802265866477444	166294	166294	TRUE	5	5	23	0.38	0.439	0.3953	0.39936	0.420405	0	0	0	0.00001	0.000011	2	5	41	437
1734	chr1	223853985	223853985	1	+	HIV2OGH 50nM GS-9822	100048803	chr1	223853985	match	FALSE	0.3214968669946	0.3214968669946	166294	166294	TRUE	5	5	24	0.47	0.455	0.3633	0.3915	0.427357	0	0	0	0	0.000013	0	10	53	487
1735	chr1	224236942	224236942	1	-	HIV2OGH 50nM GS-9822	100048305	chr1	224236942	match	FALSE	0.00201407425382189	0.00201407425382189	41210	NA	FALSE	1	3	35	0.32	0.355	0.4121	0.4605	0.44811	0	0	0	0.00002	0.000017	0	5	68	563
1736	chr1	224427853	224427853	1	-	HIV2OGH 50nM GS-9822	100048057	chr1	224427853	insertion	FALSE	0.314100278154197	0.314100278154197	42063	42063	TRUE	1	2	33	0.43	0.403	0.437	0.45128	0.466227	0	0	0	0.00002	0.000018	0	1	45	575
1737	chr1	224484638	224484638	1	+	HIV2OGH 50nM GS-9822	100047942	chr1	224484638	insertion	TRUE	0.204011741682975	0.204011741682975	4088	NA	FALSE	11	12	33	0.4	0.435	0.3944	0.4256	0.46749	0	0	0	0.00002	0.000018	0	5	40	600
1738	chr1	224594023	224594023	1	-	HIV2OGH 50nM GS-9822	100048604	chr1	224594023	match	FALSE	0.412210592463131	0.412210592463131	50923	NA	FALSE	0	10	31	0.53	0.477	0.4552	0.45424	0.466483	0	0	0	0.00001	0.000017	0	1	46	599
1739	chr1	224620460	224620460	1	+	HIV2OGH 0nM GS-9822	100070000	chr1	224620460	match	FALSE	0.114887243423412	0.885112756576588	47403	47403	TRUE	1	1	28	0.56	0.459	0.4853	0.46519	0.463454	0	0	0	0.00001	0.000017	2	9	48	595
1740	chr1	225114097	225114097	1	-	HIV2OGH 0nM GS-9822	100069950	chr1	225114097	match	TRUE	0.0821790617674815	NA	131396	NA	FALSE	0	2	12	0.44	0.421	0.4195	0.46365	0.437576	0	0	0	0.00001	0.000008	0	4	48	481
1741	chr1	225295514	225295514	1	+	HIV2OGH 200nM GS-9822	100071481	chr1	225295514	insertion	FALSE	0.15618267463515	0.84381732536485	328628	328628	TRUE	5	5	11	0.34	0.322	0.3567	0.36272	0.431543	0	0	0	0	0.000009	0	3	22	471
1742	chr1	225295514	225295514	1	+	HIV2OGH 400nM GS-9822	100051216	chr1	225295514	insertion	FALSE	0.15618267463515	0.84381732536485	328628	328628	TRUE	5	5	11	0.34	0.322	0.3567	0.36272	0.431543	0	0	0	0	0.000009	0	3	22	471
1743	chr1	225307087	225307087	1	+	HIV2OGH 0nM GS-9822	100069719	chr1	225307087	match	FALSE	0.191398785252626	0.808601214747374	328628	328628	TRUE	5	5	11	0.26	0.322	0.3214	0.35538	0.431932	0	0	0	0	0.000009	0	0	22	463
1744	chr1	225375007	225375007	1	-	HIV2OGH 200nM GS-9822	100051131	chr1	225375007	match	FALSE	0.398076244264031	0.601923755735969	328628	328628	TRUE	5	5	15	0.29	0.403	0.3512	0.36015	0.426885	0	0	0	0	0.000013	0	1	21	439
1745	chr1	225384624	225384624	1	+	HIV2OGH 50nM GS-9822	100047943	chr1	225384624	insertion	FALSE	0.427340336185596	0.572659663814404	328628	328628	TRUE	5	5	15	0.32	0.369	0.42	0.36359	0.426567	0	0	0	0	0.000013	0	6	24	435
1746	chr1	225397336	225397336	1	-	HIV2OGH 50nM GS-9822	100048058	chr1	225397336	insertion	FALSE	0.466022371800334	0.533977628199667	328628	328628	TRUE	5	5	15	0.42	0.385	0.3542	0.36306	0.425485	0	0	0	0	0.000012	0	1	26	428
1747	chr1	225444695	225444695	1	+	HIV2OGH 50nM GS-9822	100047944	chr1	225444695	insertion	FALSE	0.389866353445233	0.389866353445233	328628	328628	TRUE	5	5	14	0.39	0.335	0.3702	0.36471	0.419676	0	0	0	0	0.000012	1	4	24	379
1748	chr1	225469317	225469317	1	-	HIV2OGH 50nM GS-9822	100048059	chr1	225469317	insertion	FALSE	0.314942731599255	0.314942731599255	328628	328628	TRUE	5	5	15	0.32	0.375	0.354	0.36802	0.418578	0	0	0	0	0.000011	0	4	33	358
1749	chr1	225469318	225469318	1	-	HIV2OGH 50nM GS-9822	100048060	chr1	225469318	insertion	FALSE	0.314939688644912	0.314939688644912	328628	328628	TRUE	5	5	15	0.31	0.375	0.3539	0.36802	0.418577	0	0	0	0	0.000011	0	4	33	358
1750	chr1	225566383	225566383	1	-	HIV2OGH 0nM GS-9822	100069782	chr1	225566383	match	FALSE	0.0195753252918193	0.0195753252918193	328628	328628	TRUE	5	5	27	0.31	0.325	0.3472	0.40009	0.423141	0	0	0	0.00001	0.000014	3	9	49	351
1751	chr1	225634953	225634953	1	-	HIV2OGH 0nM GS-9822	100069931	chr1	225634953	match	FALSE	0.253555208252572	NA	245063	NA	FALSE	0	0	29	0.25	0.311	0.4003	0.42151	0.421733	0	0	0	0	0.000014	0	4	53	325
1752	chr1	225797784	225797784	1	+	HIV2OGH 50nM GS-9822	100070692	chr1	225797784	match	FALSE	0.0819993226231622	NA	245063	NA	FALSE	0	5	30	0.64	0.568	0.5542	0.43594	0.433354	0	1	0.0001	0.00007	0.000019	1	2	15	327
1753	chr1	226222712	226222712	1	+	HIV2OGH 200nM GS-9822	100051005	chr1	226222712	match	TRUE	0.0119763543772552	0.0119763543772552	39077	NA	FALSE	1	4	66	0.59	0.583	0.5259	0.51903	0.49139	0	0	0	0.00004	0.000047	1	3	39	376
1754	chr1	226228058	226228058	1	+	HIV2OGH 100nM GS-9822	100071426	chr1	226228058	match	TRUE	0.14878317168667	0.14878317168667	39077	NA	FALSE	0	4	66	0.72	0.667	0.6079	0.51624	0.491914	1	1	0.0001	0.00004	0.000049	0	1	38	379
1755	chr1	226235326	226235326	1	-	HIV2OGH 200nM GS-9822	100050926	chr1	226235326	match	TRUE	0.33477493154541	0.33477493154541	39077	NA	FALSE	0	4	66	0.21	0.398	0.4177	0.50444	0.492257	0	0	0	0.00003	0.000049	0	0	36	387
1756	chr1	226495396	226495396	1	-	HIV2OGH 50nM GS-9822	100070838	chr1	226495396	match	TRUE	0.192936835632083	0.192936835632083	170745	170745	TRUE	3	5	63	0.61	0.552	0.4525	0.50584	0.505844	0	0	0	0.00008	0.000046	1	3	38	434
1757	chr1	226531526	226531526	1	+	HIV2OGH 100nM GS-9822	100071457	chr1	226531526	match	FALSE	0.404538932325983	0.404538932325983	170745	170745	TRUE	3	3	61	0.67	0.651	0.6413	0.50702	0.502311	1	3	0.0003	0.00006	0.000046	2	9	27	436
1758	chr1	226739527	226739527	1	+	HIV2OGH 50nM GS-9822	100049319	chr1	226739527	match	FALSE	0.0863292243053629	0.913670775694637	25229	NA	FALSE	1	5	47	0.57	0.431	0.5079	0.47772	0.493075	0	1	0.0001	0.00006	0.000039	2	8	54	510
1759	chr1	226952857	226952857	1	-	HIV2OGH 50nM GS-9822	100049989	chr1	226952857	match	FALSE	0.00892028980428165	0.00892028980428165	428013	NA	FALSE	2	2	20	0.33	0.384	0.43	0.43503	0.478162	0	1	0.0001	0.00002	0.000028	1	8	52	532
1760	chr1	227179682	227179682	1	+	HIV2OGH 50nM GS-9822	100048759	chr1	227179682	match	FALSE	0.461130853502113	0.461130853502113	428013	NA	FALSE	0	0	18	0.34	0.458	0.484	0.45646	0.457397	0	0	0	0	0.000016	0	6	64	548
1761	chr1	227417655	227417655	1	-	HIV2OGH 50nM GS-9822	100048100	chr1	227417655	match	FALSE	0.49316603727616	0.50683396272384	82090	NA	FALSE	0	3	17	0.19	0.289	0.4052	0.4446	0.441934	0	0	0	0	0.00001	0	2	58	565
1762	chr1	227612024	227612024	1	-	HIV2OGH 50nM GS-9822	100070645	chr1	227612024	match	TRUE	0.244801469421075	0.244801469421075	88198	NA	FALSE	0	2	19	0.59	0.565	0.5323	0.46083	0.439773	0	1	0.0001	0.00002	0.000008	2	9	44	488
1763	chr1	227780399	227780399	1	-	HIV2OGH 50nM GS-9822	100048378	chr1	227780399	match	TRUE	0.438460867796216	0.438460867796216	34409	NA	FALSE	0	5	23	0.36	0.441	0.4408	0.43743	0.435157	0	0	0	0.00003	0.000009	0	2	55	449
1764	chr1	227940137	227940137	1	-	HIV2OGH 100nM GS-9822	100071040	chr1	227940137	match	FALSE	0.360192060329976	0.360192060329976	215349	NA	FALSE	0	0	22	0.5	0.425	0.3512	0.42028	0.435461	0	0	0	0	0.000009	0	1	33	484
1765	chr1	228023981	228023981	1	+	HIV2OGH 50nM GS-9822	100047897	chr1	228023981	match	FALSE	0.250467845218692	0.250467845218692	215349	NA	FALSE	0	0	18	0.42	0.414	0.4079	0.44404	0.439946	0	0	0	0	0.000009	1	2	25	488
1766	chr1	228082510	228082510	1	-	HIV2OGH 50nM GS-9822	100048089	chr1	228082510	match	FALSE	0.447073717012367	0.552926282987633	10269	10269	TRUE	4	4	17	0.33	0.478	0.4614	0.43058	0.442774	0	0	0	0	0.00001	1	2	29	483
1767	chr1	228188484	228188484	1	+	HIV2OGH 100nM GS-9822	100071254	chr1	228188484	match	FALSE	0.152580692596133	NA	108808	NA	FALSE	0	1	16	0.39	0.426	0.4505	0.42586	0.441464	0	0	0	0	0.000009	0	3	37	479
1768	chr1	228246827	228246827	1	+	HIV2OGH 50nM GS-9822	100048207	chr1	228246827	match	FALSE	0.263323193615929	0.736676806384071	50626	NA	FALSE	0	4	14	0.55	0.486	0.4304	0.44952	0.442107	0	0	0	0.00001	0.000008	0	3	65	479
1769	chr1	228307650	228307650	1	+	HIV2OGH 50nM GS-9822	100049989	chr1	228307650	match	FALSE	0.17703970514324	0.17703970514324	214884	214884	TRUE	2	3	14	0.47	0.517	0.4727	0.4714	0.440682	0	0	0	0.00001	0.000006	3	16	115	470
1770	chr1	228373562	228373562	1	-	HIV2OGH 100nM GS-9822	100050744	chr1	228373562	match	FALSE	0.483772640122112	0.483772640122112	214884	214884	TRUE	2	2	12	0.44	0.395	0.4501	0.45842	0.439487	0	0	0	0	0.000006	2	12	90	464
1771	chr1	228522854	228522854	1	-	HIV2OGH 50nM GS-9822	100048343	chr1	228522854	match	FALSE	0.0536108652307252	0.946389134769275	111843	111843	TRUE	1	3	16	0.53	0.504	0.5039	0.4886	0.444317	0	0	0	0.00003	0.000006	1	2	45	492
1772	chr1	228583068	228583068	1	+	HIV2OGH 0nM GS-9822	100069875	chr1	228583068	match	FALSE	0.408009441806818	0.408009441806818	111843	111843	TRUE	1	1	20	0.49	0.507	0.4845	0.47995	0.445645	0	0	0	0.00003	0.000007	2	7	53	519
1773	chr1	228586225	228586225	1	+	HIV2OGH 0nM GS-9822	100069698	chr1	228586225	match	FALSE	0.379782373505718	0.379782373505718	111843	111843	TRUE	1	1	20	0.52	0.487	0.4837	0.4777	0.445778	0	0	0	0.00002	0.000007	0	5	52	520
1774	chr1	228766435	228766435	1	-	HIV2OGH 400nM GS-9822	100051284	chr1	228766435	match	FALSE	0.171908349215702	0.171908349215702	166327	NA	FALSE	0	1	30	0.4	0.422	0.4263	0.41969	0.446532	0	0	0	0	0.00001	0	5	40	550
1775	chr1	229083170	229083170	1	-	HIV2OGH 50nM GS-9822	100070903	chr1	229083170	match	FALSE	0.0655966503838102	0.0655966503838102	27227	NA	FALSE	1	14	41	0.38	0.452	0.4921	0.44827	0.437269	0	0	0	0.00001	0.00001	0	5	60	409
1776	chr1	229547083	229547083	1	+	HIV2OGH 50nM GS-9822	100070243	chr1	229547083	insertion	TRUE	0.383838383838384	0.383838383838384	16731	16731	TRUE	3	7	68	0.23	0.355	0.407	0.41654	0.424579	0	0	0	0.00001	0.000011	0	3	43	429
1777	chr1	229547083	229547083	1	+	HIV2OGH 100nM GS-9822	100050116	chr1	229547083	insertion	TRUE	0.383838383838384	0.383838383838384	16731	16731	TRUE	3	7	68	0.23	0.355	0.407	0.41654	0.424579	0	0	0	0.00001	0.000011	0	3	43	429
1778	chr1	229614200	229614200	1	+	HIV2OGH 0nM GS-9822	100069475	chr1	229614200	insertion	TRUE	0.178640378602792	0.178640378602792	58531	58531	TRUE	3	3	64	0.47	0.392	0.3943	0.39826	0.422219	0	0	0	0.00001	0.00001	0	9	51	405
1779	chr1	229646964	229646964	1	+	HIV2OGH 50nM GS-9822	100049265	chr1	229646964	match	TRUE	0.417151298689156	0.582848701310844	53477	NA	FALSE	0	4	65	0.23	0.353	0.3941	0.39638	0.423935	0	0	0	0.00001	0.00001	0	1	40	413
1780	chr1	229653003	229653003	1	+	HIV2OGH 100nM GS-9822	100050491	chr1	229653003	match	TRUE	0.469921648559194	0.469921648559194	53477	NA	FALSE	0	4	65	0.36	0.358	0.4162	0.39855	0.424066	0	0	0	0.00001	0.00001	0	0	36	414
1781	chr1	229951056	229951056	1	-	HIV2OGH 50nM GS-9822	100048981	chr1	229951056	match	FALSE	0.366663202203399	0.633336797796601	192430	192430	TRUE	25	31	45	0.37	0.395	0.4013	0.4201	0.414957	0	0	0	0	0.000004	1	3	35	418
1782	chr1	230551093	230551093	1	-	HIV2OGH 100nM GS-9822	100071154	chr1	230551093	match	FALSE	0.138048686125043	0.138048686125043	356693	NA	FALSE	0	2	18	0.38	0.451	0.4399	0.44083	0.416668	0	0	0	0	0.000002	0	3	42	468
1783	chr1	230654617	230654617	1	-	HIV2OGH 50nM GS-9822	100048334	chr1	230654617	match	FALSE	0.23344414293148	0.76655585706852	232531	232531	TRUE	2	2	23	0.5	0.431	0.4056	0.40994	0.416682	0	0	0	0	0.000003	3	7	56	479
1784	chr1	231061160	231061160	1	-	HIV2OGH 400nM GS-9822	100051374	chr1	231061160	match	FALSE	0.345384417954714	0.345384417954714	140264	NA	FALSE	0	1	16	0.31	0.376	0.4169	0.41325	0.413138	0	0	0	0	0.000006	0	4	37	504
1785	chr1	231080665	231080665	1	+	HIV2OGH 100nM GS-9822	100050530	chr1	231080665	match	FALSE	0.484443620601152	0.484443620601152	140264	NA	FALSE	0	0	16	0.48	0.457	0.4538	0.42172	0.41271	0	0	0	0	0.000007	2	6	50	510
1786	chr1	231283739	231283739	1	+	HIV2OGH 0nM GS-9822	100069889	chr1	231283739	match	FALSE	0.313604938983192	0.686395061016808	312291	312291	TRUE	1	1	16	0.34	0.48	0.4233	0.40091	0.409582	0	0	0	0	0.000007	2	11	50	443
1787	chr1	231787062	231787062	1	+	HIV2OGH 50nM GS-9822	100047873	chr1	231787062	match	FALSE	0.128460802683473	0.871539197316527	228957	NA	FALSE	0	2	6	0.5	0.458	0.4001	0.40201	0.400955	0	0	0	0.00001	0.000005	1	4	45	356
1788	chr1	231944283	231944283	1	-	HIV2OGH 50nM GS-9822	100048956	chr1	231944283	match	FALSE	0.298930483586821	0.298930483586821	232161	NA	FALSE	0	0	7	0.3	0.322	0.3815	0.3939	0.406572	0	0	0	0	0.000007	0	1	23	357
1789	chr1	232010207	232010207	1	-	HIV2OGH 50nM GS-9822	100049230	chr1	232010207	match	FALSE	0.417111401139726	0.582888598860274	232161	NA	FALSE	0	0	6	0.35	0.332	0.3778	0.38269	0.408648	0	0	0	0	0.000006	0	0	12	348
1790	chr1	232308888	232308888	1	+	HIV2OGH 50nM GS-9822	100070798	chr1	232308888	match	FALSE	0.48076868110405	0.48076868110405	419836	419836	TRUE	1	1	14	0.56	0.441	0.4058	0.4132	0.416445	0	0	0	0	0.000008	0	3	31	439
1791	chr1	232759906	232759906	1	+	HIV2OGH 50nM GS-9822	100070634	chr1	232759906	match	TRUE	0.355336671770889	0.644663328229111	72489	NA	FALSE	0	3	17	0.55	0.398	0.48	0.44766	0.441051366013	0	0	0	0.00001	0.000007	0	10	99	685
1792	chr1	232992231	232992231	1	-	HIV2OGH 0nM GS-9822	100069903	chr1	232992231	match	FALSE	0.151075088957148	0.848924911042852	197286	NA	FALSE	0	1	30	0.28	0.299	0.4106	0.46262	0.438184210526316	0	0	0	0	0.000008	0	3	68	675
1793	chr1	233280707	233280707	1	+	HIV2OGH 50nM GS-9822	100049932	chr1	233280707	match	FALSE	0.338746522777614	0.338746522777614	172911	NA	FALSE	0	0	34	NA	NA	NA	0.47142	0.439335789473684	0	0	0	0	0.000007	0	0	34	635
1794	chr1	233359400	233359400	1	+	HIV2OGH 0nM GS-9822	100069934	chr1	233359400	match	TRUE	0.266524520255864	0.733475479744137	2345	NA	FALSE	8	12	31	0.5	0.461	0.4476	0.44505	0.442582105263158	1	1	0.0001	0.00003	0.000005	2	13	59	580
1795	chr1	233418478	233418478	1	+	HIV2OGH 200nM GS-9822	100071566	chr1	233418478	match	TRUE	0.134172050744677	0.865827949255323	161278	161278	TRUE	5	11	32	0.51	0.392	0.4043	0.39912	0.442902105263158	0	0	0	0.00001	0.000008	0	0	22	573
1796	chr1	233434803	233434803	1	-	HIV2OGH 50nM GS-9822	100070262	chr1	233434803	insertion	TRUE	0.23539478416151	0.76460521583849	161278	161278	TRUE	4	11	31	0.29	0.312	0.3676	0.38411	0.441396842105263	0	0	0	0.00001	0.000008	0	5	28	550
1797	chr1	233434803	233434803	1	-	HIV2OGH 100nM GS-9822	100050132	chr1	233434803	insertion	TRUE	0.23539478416151	0.76460521583849	161278	161278	TRUE	4	11	31	0.29	0.312	0.3676	0.38411	0.441396842105263	0	0	0	0.00001	0.000008	0	5	28	550
1798	chr1	233523923	233523923	1	+	HIV2OGH 50nM GS-9822	100047945	chr1	233523923	insertion	FALSE	0.212018998251466	0.212018998251466	161278	161278	TRUE	4	9	30	0.29	0.346	0.3879	0.40346	0.431334736842105	0	0	0	0.00001	0.000008	0	7	55	521
1799	chr1	233655761	233655761	1	+	HIV2OGH 50nM GS-9822	100070244	chr1	233655761	insertion	FALSE	0.313097688643181	0.686902311356819	85015	85015	TRUE	4	6	32	0.59	0.525	0.4789	0.43062	0.423274736842105	0	0	0	0	0.000009	0	3	35	506
1800	chr1	233655761	233655761	1	+	HIV2OGH 100nM GS-9822	100050117	chr1	233655761	insertion	FALSE	0.313097688643181	0.686902311356819	85015	85015	TRUE	4	6	32	0.59	0.525	0.4789	0.43062	0.423274736842105	0	0	0	0	0.000009	0	3	35	506
1801	chr1	233655764	233655764	1	+	HIV2OGH 50nM GS-9822	100070245	chr1	233655764	insertion	FALSE	0.313062400752808	0.686937599247192	85015	85015	TRUE	4	6	32	0.58	0.526	0.4786	0.4306	0.423275789473684	0	0	0	0	0.000009	0	3	35	506
1802	chr1	234033449	234033449	1	+	HIV2OGH 0nM GS-9822	100069476	chr1	234033449	insertion	FALSE	0.307870167973342	0.307870167973342	205866	205866	TRUE	2	4	25	0.34	0.271	0.3429	0.36928	0.427577	0	0	0	0	0.000011	1	2	39	497
1803	chr1	234051318	234051318	1	-	HIV2OGH 0nM GS-9822	100070171	chr1	234051318	match	FALSE	0.221070987924184	0.221070987924184	205866	205866	TRUE	3	4	25	0.57	0.381	0.3878	0.37723	0.427593	0	0	0	0.00001	0.000011	1	7	56	486
1804	chr1	234384505	234384505	1	-	HIV2OGH 50nM GS-9822	100048061	chr1	234384505	insertion	FALSE	0.181470264732029	0.181470264732029	66369	66369	TRUE	1	1	15	0.55	0.549	0.5142	0.46424	0.421439	0	0	0	0.00002	0.00001	1	9	60	467
1805	chr1	234474197	234474197	1	+	HIV2OGH 200nM GS-9822	100071598	chr1	234474197	match	FALSE	0.436357653534356	0.563642346465644	66858	66858	TRUE	1	2	18	0.28	0.308	0.359	0.3837	0.425145	0	0	0	0.00001	0.000011	0	2	32	458
1806	chr1	234776358	234776358	1	-	HIV2OGH 100nM GS-9822	100071465	chr1	234776358	match	FALSE	0.225483770825429	0.774516229174571	28991	28991	TRUE	5	6	19	0.29	0.401	0.433	0.41142	0.42754	0	0	0	0.00001	0.000011	1	4	40	359
1807	chr1	234950078	234950078	1	+	HIV2OGH 200nM GS-9822	100050794	chr1	234950078	match	FALSE	0.430787543677764	0.430787543677764	78129	78129	TRUE	3	3	17	0.42	0.369	0.4149	0.42561	0.421062	0	0	0	0.00001	0.000008	0	3	30	302
1808	chr1	235020687	235020687	1	-	HIV2OGH 50nM GS-9822	100049511	chr1	235020687	match	FALSE	0.147326525951783	0.852673474048217	30653	NA	FALSE	3	6	16	0.42	0.439	0.454	0.41321	0.421839	0	1	0.0001	0.00001	0.000007	0	3	31	290
1809	chr1	235020782	235020782	1	-	HIV2OGH 50nM GS-9822	100070900	chr1	235020782	match	FALSE	0.144227318696376	0.855772681303624	30653	NA	FALSE	3	6	16	0.56	0.448	0.4541	0.41309	0.421817	0	1	0.0001	0.00001	0.000007	0	3	31	290
1810	chr1	235505212	235505212	1	-	HIV2OGH 200nM GS-9822	100050785	chr1	235505212	match	FALSE	0.294398241991399	0.294398241991399	791805	791805	TRUE	1	1	6	0.24	0.307	0.3389	0.38655	0.393953	0	0	0	0	0.000002	0	1	18	196
1811	chr1	235603969	235603969	1	+	HIV2OGH 200nM GS-9822	100051111	chr1	235603969	match	FALSE	0.419122132343191	0.419122132343191	791805	791805	TRUE	1	1	7	0.37	0.41	0.3668	0.36547	0.394034	0	0	0	0	0.000002	0	0	16	187
1812	chr1	235670335	235670335	1	-	HIV2OGH 100nM GS-9822	100071198	chr1	235670335	match	FALSE	0.497061776573778	0.502938223426222	791805	791805	TRUE	1	2	5	0.38	0.311	0.354	0.36495	0.393316	0	0	0	0	0.000002	0	0	12	188
1813	chr1	236084708	236084708	1	+	HIV2OGH 50nM GS-9822	100070657	chr1	236084708	match	FALSE	0.262151422692117	0.737848577307883	28186	NA	FALSE	0	3	4	0.41	0.454	0.4067	0.41635	0.382148	0	0	0	0	0.000001	1	5	33	189
1814	chr1	236222419	236222419	1	-	HIV2OGH 0nM GS-9822	100070164	chr1	236222419	match	FALSE	0.116249202990958	0.116249202990958	552064	NA	FALSE	0	0	4	0.48	0.412	0.3809	0.38587	0.38307	0	0	0	0	0.000001	0	0	25	217
1815	chr1	236398650	236398650	1	+	HIV2OGH 50nM GS-9822	100070799	chr1	236398650	match	FALSE	0.435471249710179	0.435471249710179	552064	NA	FALSE	0	0	4	0.34	0.36	0.3697	0.37876	0.379171	0	0	0	0	0.000001	0	0	21	242
1816	chr1	236398912	236398912	1	+	HIV2OGH 50nM GS-9822	100049727	chr1	236398912	match	FALSE	0.435945832367262	0.435945832367262	552064	NA	FALSE	0	0	4	0.3	0.367	0.3665	0.37876	0.379128	0	0	0	0	0.000001	0	0	21	242
1817	chr1	236567717	236567717	1	-	HIV2OGH 50nM GS-9822	100048426	chr1	236567717	match	FALSE	0.258283459888709	0.258283459888709	552064	NA	FALSE	0	0	3	0.51	0.417	0.3857	0.38091	0.37602	0	0	0	0	0	0	2	13	230
1818	chr1	237128872	237128872	1	-	HIV2OGH 50nM GS-9822	100049051	chr1	237128872	match	FALSE	0.458533118649714	NA	900550	NA	FALSE	0	0	11	0.4	0.447	0.3953	0.35757	0.363892	0	0	0	0	0.000001	1	3	10	214
1819	chr1	237174615	237174615	1	+	HIV2OGH 50nM GS-9822	100048037	chr1	237174615	match	FALSE	0.490672366886902	NA	900550	NA	FALSE	0	0	11	0.46	0.423	0.3433	0.35489	0.3646	0	0	0	0	0.000001	0	2	20	209
1820	chr1	237216508	237216508	1	-	HIV2OGH 0nM GS-9822	100069488	chr1	237216508	match	FALSE	0.444153017600355	NA	900550	NA	FALSE	0	0	10	0.32	0.287	0.3569	0.35353	0.365213	0	0	0	0	0.000001	0	2	18	197
1821	chr1	237447367	237447367	1	+	HIV2OGH 50nM GS-9822	100048661	chr1	237447367	match	FALSE	0.187799677974571	NA	900550	NA	FALSE	0	0	12	0.47	0.407	0.3702	0.36715	0.370569	0	0	0	0	0.000001	0	3	26	177
1822	chr1	237579599	237579599	1	+	HIV2OGH 0nM GS-9822	100069729	chr1	237579599	match	FALSE	0.0409649658542002	NA	900550	NA	FALSE	0	10	12	0.31	0.368	0.371	0.3791	0.37428	0	0	0	0.00001	0.000001	0	5	25	209
1823	chr1	237589316	237589316	1	+	HIV2OGH 200nM GS-9822	100050972	chr1	237589316	match	FALSE	0.0301748931208706	NA	900550	NA	FALSE	0	10	12	0.32	0.292	0.3613	0.38347	0.37411	0	0	0	0.00001	0.000001	0	4	23	211
1824	chr1	238401715	238401715	1	+	HIV2OGH 50nM GS-9822	100049302	chr1	238401715	match	FALSE	0.208477366469868	0.208477366469868	383303	383303	TRUE	3	3	18	0.35	0.362	0.4078	0.40694	0.398731	0	0	0	0.00001	0.000005	1	5	33	344
1825	chr1	238735929	238735929	1	-	HIV2OGH 50nM GS-9822	100049591	chr1	238735929	match	FALSE	0.13406426666014	0.86593573333986	122583	122583	TRUE	1	4	25	0.24	0.293	0.3974	0.40703	0.397235	0	0	0	0.00001	0.000005	0	4	41	336
1826	chr1	238764871	238764871	1	-	HIV2OGH 100nM GS-9822	100050399	chr1	238764871	match	FALSE	0.370165520504475	0.629834479495526	122583	122583	TRUE	1	1	24	0.49	0.404	0.4027	0.40395	0.397118	0	0	0	0.00001	0.000005	0	2	36	333
1827	chr1	238892589	238892589	1	-	HIV2OGH 0nM GS-9822	100069754	chr1	238892589	match	FALSE	0.310672505627791	0.689327494372209	162586	NA	FALSE	0	0	25	0.54	0.448	0.4238	0.41651	0.394847	0	0	0	0	0.000004	0	3	38	317
1828	chr1	239315712	239315712	1	-	HIV2OGH 50nM GS-9822	100070323	chr1	239315712	match	FALSE	0.46662036694819	0.46662036694819	581717	581717	TRUE	20	21	24	0.42	0.46	0.4019	0.39446	0.395932	0	0	0	0	0.000004	0	1	22	279
1829	chr1	239491263	239491263	1	-	HIV2OGH 50nM GS-9822	100049824	chr1	239491263	match	FALSE	0.164839604137407	0.164839604137407	581717	581717	TRUE	20	20	26	0.47	0.445	0.4122	0.39952	0.391716	0	0	0	0	0.000005	1	3	28	315
1830	chr1	239498772	239498772	1	-	HIV2OGH 50nM GS-9822	100048988	chr1	239498772	match	FALSE	0.151931265546649	0.151931265546649	581717	581717	TRUE	20	20	26	0.46	0.46	0.4294	0.39885	0.391301	0	0	0	0	0.000005	1	5	26	313
1831	chr1	239690605	239690605	1	-	HIV2OGH 50nM GS-9822	100049283	chr1	239690605	match	TRUE	0.263020666367464	0.263020666367464	140373	NA	FALSE	0	1	31	0.47	0.408	0.4116	0.40011	0.396096	0	0	0	0.00001	0.000005	1	6	32	326
1832	chr1	239755066	239755066	1	+	HIV2OGH 50nM GS-9822	100070800	chr1	239755066	match	TRUE	0.426873712565362	NA	12622	NA	FALSE	0	2	32	0.38	0.349	0.3307	0.37174	0.400868	0	0	0	0.00001	0.000005	0	2	30	349
1833	chr1	239946607	239946607	1	-	HIV2OGH 50nM GS-9822	100049394	chr1	239946607	match	FALSE	0.427928795922842	0.427928795922842	150497	150497	TRUE	1	1	35	0.36	0.383	0.3862	0.38656	0.404489	0	0	0	0	0.000007	2	8	43	359
1834	chr1	240092088	240092088	1	+	HIV2OGH 50nM GS-9822	100047946	chr1	240092088	insertion	FALSE	0.325972481739426	0.325972481739426	41209	41209	TRUE	4	4	15	0.55	0.412	0.37	0.39926	0.404485	0	0	0	0.00001	0.000006	0	1	37	355
1835	chr1	240184447	240184447	1	-	HIV2OGH 400nM GS-9822	100051234	chr1	240184447	match	FALSE	0.0478275612956492	0.952172438704351	67827	NA	FALSE	1	2	15	0.37	0.517	0.4911	0.45935	0.403833	0	0	0	0	0.000005	0	4	41	352
1836	chr1	240529683	240529683	1	-	HIV2OGH 50nM GS-9822	100048931	chr1	240529683	match	FALSE	0.414637658683563	0.414637658683563	361096	361096	TRUE	4	4	11	0.31	0.405	0.4166	0.39989	0.409006	0	0	0	0	0.000005	0	0	13	268
1837	chr1	240682430	240682430	1	-	HIV2OGH 50nM GS-9822	100048650	chr1	240682430	match	FALSE	0.163436809504836	0.163436809504836	441712	441712	TRUE	4	4	6	0.41	0.467	0.4295	0.40695	0.409708	0	0	0	0	0.000005	0	7	28	236
1838	chr1	240913905	240913905	1	-	HIV2OGH 100nM GS-9822	100050129	chr1	240913905	match	FALSE	0.299620402696683	0.700379597303317	531616	NA	FALSE	0	0	8	0.33	0.361	0.3641	0.40033	0.406244	0	0	0	0	0.000004	0	1	16	192
1839	chr1	241051368	241051368	1	+	HIV2OGH 0nM GS-9822	100070125	chr1	241051368	match	FALSE	0.441803858424126	0.441803858424126	531616	NA	FALSE	0	0	14	0.31	0.433	0.4136	0.40019	0.402178	0	0	0	0	0.000005	0	1	20	204
1840	chr1	241187782	241187782	1	-	HIV2OGH 0nM GS-9822	100047851	chr1	241187782	match	FALSE	0.18520134834166	0.18520134834166	531616	NA	FALSE	0	0	13	0.39	0.452	0.4116	0.43533	0.399541	0	0	0	0	0.000005	0	0	5	220
1841	chr1	241308372	241308372	1	+	HIV2OGH 100nM GS-9822	100071336	chr1	241308372	match	FALSE	0.487200369791552	0.512799630208448	45431	45431	TRUE	1	4	15	0.39	0.446	0.4438	0.43354	0.399522	0	0	0	0.00001	0.000007	0	0	11	258
1842	chr1	241328519	241328519	1	+	HIV2OGH 400nM GS-9822	100051389	chr1	241328519	match	FALSE	0.0693359160044903	0.0693359160044903	45431	45431	TRUE	1	4	15	0.46	0.472	0.4776	0.43333	0.398948	0	1	0.0001	0.00001	0.000007	0	1	13	261
1843	chr1	241605196	241605196	1	+	HIV2OGH 50nM GS-9822	100048656	chr1	241605196	match	FALSE	0.488549524484636	0.488549524484636	244051	244051	TRUE	6	7	15	0.4	0.355	0.3298	0.37179	0.391594	0	0	0	0	0.000009	0	1	27	295
1844	chr1	241715324	241715324	1	+	HIV2OGH 200nM GS-9822	100050806	chr1	241715324	match	TRUE	0.0602005318560465	0.939799468143954	244051	244051	TRUE	7	10	16	0.51	0.458	0.5463	0.42811	0.391034	0	3	0.0003	0.00004	0.000011	1	9	58	328
1845	chr1	241758023	241758023	1	-	HIV2OGH 50nM GS-9822	100070508	chr1	241758023	match	TRUE	0.0807585468869181	0.919241453113082	351356	351356	TRUE	4	10	16	0.4	0.418	0.3704	0.40016	0.390947	0	0	0	0.00003	0.000011	0	2	47	337
1846	chr1	241767931	241767931	1	+	HIV2OGH 50nM GS-9822	100048032	chr1	241767931	match	TRUE	0.108957866095926	0.891042133904074	351356	351356	TRUE	4	10	16	0.41	0.355	0.3452	0.38559	0.391489	0	0	0	0.00002	0.000011	0	3	42	338
1847	chr1	241829776	241829776	1	-	HIV2OGH 100nM GS-9822	100050559	chr1	241829776	match	FALSE	0.284975921857034	0.715024078142966	351356	351356	TRUE	4	4	19	0.33	0.298	0.3417	0.36187	0.390384	0	0	0	0	0.000014	0	6	28	374
[truncated: 21,853 more rows]
